# Supplementary material for: Protective Role of False Tendon in Subjects with Left Bundle Branch Block: A Virtual Population Study
Source: PLoS One. 2016 Jan 14;11(1):e0146477. doi: 10.1371/journal.pone.0146477 (PMC4713054; doi:10.1371/journal.pone.0146477)
Supplement: S1 File — (ZIP) [file pone.0146477.s001.zip]

Archive with 13 entries (13 files):
- S1/HeartLAT.vtk
- S1/LAT-LBBB-LV.vtk
- S1/LAT-LBBB-LV-VFW-Direct.vtk
- S1/LAT-LBBB-RV.vtk
- S1/LAT-LBBB-RV-VFW-Direct.vtk
- S1/LAT-LV.vtk
- S1/LAT-RV.vtk
- S1/PK-APM-Delta.vtk
- S1/PK-APM-Direct.vtk
- S1/PK-PPM-Delta.vtk
- S1/PK-PPM-Direct.vtk
- S1/PK-VFW-Delta.vtk
- S1/PK-VFW-Direct.vtk
