# Supplementary material for: Protective Role of False Tendon in Subjects with Left Bundle Branch Block: A Virtual Population Study
Source: PLoS One. 2016 Jan 14;11(1):e0146477. doi: 10.1371/journal.pone.0146477 (PMC4713054; doi:10.1371/journal.pone.0146477)
Supplement: S1 File — (ZIP) [file pone.0146477.s001.zip › S1/HeartLAT.vtk]

# vtk DataFile Version 3.0
vtk output
ASCII
DATASET UNSTRUCTURED_GRID
POINTS	47158 float
43.284100	-33.525501	-60.347698	36.980000	-32.589001	-60.000500	40.228600	-30.633900	-60.670700
39.548199	-35.112499	-59.540699	47.325500	-30.762199	-60.297100	49.688301	-34.022301	-59.997601
45.464699	-36.328201	-59.937599	32.280399	-31.686600	-59.586399	33.368999	-29.901300	-60.465801
34.099201	-33.599400	-59.001400	44.140202	-27.776100	-60.486900	37.305401	-27.709801	-60.869202
41.477699	-24.933701	-60.311199	46.773300	-24.935101	-59.461201	51.083302	-26.930401	-58.595299
28.903999	-30.125999	-59.795200	29.034401	-31.965099	-58.654800	31.598400	-26.963900	-61.007099
35.485500	-24.621901	-60.782600	28.915100	-28.388300	-60.607800	25.411501	-28.270201	-60.104801
26.061501	-30.194599	-59.120701	27.081400	-25.924400	-61.024101	30.555799	-23.954201	-61.122601
23.911501	-25.995199	-60.702301	24.721800	-23.542400	-61.142601	27.448700	-23.025801	-61.285702
40.185398	-21.695101	-59.582802	34.825600	-21.209400	-60.329300	22.031700	-24.179100	-60.618301
21.849001	-27.104099	-59.831200	26.791500	-19.959400	-61.146099	23.212200	-20.910999	-60.944698
45.637600	-22.084101	-58.582901	50.643002	-22.924500	-56.923500	30.389601	-20.696600	-60.937401
23.299801	-29.392200	-58.962299	51.094601	-37.010300	-59.602100	46.739799	-38.921600	-59.534698
41.433800	-37.630901	-59.165798	31.413500	-34.249500	-57.994801	36.190300	-35.912998	-58.572201
19.786301	-24.904301	-59.827099	20.287701	-21.384300	-60.186401	27.167900	-33.131500	-57.327099
24.946600	-31.188000	-58.054798	53.577702	-30.866501	-58.692902	56.873001	-28.047899	-55.744900
55.529701	-24.452101	-54.452000	44.615799	-18.743299	-57.309799	49.530102	-19.550200	-55.270100
35.115299	-17.261700	-59.669201	30.721399	-17.656799	-60.627201	51.807598	-39.633999	-59.208698
42.856499	-39.813000	-58.950001	47.002399	-41.528801	-59.060600	55.150299	-34.364498	-58.520500
55.943501	-37.424999	-58.317699	59.380798	-35.130001	-56.329700	56.421299	-39.946602	-57.978298
59.771999	-38.027500	-56.416500	37.729599	-38.545300	-58.249298	58.397301	-31.693300	-56.193401
33.434898	-36.264599	-57.785198	29.748301	-35.308300	-57.015499	22.324301	-30.468000	-57.817699
23.348700	-32.283901	-56.455601	20.763300	-28.908501	-58.505699	19.564100	-27.129801	-59.110600
18.458500	-28.378201	-57.709400	20.508900	-30.551701	-56.884399	18.001200	-25.666599	-58.860401
18.186100	-22.845699	-59.314499	39.786400	-18.142799	-58.629898	22.135201	-17.874001	-60.483398
18.368401	-19.970301	-59.273399	19.672701	-17.512300	-59.570301	29.295401	-15.252600	-60.505798
25.144899	-17.253599	-60.882099	33.729500	-14.427800	-59.676800	17.329901	-16.594299	-58.210201
16.862000	-20.467100	-58.459400	27.059999	-13.938600	-60.448299	33.322201	-11.445500	-59.223598
30.074200	-11.330300	-59.722698	24.357599	-14.427100	-60.333401	21.677299	-14.382200	-59.709702
24.202700	-11.128300	-59.451500	19.272200	-13.478300	-58.574200	21.622499	-10.628700	-58.702599
41.282001	-41.393700	-58.362301	32.903599	-37.723202	-57.186298	36.440899	-40.425499	-57.436199
37.312302	-13.664500	-58.490700	36.818001	-11.178900	-58.106800	52.634399	-41.876499	-58.687599
60.864700	-30.020500	-52.527901	59.856701	-26.747801	-51.256001	40.123699	-14.581900	-57.541000
26.106600	-34.491001	-55.816502	48.433601	-16.386600	-53.666000	44.015900	-15.433800	-55.941299
27.128000	-11.082700	-59.744999	54.592400	-21.099600	-52.508701	60.072800	-40.321800	-56.011200
56.992401	-42.044601	-57.304199	23.271601	-34.053501	-54.060200	20.896400	-32.361698	-54.625000
16.539000	-23.513100	-58.381100	60.420502	-42.398701	-55.056301	53.732899	-43.791302	-57.923000
57.551102	-43.995201	-56.313000	44.172199	-43.632099	-58.245300	49.147900	-43.752499	-58.584301
62.334801	-36.567101	-53.860001	62.200401	-38.864601	-54.415100	63.928101	-38.696400	-51.439098
62.724899	-40.762699	-53.212200	61.840599	-33.417000	-53.271000	64.129799	-35.901501	-50.208000
28.942900	-36.733700	-55.756500	25.688101	-35.915298	-53.559200	41.854401	-27.352699	-52.725399
36.819099	-27.072500	-52.465698	39.572399	-29.957600	-53.474899	34.769798	-29.154800	-52.726002
45.423698	-30.443701	-53.765499	37.383900	-31.918600	-53.245998	42.866299	-32.913898	-54.266102
18.685200	-30.628300	-55.341702	59.071400	-23.689199	-49.490601	16.460800	-26.294500	-57.691399
16.729000	-28.734699	-55.939201	38.681400	-24.468000	-51.512798	35.077099	-24.775900	-51.659302
43.807201	-24.524500	-51.064098	35.787201	-22.252800	-50.717800	40.080101	-21.325500	-49.926899
53.435398	-17.911200	-50.756599	58.607700	-20.868299	-46.910099	15.299000	-20.926600	-57.637600
15.743100	-18.040899	-57.516899	14.977400	-23.956699	-57.392200	13.589400	-21.146400	-56.850800
14.148600	-17.736900	-56.789398	40.458401	-11.181200	-56.229000	43.726002	-12.501000	-54.588699
17.040100	-11.492200	-57.084301	15.033900	-13.975700	-56.607300	33.185501	-8.507100	-58.420200
36.143902	-8.621560	-57.559200	19.316900	-8.990070	-57.458698	23.936199	-8.335630	-58.548698
21.967600	-6.912760	-57.665199	26.975500	-7.678650	-58.633999	30.207300	-8.228110	-58.771500
17.058399	-6.462040	-56.032799	14.987400	-8.586400	-55.705200	30.218399	-5.646740	-57.712700
32.890099	-6.156990	-57.477299	24.822201	-5.608500	-57.726002	27.701300	-4.612500	-57.443401
19.606001	-4.617380	-56.404499	39.505798	-42.995701	-57.356602	63.780399	-32.725201	-49.261902
63.181499	-29.780300	-47.915501	33.021801	-26.507000	-52.176102	47.537998	-13.564300	-52.281399
22.519800	-3.618170	-56.719799	32.114899	-39.242802	-55.981998	21.378300	-33.915501	-51.562401
47.746300	-27.607901	-52.011501	52.112000	-14.967200	-49.481800	39.072399	-8.698530	-56.037201
37.989700	-6.740040	-55.658798	35.512402	-6.471330	-56.814301	64.209503	-41.741299	-49.154301
64.990799	-39.135601	-47.279301	19.346201	-32.404598	-52.278999	32.428200	-23.670500	-51.500900
42.045799	-8.720770	-53.632801	43.672401	-10.338100	-53.314400	32.435101	-4.530710	-56.696999
30.398701	-3.458470	-56.541302	35.224400	-41.806599	-55.974602	41.747501	-45.074200	-56.829601
37.611801	-44.018002	-55.333900	40.457100	-34.559101	-53.531799	46.548401	-35.754398	-54.495098
48.131401	-33.146599	-54.323898	32.419399	-30.574400	-51.937698	31.431999	-28.228701	-52.258499
20.061001	-1.070800	-55.571800	25.388000	-3.030800	-56.776501	23.005899	-0.952067	-55.866501
35.572800	-33.159302	-52.000401	62.484200	-26.955500	-46.363201	61.687401	-24.372499	-45.273899
15.011400	-26.675100	-56.183899	40.501099	-6.930980	-53.713902	16.830900	-1.467330	-55.050499
62.697399	-43.197800	-52.061901	65.321800	-36.046299	-46.034000	56.691399	-17.284599	-46.201698
62.360001	-23.966700	-42.439400	60.321499	-20.424801	-42.688999	46.762699	-11.143200	-51.173100
37.099098	-5.346750	-55.232399	39.141800	-5.376300	-53.569500	46.160702	-45.483700	-57.746700
28.389900	-38.068100	-53.456402	52.506699	-34.694099	-53.761299	56.553799	-33.678501	-51.020699
51.849300	-31.022800	-52.491199	56.609901	-36.795601	-52.623100	51.688198	-37.670502	-54.374500
59.595798	-36.522900	-49.167999	58.711300	-33.748501	-47.128101	55.946400	-31.099800	-49.405998
42.440498	-36.577202	-53.331100	46.233799	-38.226398	-53.823898	60.589001	-37.727501	-45.173698
56.941898	-30.639200	-46.072498	59.318199	-35.496601	-42.591900	38.087502	-35.291000	-51.702499
65.132797	-33.001900	-45.501301	65.048599	-31.533501	-42.843102	65.800201	-36.347900	-42.407299
53.008202	-28.318701	-49.564201	64.036400	-27.568701	-42.257500	65.724602	-37.113499	-39.270599
65.459900	-32.283600	-38.727200	28.874701	-28.460800	-51.616100	28.931200	-30.157999	-50.010899
31.609400	-31.928900	-50.144199	49.279999	-25.210600	-49.331501	29.506800	-25.869900	-52.253300
17.380199	-30.750900	-52.864799	45.517700	-22.186501	-48.740398	50.533001	-23.717100	-46.241600
54.047100	-27.116199	-46.103802	26.387899	-26.671200	-52.276699	25.972099	-28.273100	-49.634300
15.523000	-28.905199	-53.454899	26.713800	-24.329100	-53.110500	24.574699	-25.211800	-53.382801
23.939501	-26.342699	-51.539200	29.544800	-22.595900	-52.030499	32.922501	-20.219299	-50.595600
24.420799	-22.561300	-53.929001	22.639601	-24.333900	-53.411400	36.453499	-19.749001	-49.800400
38.583099	-18.101700	-48.943802	42.594200	-19.174000	-48.046200	13.455500	-24.342400	-56.066898
11.856700	-21.671000	-55.835098	11.979100	-24.662001	-53.572701	13.803600	-26.907200	-53.792198
27.157700	-21.792900	-52.929001	29.462500	-19.558399	-51.665001	11.889600	-17.474300	-56.248001
10.339400	-22.056101	-54.240200	10.350500	-23.688900	-50.860500	12.893200	-27.015499	-49.911800
11.533100	-25.546000	-49.526100	26.406200	-19.270500	-52.953602	23.480600	-19.245701	-54.022301
21.816500	-21.780899	-54.376301	10.060200	-19.186399	-55.667500	25.701799	-15.614100	-52.691601
21.166201	-18.778099	-54.228298	22.762300	-16.411200	-53.637199	9.233350	-14.843400	-56.079300
8.174940	-17.533400	-55.228901	9.005360	-20.134199	-54.444401	28.968800	-16.550301	-51.522202
13.120000	-14.441400	-56.065300	11.210600	-12.449000	-55.817402	7.004690	-14.210400	-55.906799
6.413520	-16.253700	-54.181801	7.644370	-19.059799	-53.076401	13.053400	-10.308100	-55.547298
45.655800	-8.859360	-50.383900	7.595180	-11.681700	-56.463100	9.071540	-9.878700	-56.107899
7.133810	-7.607390	-56.603699	5.935770	-10.391200	-56.478001	5.352120	-5.597960	-56.670898
5.185880	-12.879300	-55.125599	4.049580	-8.440410	-55.773899	10.937500	-7.159870	-55.411800
13.048000	-5.108090	-54.965500	8.783990	-4.433540	-55.890301	6.845670	-2.172290	-56.252201
15.065800	-4.224230	-55.046299	10.956900	-1.081280	-54.891399	8.674630	0.998326	-55.257401
35.007198	-4.574210	-55.738998	13.737900	-0.661181	-54.517399	33.260502	-3.221030	-55.490200
37.529301	-4.128470	-53.679199	35.702702	-2.998090	-53.926399	12.300900	3.082640	-54.081902
10.344000	3.226380	-54.450401	27.801600	-2.729090	-56.570900	6.995130	3.807540	-54.884300
5.189510	-0.223474	-56.034599	9.303890	5.572870	-54.151001	8.796600	8.960770	-52.967400
5.205750	4.302990	-54.704498	6.593550	8.638000	-53.025700	14.928800	2.681830	-54.071301
26.052700	-0.793810	-55.757401	29.142099	-1.617070	-55.741699	31.677700	-1.988640	-55.214100
11.299200	6.385970	-53.525501	17.828199	2.019840	-54.481499	13.517200	6.192650	-53.212700
20.636000	1.477980	-54.910599	18.812799	4.138610	-53.926300	16.129801	5.273210	-53.448898
12.413500	9.877530	-51.945599	10.519000	8.835540	-52.898800	23.159901	1.296070	-54.999298
14.930700	8.526910	-52.182201	21.064199	3.156850	-54.313198	20.139601	5.335930	-53.336601
17.516500	6.986990	-52.721199	22.721500	3.540330	-53.967701	19.237301	8.056730	-51.955700
21.972099	6.038350	-52.690601	16.648100	10.056600	-51.195499	64.635498	-43.040798	-44.929600
64.072899	-44.707600	-46.291698	63.404400	-44.860600	-48.832500	65.131798	-40.791801	-42.856998
28.958500	-31.082399	-48.120998	26.755400	-29.769501	-47.082001	30.420200	-32.252800	-47.336800
27.525999	-30.841400	-44.902401	23.099100	-26.734600	-47.113499	24.690001	-28.431700	-45.878700
20.259300	-20.749701	-53.927700	20.785400	-22.826700	-52.770599	10.644900	12.049800	-51.352100
43.224201	-46.733501	-55.973900	59.206299	-39.165199	-51.105900	55.009899	-39.437302	-53.595200
20.739201	-14.855000	-53.141102	19.539301	-18.114599	-53.156200	3.819720	-3.269610	-56.024799
3.793190	1.835300	-55.024601	25.379200	1.705940	-54.566299	50.601002	-45.513901	-57.842499
61.117802	-39.696499	-47.457802	47.098400	-20.536800	-46.202900	8.933780	-21.460100	-51.936100
23.506500	-13.076500	-52.656700	8.687310	13.706900	-50.632801	54.536499	-45.619701	-56.909401
65.284698	-40.610901	-40.026299	63.863201	-45.428398	-41.978802	63.538898	-45.408600	-39.521900
57.591499	-30.681400	-42.409401	21.857901	-24.900700	-50.481998	50.931702	-12.443000	-48.514801
49.860699	-10.230200	-47.737499	28.080099	0.306594	-54.837601	14.261800	12.015300	-50.507702
63.261600	-46.939800	-43.466400	62.785400	-47.298302	-45.770199	33.876499	-33.657501	-49.717899
14.581500	-28.861099	-49.547699	43.250000	-7.108650	-51.180801	33.977600	-1.836800	-53.968800
30.547701	-0.493380	-54.595699	32.510899	-0.867015	-53.986801	24.743299	4.119370	-53.336201
47.451199	-47.064201	-56.949600	60.451801	-44.592499	-53.922699	60.122700	-41.712799	-49.323700
60.661701	-42.923199	-45.772099	61.018799	-41.305199	-44.268700	56.646500	-41.396198	-52.203701
50.184399	-39.622501	-54.105301	19.422701	-20.485100	-51.781200	55.290298	-14.606400	-45.436298
53.974300	-12.248500	-44.854900	4.821130	-14.922600	-52.409500	6.155470	-17.693501	-51.058800
41.678799	-5.559520	-51.251400	4.204650	7.400780	-53.011700	6.122690	12.936400	-50.837502
12.209500	14.085200	-49.888802	21.335699	8.821330	-51.194500	18.632500	11.073100	-50.324501
57.700100	-46.016899	-55.082699	62.037800	-45.743198	-51.128399	51.250198	-41.115002	-53.353699
56.832901	-43.802799	-50.076801	51.945202	-42.834400	-52.051399	40.420200	-37.439499	-51.259300
32.015800	-33.576401	-46.718300	28.703600	-32.248501	-42.912399	11.915900	-26.792299	-44.517700
10.386600	-24.803900	-45.170898	49.461899	-8.231440	-46.417999	52.740200	-10.246400	-44.587502
3.561750	-11.626600	-53.513699	40.173100	-3.967790	-51.029301	38.033199	-2.781740	-51.737598
36.246201	-1.547590	-51.990898	2.712380	3.853950	-53.667999	2.335320	7.556060	-51.920399
3.875980	12.343500	-50.424999	29.786301	1.366470	-53.666199	31.997700	0.631988	-53.115200
10.568000	15.612600	-49.469799	9.212580	18.763700	-47.838200	7.261350	17.861900	-48.384800
11.392900	18.609501	-47.475101	24.163300	6.723040	-51.939800	16.149700	13.393200	-49.418499
13.827000	15.805800	-48.518600	59.853001	-46.880001	-52.598099	35.348801	-35.208599	-48.668900
59.760700	-41.011902	-41.841400	58.526001	-35.352699	-39.264198	58.421398	-40.219299	-39.201302
64.376198	-27.334801	-39.798000	62.984200	-24.165199	-39.645199	58.557800	-17.382999	-42.881699
28.929501	-13.473100	-51.362801	45.965900	-7.132840	-48.737099	44.562901	-5.768160	-48.842499
2.353460	-0.781124	-54.486801	1.363180	3.352520	-52.651699	27.382999	2.508790	-53.727501
51.352100	-47.185001	-56.791000	59.653301	-44.089401	-47.532501	54.857700	-26.464100	-42.812199
51.488400	-22.647200	-43.377300	44.429501	-17.554701	-46.058800	48.244999	-19.256701	-43.905602
9.143900	22.987499	-45.109699	7.273250	22.661900	-45.551800	54.598900	-47.490200	-55.589298
57.632198	-45.756500	-47.329201	54.242901	-46.197899	-48.166801	50.792900	-44.535900	-50.059502
60.967499	-20.263800	-39.982498	4.789260	-16.586700	-48.222599	3.336380	-13.797400	-49.886600
2.804780	-5.261950	-55.217400	57.894199	-46.189800	-44.312099	61.596298	-49.542702	-40.600800
64.574203	-42.455502	-37.688999	65.138397	-38.736599	-36.625401	64.628799	-28.942400	-37.497299
64.902199	-34.674099	-35.863899	20.023100	-22.624100	-48.509499	7.454310	-20.102900	-49.127998
54.103600	-9.749210	-41.982899	47.796799	-6.247640	-46.462799	51.043499	-7.236390	-43.953499
5.416630	16.589001	-48.741501	18.295601	14.405900	-48.538898	20.968000	11.926000	-49.521500
45.038601	-39.913799	-52.343601	62.615601	-47.117199	-36.804100	61.585098	-49.484501	-38.350498
21.198400	-24.858801	-46.486900	8.856020	-22.487801	-46.780499	56.154202	-12.587700	-41.557499
2.476200	-8.119900	-53.977798	0.873219	6.926760	-51.071201	1.782030	11.386000	-49.725899
26.916800	4.946400	-52.425400	29.287001	3.521320	-52.540501	50.973701	-48.767601	-55.270302
47.913601	-48.449799	-55.817699	56.986500	-48.146702	-53.526001	53.479000	-49.338299	-53.826401
44.233799	-48.098701	-55.049801	61.961300	-47.551899	-48.187199	54.933701	-47.681301	-45.243801
59.236500	-44.466400	-42.472900	35.897400	-36.641102	-47.166100	39.610401	-38.538700	-49.444199
31.628599	-34.490601	-43.774899	19.714800	-23.598400	-43.048000	21.148100	-25.725800	-42.205399
58.131001	-15.880400	-41.336498	40.629700	-16.176001	-47.612900	45.925201	-16.662100	-44.273201
51.923901	-21.640600	-40.990101	48.749401	-18.008699	-41.999901	61.228600	-20.298300	-37.756100
59.409401	-16.312599	-38.343300	42.858101	-14.598600	-45.642502	6.111900	-18.721500	-47.010502
5.149900	-18.483999	-42.643398	18.627501	-14.884800	-51.938702	18.358000	-17.491100	-50.746498
39.036900	-12.966700	-47.564098	19.164400	-11.344200	-51.771599	21.603300	-10.609600	-52.057400
26.418200	-11.654100	-51.806499	2.043860	-10.560900	-51.287800	1.829470	-12.761400	-47.252602
3.330970	-15.924800	-43.972801	17.352301	-11.734900	-50.371201	17.454800	-14.615000	-49.887600
24.235701	-9.346580	-51.521500	29.273500	-10.431200	-50.999599	19.951300	-7.516380	-50.867699
22.308800	-7.264550	-50.906399	27.029800	-8.239870	-50.813301	0.286916	-9.149160	-48.643501
0.544936	-11.964100	-44.929001	1.611190	-14.498600	-41.969398	17.325100	-7.506950	-49.995899
31.519100	-9.528090	-50.368000	29.838499	-7.649970	-50.169201	1.057440	-7.038670	-51.978298
24.524900	-5.398420	-49.916599	33.966999	-9.943740	-49.594101	32.583099	-7.568220	-49.416401
20.962601	-3.628360	-49.335098	18.405199	-4.344780	-49.505699	1.630720	-4.476990	-53.707500
0.459578	-3.853020	-52.106400	-0.487662	-5.067920	-50.270500	0.758051	-0.687485	-52.674198
17.724701	-0.480146	-47.977402	15.999800	-2.554130	-48.363899	-0.719311	-1.202430	-50.914101
-0.405622	3.564060	-50.915100	3.501280	17.540199	-47.364799	34.346802	-0.080214	-52.123001
5.526050	21.130699	-46.209301	26.554100	7.575450	-50.975300	29.287100	6.072630	-50.988201
23.786301	9.567620	-50.387199	15.816800	17.034300	-47.434299	13.391500	19.721701	-46.269501
18.049999	17.976299	-46.567299	15.383600	21.135099	-44.911598	61.098701	-50.056301	-43.089401
63.123402	-24.781401	-37.335899	17.127399	-16.085600	-46.849701	16.045200	-11.919700	-47.559700
27.764799	-5.250460	-49.438999	43.301701	-4.287570	-48.656200	40.111500	-2.515110	-49.609798
42.433800	-2.819910	-48.092701	30.912300	4.465140	-51.161999	31.386101	2.606300	-52.085602
20.671600	15.407200	-47.693901	60.795799	-47.941700	-50.104000	46.380501	-41.782799	-51.636101
40.856201	-40.084099	-49.188000	47.066502	-43.197201	-50.625999	42.014198	-41.808102	-48.524300
25.045200	-29.281000	-43.072201	18.522400	-19.552900	-48.064499	18.519400	-21.152399	-43.934502
58.025200	-13.440100	-38.479599	20.129101	1.195600	-47.231499	14.550000	1.938110	-47.021801
16.154400	3.827950	-46.528099	33.492401	2.007010	-51.054001	11.087000	22.924101	-44.632999
46.591599	-4.635400	-46.329498	38.883202	-1.236490	-49.332100	20.249100	18.999701	-45.599701
17.894699	21.061300	-44.563301	58.230499	-49.448399	-50.515800	59.359402	-50.205299	-47.200802
57.467201	-30.450600	-39.532600	57.419201	-11.538100	-37.826500	54.208900	-7.963520	-40.325500
35.712898	-7.701100	-47.991901	36.937302	-10.284900	-48.220299	23.080500	-1.916460	-48.314800
36.896000	0.069712	-49.765301	32.976601	4.405050	-49.750599	31.694201	6.293610	-49.515800
23.787500	12.939100	-48.552898	22.899700	16.657000	-46.620399	61.020699	-49.520302	-45.544102
36.302898	-38.086498	-45.919998	63.908501	-43.575901	-35.658901	64.086998	-30.362400	-35.358898
55.111401	-25.849800	-40.135700	45.886902	-15.108900	-43.153301	41.545502	-12.196300	-45.649799
43.725300	-13.026200	-44.129299	14.825100	-4.954660	-47.935001	15.917800	-8.902660	-48.731201
13.270600	-0.259179	-47.011600	-2.293010	1.855810	-49.306801	-0.171268	9.065510	-49.364101
-1.991670	6.532810	-48.748402	12.840600	23.015301	-44.092999	22.939600	-27.605301	-42.151901
19.182800	-24.493401	-37.798199	17.904100	-22.270000	-38.793400	-1.762920	-6.102520	-47.311401
-1.004860	-9.634960	-44.248001	-2.235230	-2.266450	-48.851200	0.932382	14.944300	-47.158901
3.755480	24.026300	-43.792400	2.061660	21.428801	-44.147900	6.816500	26.929701	-42.382198
8.684300	26.695499	-42.075600	46.827900	-49.525902	-53.891499	55.122898	-50.262600	-51.691898
43.983700	-43.854599	-47.493801	48.913700	-46.147400	-47.325802	32.697300	-36.272800	-42.590302
64.211601	-40.194099	-34.727200	61.565899	-20.837900	-35.637600	60.331100	-17.118601	-36.238400
14.117600	-7.441910	-46.221100	14.567500	-10.413800	-44.628799	15.437700	-13.308500	-43.752201
12.378100	-2.622960	-46.115398	11.672300	-4.526200	-44.290100	12.872000	-7.990550	-43.135899
30.834999	-5.081400	-48.755600	10.630500	1.721220	-46.078499	9.926280	-0.705396	-44.979500
8.200450	3.127770	-45.557301	9.234200	5.528210	-46.052399	6.991500	6.817100	-45.633900
6.005420	4.233520	-45.111099	7.584060	0.177657	-44.025600	11.700200	3.892850	-46.427898
12.884900	5.871990	-46.117699	8.483990	9.213890	-45.234100	6.083070	10.183700	-44.583500
5.010730	7.644800	-44.954399	10.505700	6.963190	-45.974499	35.610699	1.626220	-49.510502
35.069901	3.574920	-48.494598	5.202870	26.161400	-42.953201	2.451810	26.635700	-41.333698
3.408540	29.004900	-40.281700	6.197400	30.286200	-38.935398	4.633670	30.294001	-39.389801
10.806500	26.058500	-41.923401	13.294500	25.079700	-42.082401	16.098101	24.062099	-42.351601
19.254101	22.798401	-42.740002	58.882099	-52.865101	-40.947701	59.595200	-52.569698	-38.733002
25.644501	-30.336100	-40.311901	62.914398	-25.603201	-35.282600	17.508301	-18.700800	-44.181000
15.910800	-16.562700	-41.052299	39.818600	-10.445100	-46.279701	33.815399	-5.631610	-48.009300
41.737099	-1.411990	-47.369202	11.066200	9.069160	-45.191799	9.519770	11.855600	-43.745098
7.307700	12.539000	-43.352699	33.576900	6.733450	-47.774899	35.203300	5.926620	-46.858898
26.356701	10.290500	-49.483002	49.073299	-50.119701	-52.974300	51.953499	-47.778099	-45.965099
57.263199	-44.949402	-39.321201	56.732399	-47.386002	-41.017899	57.464600	-34.811001	-37.087200
57.348202	-39.160400	-37.090000	63.935902	-36.304401	-34.016201	63.394901	-31.862000	-33.510899
13.693800	-10.975200	-41.507401	9.670290	-2.815660	-43.441299	10.678000	-5.690980	-41.877602
25.698200	-2.507590	-48.285702	-0.258143	18.634199	-43.667500	1.077940	25.791100	-40.401600
8.215070	29.476400	-38.885700	50.998402	-50.987400	-51.370800	58.754501	-51.919399	-43.698299
23.221500	-28.577801	-38.380600	20.841299	-26.608500	-36.816002	61.673302	-21.157700	-33.883801
60.047199	-15.869000	-35.427502	38.309399	-8.617700	-46.727600	43.027199	-11.058100	-43.554699
40.863098	-8.663110	-44.476799	38.691299	-6.600420	-45.316299	36.176300	-5.602720	-46.719002
4.345300	5.375020	-44.532001	4.144510	10.766500	-43.536800	3.319750	8.091270	-43.741798
-1.267050	11.878900	-47.050800	30.688700	7.878780	-49.206100	32.814301	8.777870	-47.178600
25.515699	15.158000	-46.947800	22.333300	19.981001	-44.422401	24.538200	17.855499	-45.459599
56.482700	-52.065701	-47.234699	56.439098	-53.303101	-44.261002	36.996799	-39.701900	-44.923801
38.199699	-41.691002	-44.075199	5.025330	1.969610	-43.465500	23.569799	0.495237	-47.142200
37.908001	1.887740	-47.351601	39.391701	0.627835	-47.266102	28.749800	8.720120	-49.636902
29.584000	-34.770401	-38.691502	27.936300	-33.015598	-38.635399	26.196699	-31.405800	-38.143799
23.720499	-29.721001	-35.027802	56.759602	-30.019899	-37.311401	54.756802	-25.164499	-37.852100
14.208000	-13.758800	-39.302200	28.406799	-2.734970	-48.060600	36.851601	3.149580	-47.245399
37.216301	5.140020	-45.714802	26.527399	12.617200	-48.156601	28.564899	11.313800	-48.196499
55.565201	-51.487900	-49.393002	33.205898	-37.668201	-41.211399	30.753000	-36.148399	-38.573898
25.321699	-31.544001	-34.370201	62.534100	-46.686501	-35.111099	63.032902	-44.445900	-34.171101
21.698700	-27.921200	-34.145000	62.683498	-26.774799	-33.336899	51.800598	-20.544800	-38.923901
16.856501	-19.735800	-39.787300	48.777100	-16.680000	-40.299400	46.002701	-13.606800	-41.700298
12.323900	-11.557400	-37.514000	14.189600	-15.941500	-36.466301	12.593600	-14.105600	-34.669201
46.262402	-12.306800	-39.893799	48.924500	-15.826900	-38.271500	43.922501	-9.424330	-41.427399
8.484800	-3.426650	-41.783901	6.609120	-1.403940	-42.259800	3.081860	5.094540	-43.137402
5.148740	-1.212220	-40.827599	3.323960	1.901550	-41.472099	45.593800	-3.078290	-45.996799
30.797899	-2.494080	-47.547798	32.693501	-3.891530	-47.596699	26.324800	-0.220975	-47.206200
-3.906980	4.845060	-47.194599	-4.123330	0.758311	-47.050999	21.207701	4.196540	-46.175499
17.802200	5.169770	-46.001499	24.408001	2.181230	-46.572498	14.371600	7.906530	-45.317200
28.731701	-0.364164	-47.138199	26.562099	2.050970	-46.681900	17.618700	7.782420	-45.161098
11.979700	11.159400	-43.919701	14.706300	10.618700	-43.955700	-3.202900	9.404870	-46.363899
20.806999	7.409540	-45.314098	23.947100	4.584970	-46.170300	12.830900	12.681800	-42.714199
10.786100	13.579000	-42.218700	17.673100	10.287200	-43.955898	10.739700	28.382299	-39.102901
53.934399	-49.227798	-41.494801	51.303699	-49.199402	-43.155399	26.897499	-33.282200	-34.324402
56.458599	-34.168098	-35.281101	56.354900	-38.311401	-35.423000	55.893501	-29.549500	-35.322300
-0.010539	-12.837300	-39.949402	11.633300	-8.753360	-39.857700	50.165901	-5.600090	-43.707001
49.154301	-3.845980	-43.490898	44.765099	-1.579340	-45.455898	5.278280	13.198400	-42.544800
30.946699	-0.141963	-46.647598	28.819000	2.068950	-46.505199	14.988900	12.685000	-42.403599
2.868850	32.905300	-36.537201	1.922980	30.587601	-38.007000	28.063200	14.209200	-46.684399
30.744101	10.084300	-47.826599	30.517099	12.946700	-46.213600	52.258400	-52.123501	-49.148701
56.350300	-54.722500	-41.464298	57.236698	-55.278999	-39.076099	60.381401	-51.170200	-36.909599
56.542198	-42.977699	-37.007900	14.952600	-18.275101	-35.599400	35.054901	-3.690470	-46.425701
2.340160	11.186800	-41.990200	1.704120	8.321250	-41.968700	-2.268800	13.981300	-44.715500
39.487701	4.266530	-44.674999	40.667801	2.602630	-44.976501	15.944100	-20.856600	-34.446499
62.696999	-28.481899	-31.176201	61.647400	-20.319401	-32.545601	9.146140	-6.671460	-38.701302
-5.243590	8.203010	-44.285099	-4.043680	12.856700	-43.172699	8.601650	14.516600	-41.644001
13.616600	27.279400	-39.471699	28.593700	-35.001999	-34.791500	21.213800	-28.168200	-30.164200
23.235399	-30.076000	-31.219999	63.214802	-38.060001	-32.398701	63.039101	-33.959400	-31.688400
51.268002	-19.256399	-37.396999	53.971901	-24.377100	-35.494900	49.240501	-15.191400	-35.970100
46.889500	-11.231500	-37.688400	-3.843760	-3.038210	-45.797600	-3.110010	-6.662410	-42.834801
48.188999	-2.193310	-43.121498	44.265301	0.107849	-44.448700	47.173801	-0.780699	-42.887402
6.488550	15.393200	-40.892200	12.614100	14.466100	-41.088001	4.033200	33.431801	-35.647301
24.570400	20.338200	-43.398102	21.700001	23.037201	-41.667599	53.293900	-53.294800	-46.674400
17.193100	-23.130301	-33.555901	18.591700	-25.056801	-32.873901	63.272900	-41.504700	-33.229301
41.997101	-7.047690	-42.451900	32.968899	-1.993840	-46.645100	26.450399	4.541730	-46.180599
23.729500	7.200800	-45.423801	28.686600	4.584270	-45.494400	26.299000	7.072670	-45.031700
5.682580	32.685001	-35.463501	53.924000	-54.583302	-44.076199	53.989601	-56.148602	-41.537498
33.742100	-39.291100	-39.259800	39.180302	-43.769402	-42.366901	35.791698	-41.714001	-39.747898
60.964500	-49.484402	-35.377399	51.917000	-20.430599	-34.537399	55.290798	-29.463900	-33.584202
54.238701	-26.909700	-32.567101	6.991650	-3.979560	-39.712200	52.943901	-5.631290	-40.381802
52.034698	-3.784170	-40.007702	35.041100	-1.414930	-45.274799	33.023102	0.280639	-45.481602
10.300100	15.876600	-40.046501	35.592098	8.698350	-45.072899	10.892700	30.044201	-36.366699
16.494400	26.280399	-39.730099	13.854400	28.765600	-37.186501	54.864498	-57.285900	-39.148998
30.662201	-36.799599	-36.281898	58.348000	-54.369900	-37.072601	19.811300	-26.574301	-31.571100
10.228600	-9.699410	-36.119999	10.677900	-12.150100	-33.223000	7.018060	-6.519420	-36.106998
8.425980	-8.517960	-35.079300	5.316290	-3.994060	-37.398998	3.616490	-1.132130	-38.630798
-6.017840	0.227170	-43.541500	-5.437270	-3.392000	-41.233398	1.836660	1.962960	-39.188900
1.568990	5.185430	-41.101898	-6.005160	4.089140	-44.326000	37.739399	-4.304390	-44.935001
36.848598	-2.588060	-44.745098	3.367900	13.708600	-41.308899	30.913200	2.297190	-45.556599
41.111900	-0.162197	-46.737400	42.316299	1.438700	-44.754902	4.507320	15.956700	-40.009800
20.781599	9.937430	-44.050900	17.875900	12.504400	-42.241001	15.149300	14.688800	-40.449299
2.412490	35.980900	-32.797401	1.437750	34.518501	-34.057201	7.989830	31.360701	-35.823101
11.612900	31.016800	-33.940601	16.322300	28.221701	-36.745201	12.777800	-16.583500	-31.297501
13.978700	-19.231199	-30.173599	57.741001	-10.543500	-36.625198	59.955700	-14.420100	-34.483799
3.624810	-3.939590	-34.734501	2.097310	-1.082090	-36.173698	7.987550	17.187700	-39.069199
12.611800	16.504700	-38.961899	3.554290	35.986000	-31.757799	8.051320	32.537998	-33.187099
24.266001	-31.375999	-29.973801	16.839399	-23.799400	-29.073999	18.145700	-25.312799	-29.231100
8.724550	-10.488000	-32.215900	56.724701	-8.488120	-36.887402	59.801800	-12.629300	-33.838799
50.941002	-1.770930	-39.530300	55.949902	-6.539880	-36.660099	55.726002	-4.960700	-35.533401
23.710199	9.678890	-43.878799	26.786800	17.384800	-45.055401	43.635300	-45.883801	-44.075600
15.156800	-21.533400	-28.676600	-1.980720	-10.301000	-38.217499	35.064499	0.715027	-43.661900
37.041100	-0.891730	-43.447300	30.759600	4.794370	-43.777699	28.538900	7.088880	-43.708199
-2.441880	18.260700	-41.203800	-0.719371	24.538601	-38.766701	29.794500	16.595699	-44.221401
18.861500	-26.239201	-27.508600	59.381199	-10.523600	-33.481998	40.485401	-4.860190	-42.822498
45.774502	1.986690	-41.892300	48.139198	0.381600	-40.915298	20.961800	12.258300	-42.105900
32.869900	11.657800	-45.465698	34.833000	10.751500	-44.615898	18.979601	25.405800	-39.875198
47.881401	-47.868900	-44.070202	62.451099	-43.056801	-31.801399	62.034901	-45.450199	-32.843498
62.779400	-40.336498	-30.789900	6.874190	-8.783980	-32.041199	51.914799	-0.526958	-37.158401
54.452400	-2.752840	-35.620098	43.840099	3.369760	-42.461700	32.959900	2.643420	-43.692699
26.302601	9.544320	-43.013500	36.276001	-43.210899	-37.400299	39.800499	-45.838001	-39.395401
21.902300	-29.259001	-27.713600	10.945300	-14.307100	-30.042700	11.124100	-15.714000	-26.962400
12.151800	-17.436600	-25.502899	-4.559300	-7.138730	-36.012501	43.287201	-5.780210	-40.253601
44.858002	-8.139700	-39.385502	32.990799	5.167750	-41.016201	30.618999	7.227110	-41.544399
23.902700	12.059300	-41.621201	37.763401	7.684810	-44.023602	37.381500	11.490400	-42.555599
38.456799	10.002100	-42.552799	5.587810	34.077999	-32.552299	47.594299	-52.435398	-47.826099
33.441002	-40.345699	-35.485199	61.251900	-47.942402	-33.905102	55.738499	-33.430698	-33.528000
55.598099	-37.427101	-33.706600	5.173450	-6.589670	-33.048302	51.395500	-18.879999	-32.800098
49.768700	-14.659300	-33.330700	58.790298	-8.499640	-33.311901	39.129002	-2.530990	-42.699200
41.963100	-3.605240	-40.314701	-7.705330	8.301970	-40.183399	-5.969330	11.802500	-41.077099
37.149502	0.991967	-41.411400	38.747299	-0.579900	-41.513802	35.121101	2.859390	-41.301201
5.540270	18.518499	-37.817101	40.161400	7.005460	-42.812302	28.626499	9.496740	-41.310501
18.124399	14.648800	-40.077099	0.465421	30.658501	-36.066101	20.313601	25.896000	-38.466099
23.781401	23.253000	-40.484798	1.480640	14.235000	-39.587601	0.544289	11.628400	-39.978298
2.643890	16.460800	-38.746799	3.678390	18.194099	-37.721001	15.302300	16.761200	-38.256401
1.126180	37.514999	-30.404499	2.082470	38.147202	-29.813999	7.786460	33.795799	-30.655500
5.856860	34.692200	-30.671801	48.781799	-54.065601	-45.046799	50.869202	-55.506199	-43.125900
53.144402	-24.126600	-31.243200	61.656898	-16.245501	-30.862301	61.496201	-13.750800	-30.099600
40.741100	-1.486740	-39.806900	2.040130	19.214701	-35.978001	3.529490	20.668600	-35.309700
26.573099	11.923300	-40.477100	35.697399	13.392000	-42.580799	32.725899	14.623700	-43.747700
14.302600	30.596199	-33.452702	17.998301	28.778000	-34.981701	26.271200	-33.333500	-30.601200
59.858501	-50.629700	-34.109699	58.966999	-52.738602	-35.159401	56.080502	-41.407700	-35.655998
9.103000	-12.499000	-28.885900	45.538399	-7.128060	-37.633202	47.377899	-9.906990	-35.761101
39.339199	0.568742	-39.082001	0.715160	17.255899	-36.733898	10.170400	18.527700	-37.405102
27.204000	20.382700	-42.266102	29.945299	19.392200	-41.848701	32.277901	17.598700	-41.954201
30.799400	-37.557899	-33.472000	28.320400	-35.229599	-31.603800	54.720501	-48.561501	-38.573799
59.652500	-50.148499	-32.689301	60.673599	-48.123100	-32.424500	7.179840	-10.824800	-28.088100
52.131699	-20.773300	-30.129999	44.518299	-5.162190	-37.671700	-0.024031	8.703530	-39.679901
42.327400	4.441860	-42.819901	7.472410	20.076500	-36.331600	44.260601	-54.017899	-43.391602
19.787800	-27.244400	-25.708900	63.059101	-37.175598	-29.819599	9.647260	-14.123200	-25.699100
-7.792850	0.016555	-38.558800	-8.109210	3.778600	-40.206501	43.178101	-3.025340	-37.365601
37.446301	2.945610	-38.300301	35.255600	4.633050	-38.981300	40.013599	1.456990	-35.826401
36.472599	5.459250	-36.350800	38.645699	3.893680	-34.647301	42.855598	6.382600	-41.407200
-2.768200	23.146900	-36.524700	-4.898280	17.136700	-38.437698	51.635700	-57.156799	-41.013699
52.453701	-58.645000	-38.714901	56.394001	-56.885601	-36.918301	57.504002	-55.403702	-35.339600
57.406300	-54.472900	-33.311600	55.910400	-57.054699	-33.975700	54.961399	-46.207802	-36.481800
17.084101	-24.492800	-25.923401	15.519000	-22.533701	-24.867399	55.104401	-32.066898	-31.879499
61.672901	-18.455601	-31.586901	62.793499	-26.001400	-29.898001	5.004860	-9.013870	-27.644899
-6.857060	-3.442580	-36.159000	-0.065744	5.381120	-38.600101	0.310342	1.895320	-36.545601
41.662701	-0.872151	-36.653702	-0.463913	14.913200	-37.312500	0.017980	20.354700	-33.485500
1.502310	22.124500	-32.816002	5.247900	21.896400	-34.554699	12.878700	18.337200	-37.071400
11.618600	20.484699	-35.341099	9.169440	21.129801	-35.174400	15.080100	19.289400	-35.836300
18.343800	16.852600	-37.723099	40.803398	9.645960	-41.222198	10.740300	32.855701	-30.770399
54.265499	-58.794300	-36.290001	31.459299	-38.804401	-30.912300	28.497499	-35.547199	-28.427099
58.549000	-52.245399	-32.957001	22.562401	-29.996799	-26.329100	20.782700	-28.138201	-24.285000
55.035900	-41.208900	-33.912102	54.948399	-43.846901	-34.984200	62.332001	-42.881599	-29.129000
61.716801	-44.916000	-30.256901	63.339699	-34.125599	-28.773600	7.923850	-12.463400	-24.621500
3.283980	-6.512160	-29.897699	1.826770	-3.792470	-32.026501	45.274899	5.317200	-40.207001
47.293400	3.661920	-39.370998	30.837299	9.427130	-39.140099	32.319901	7.485060	-39.335899
21.262100	14.507500	-39.731602	-1.184060	29.462601	-34.036999	0.064252	34.712299	-31.892700
38.905899	13.715000	-40.500401	40.921200	12.336700	-39.865101	61.084000	-46.736198	-31.393101
13.525000	-19.552200	-25.824600	62.934299	-40.544201	-28.070801	63.607899	-31.382900	-27.662100
63.400902	-38.151100	-26.978201	49.519699	-12.229400	-32.086700	51.112000	-16.430201	-30.407700
47.125000	-7.871210	-34.372200	45.400002	-5.034130	-35.079102	-1.335990	12.294400	-37.460201
29.037100	11.785700	-38.690701	31.376900	20.541901	-39.848999	28.327400	22.141199	-39.768101
45.264301	-55.452499	-41.454800	47.455898	-56.371101	-40.918999	6.107410	-10.932000	-23.647600
-9.609540	6.948150	-36.643101	-9.854430	3.747530	-34.959499	-2.210860	9.492340	-36.465302
24.279499	14.347700	-39.073502	43.541100	8.872670	-39.716999	35.114399	16.239300	-41.151901
55.116501	-36.173801	-31.879700	-9.187800	-0.889175	-31.667200	49.468498	1.694370	-38.390202
34.252800	6.628600	-37.922401	-0.194324	37.334301	-28.385099	1.008480	39.547199	-27.177401
4.070290	36.653400	-29.477800	44.149300	-56.618999	-37.908600	49.326900	-57.538300	-40.117599
46.879299	-57.959301	-37.103802	49.946301	-58.910999	-38.021198	51.580700	-59.527802	-34.986801
24.120100	-31.384399	-26.867300	17.811600	-25.242399	-23.772900	54.357800	-29.844299	-30.330000
54.637600	-34.458698	-30.055401	47.071800	-6.803770	-32.009399	49.297798	-10.694600	-30.484400
21.642700	16.710699	-37.273998	-1.423600	33.238400	-29.976000	-3.175110	27.188601	-31.652800
34.326900	18.847601	-39.613602	34.267300	-41.965000	-32.847801	59.407001	-49.641998	-30.803101
60.215401	-48.151299	-29.500401	10.424100	-15.364400	-23.036200	2.957610	-8.327280	-24.673800
4.447710	-9.776330	-22.719000	44.335098	-3.345030	-33.722801	48.712898	5.241950	-36.842400
46.592701	7.536540	-37.751400	18.676399	19.089600	-35.366001	43.931099	11.308400	-38.214001
2.522710	38.831799	-28.145100	5.058530	36.417400	-28.320299	3.172660	39.076599	-26.604601
43.815498	-48.043400	-40.606400	26.066999	-33.145802	-27.515900	52.011600	-50.380001	-38.094002
52.867100	-48.485401	-35.602901	58.424198	-51.419102	-31.280600	54.625198	-39.638802	-31.926399
8.827360	-13.653500	-21.695101	62.924198	-23.491501	-28.945101	0.616438	-1.069740	-33.785301
-1.412610	1.311990	-32.959099	-1.875210	5.292240	-35.516899	55.828999	-2.438960	-33.320900
57.963200	-5.351410	-32.286499	53.378799	0.283718	-34.546799	-1.392500	18.279699	-34.024899
-2.494260	15.813700	-34.496498	33.045502	9.002910	-36.993999	31.409599	11.484100	-36.544498
7.196280	22.918400	-33.629101	4.896470	24.681999	-31.422400	3.088740	23.585300	-32.131599
9.788910	23.266899	-32.991798	25.591999	23.420601	-39.459202	14.638200	31.865299	-31.117201
37.414902	-45.104599	-34.568001	50.756901	-50.599201	-40.319302	14.049400	-20.414900	-23.460100
7.212490	-12.150400	-20.643499	9.760200	-14.400900	-19.186399	8.229540	-12.921800	-18.242399
1.370930	-6.202460	-27.084200	-0.505824	-3.046560	-29.194300	59.912701	-8.940910	-31.181400
50.969601	2.885750	-35.696899	26.999100	14.197900	-37.831200	7.072860	25.273100	-30.756800
38.257301	15.668500	-39.674702	22.327999	26.234800	-37.000301	47.716000	-49.756802	-40.771999
48.763901	-50.685398	-37.655102	56.991501	-53.054401	-30.660801	16.105900	-23.150299	-22.194799
12.689800	-18.292000	-21.988600	-3.123730	13.356500	-34.724602	-2.100160	21.727699	-30.581400
-0.605066	23.545099	-30.009501	24.679899	16.496300	-36.564098	25.662901	25.113701	-37.164799
53.877399	-58.646599	-33.366501	56.045399	-55.238602	-31.506599	61.029999	-46.701900	-28.413500
54.330700	-38.130299	-29.906099	62.996899	-21.041201	-28.102600	-4.316130	5.182730	-31.300200
-3.424360	0.098260	-28.250200	57.233398	-2.301690	-30.805700	54.820400	0.868840	-31.875099
35.311798	7.940710	-35.079800	13.074800	22.130199	-33.540100	16.036400	21.198799	-33.803001
11.544700	24.291401	-31.507999	14.575600	23.590500	-31.351500	29.247299	24.050301	-36.817600
53.141602	-45.831299	-33.436798	53.880901	-43.690498	-33.082901	61.628700	-45.081799	-27.128300
59.473701	-48.969601	-27.045300	60.323002	-47.797298	-26.483400	42.259201	-0.594698	-33.414700
37.313999	17.877199	-38.554298	41.703201	15.333900	-37.404400	40.031502	17.286301	-37.175701
44.970402	-49.713100	-37.275902	57.607201	-51.302200	-29.088800	58.486401	-50.062500	-27.988600
14.629700	-20.969999	-20.868200	13.326900	-18.808001	-19.606501	5.415840	-10.785500	-19.088800
3.015370	-9.307450	-19.450701	-11.187400	3.795530	-28.904100	-10.768300	-1.113620	-24.461599
-3.883080	8.597550	-33.636902	-7.476630	13.824700	-36.972900	-9.570370	11.043500	-34.743801
49.702702	6.548720	-34.758400	52.291698	4.075570	-32.830502	46.473202	10.034400	-36.488800
6.980080	35.576000	-27.948099	41.064598	-47.846500	-36.203098	22.159700	-29.227400	-23.859200
18.811001	-25.980700	-22.225901	20.051701	-26.665899	-21.051800	16.994200	-23.789400	-20.399200
11.285200	-16.221701	-20.578800	-0.282748	-5.940380	-24.528700	1.180690	-7.768990	-22.211100
-4.952120	12.764000	-32.247398	-4.513010	16.460100	-31.657200	-3.788220	19.805500	-30.538500
29.449301	13.988600	-35.997700	48.795799	-59.027302	-35.013802	46.658901	-57.763000	-32.561001
43.476101	-56.698601	-33.284100	43.249401	-49.033901	-33.041599	39.420200	-46.926998	-31.099899
50.209801	-49.759602	-34.754501	51.039600	-47.554901	-32.143200	52.686798	-44.167801	-31.026199
51.392601	-45.468399	-29.999901	53.716202	-42.299702	-31.594500	53.562401	-40.897099	-29.594799
6.897730	-11.842600	-17.621500	53.534401	-27.019300	-28.902901	50.973202	-15.170900	-29.104401
-6.364150	3.279910	-26.610100	-6.198190	9.905050	-30.372400	-7.124460	7.201350	-28.190800
46.308498	-5.542530	-30.197001	44.171700	-2.744230	-31.256300	33.730801	10.840100	-33.974701
31.641100	13.449100	-34.003399	27.180099	16.362200	-35.184200	22.036301	18.829700	-34.797699
18.734699	21.489300	-32.659199	9.289710	25.413500	-30.382401	1.670170	40.725498	-25.305099
22.898100	27.632700	-34.860600	25.200701	27.253799	-34.360500	19.506901	29.535801	-33.290401
52.304199	-57.914200	-30.908899	54.506302	-56.736500	-31.012400	12.058300	-16.696301	-18.286699
10.655600	-14.787700	-17.021200	6.002250	-11.150700	-15.497700	4.154530	-10.169500	-15.568900
-2.488150	-4.016440	-23.980400	-5.398470	-1.077510	-23.102600	59.287998	-5.576450	-29.868700
-4.616270	21.996901	-34.271900	-6.572120	18.934601	-33.697899	48.978001	8.490780	-34.239101
-0.593025	38.363701	-25.624701	-1.632720	35.069401	-26.972401	46.349499	11.919200	-35.351398
44.461899	13.533700	-36.173500	36.158100	19.869600	-37.442902	33.352699	21.573099	-37.482601
60.144001	-47.139801	-24.874399	62.535301	-42.406502	-26.576500	61.319302	-44.671398	-25.183300
54.041199	-32.074699	-28.324600	63.132301	-19.847000	-26.852400	62.169800	-14.108500	-27.878300
-10.901200	7.974000	-32.012001	0.910319	25.012699	-29.330700	9.845370	34.654900	-27.966801
49.543301	-58.197899	-31.520800	23.937700	-30.711201	-24.179001	7.528250	-12.061400	-15.470600
-6.537320	16.744301	-29.231199	-7.662420	13.666400	-28.760401	22.694799	20.675699	-31.945000
24.846201	18.260401	-34.352798	0.149633	40.238201	-24.281099	21.575800	29.889299	-32.132702
17.020100	32.512402	-29.459600	48.531700	-48.518398	-31.085300	49.261299	-46.353298	-28.116199
15.308800	-21.259300	-18.490000	58.943501	-48.824100	-24.489401	63.750599	-28.427099	-26.671801
63.765301	-25.515699	-26.013300	60.923199	-9.364540	-28.890200	40.740101	1.934970	-32.510601
-2.719420	31.089300	-28.382299	2.583860	26.045700	-28.724600	39.132599	19.510900	-35.375099
50.804501	-55.924400	-27.137300	53.332699	-55.487900	-28.026800	25.937901	-32.600899	-24.603701
0.986235	-8.364630	-18.432501	-0.867683	-6.823790	-20.366899	58.123901	-2.450270	-28.444500
60.055199	-6.148600	-27.680099	51.419701	6.437130	-31.863501	48.383900	10.624200	-33.255299
42.375801	17.581600	-34.266201	44.924702	15.469300	-33.399399	4.173970	38.576900	-25.564600
6.001200	37.553001	-25.126499	32.707001	-40.517200	-28.843901	35.674400	-43.749298	-30.173700
46.895699	-49.911301	-34.015499	18.042400	-24.440599	-19.247299	16.435600	-22.282499	-17.414900
56.786201	-51.040699	-26.107800	57.622501	-50.008202	-24.618000	9.082960	-13.211600	-15.979600
1.940590	-9.112980	-15.510400	52.053001	-19.854200	-28.295000	61.244900	-9.252350	-27.322399
62.403599	-14.398000	-25.746799	-5.686810	19.947001	-28.552999	53.998199	3.735120	-29.358000
55.848301	1.002110	-29.287901	37.478699	6.396760	-33.327499	-2.521690	25.355900	-27.503099
-1.196470	26.913799	-26.554001	29.374599	16.143600	-32.860901	19.579100	22.802200	-30.427999
17.064100	23.693100	-30.280500	-2.010610	35.064301	-24.718599	-1.212360	38.020100	-23.690001
12.647500	34.140301	-27.871799	8.783600	36.409000	-25.129000	47.744900	-56.518101	-28.200100
30.076000	-37.400501	-26.941099	27.826300	-34.673698	-24.856501	21.951700	-28.230000	-21.331301
52.553101	-42.824001	-29.086000	53.956699	-36.234501	-27.924601	63.712002	-35.436901	-25.830299
52.876999	-24.246201	-27.916700	48.742199	-9.340250	-28.781000	50.572102	-13.755300	-27.580999
-11.566200	8.246830	-26.935101	-10.445300	12.666600	-30.075300	-5.400230	23.289000	-30.579000
-4.031570	23.336000	-27.914200	-2.980430	31.065800	-26.300301	-4.335050	26.643499	-28.010300
21.123400	23.123899	-28.547701	26.367901	18.635401	-32.447102	24.737700	21.078199	-29.380400
4.538640	26.657400	-28.097200	44.674301	17.163300	-30.459101	41.680698	19.612000	-31.395500
55.171101	-54.339600	-29.006399	55.947601	-52.362499	-27.459900	62.519798	-40.885201	-25.174999
63.803001	-31.954100	-24.623100	-11.906400	2.726450	-23.178101	-8.707750	15.994900	-32.147800
36.055500	8.968900	-32.033298	11.020700	25.852100	-28.665300	14.410700	25.305300	-28.270700
2.264170	40.936401	-23.862900	0.655723	41.108501	-22.836901	53.310799	-28.763599	-26.641701
51.707001	-18.584000	-26.759100	52.563999	-23.580799	-26.391899	49.886501	-12.051100	-26.010000
47.735500	-7.612260	-27.278099	50.487598	8.567870	-30.996099	52.586700	6.052380	-28.752600
17.591801	24.576401	-28.038300	24.077999	29.710199	-31.276699	27.820601	27.074800	-33.278099
31.530600	-39.175499	-25.671101	34.037800	-42.001900	-26.361500	13.935700	-19.123100	-17.666901
6.651310	-11.319300	-13.486400	8.097830	-11.915000	-12.976800	-0.624456	-7.721730	-16.160200
47.327599	12.989800	-32.305500	35.995098	21.854700	-35.242199	52.361401	-41.431702	-26.879000
53.359699	-39.324200	-27.445200	5.132940	-10.590500	-12.957300	63.125198	-37.536800	-24.375799
63.768902	-25.704800	-24.576401	61.625599	-11.250400	-25.190399	-7.123840	20.541000	-29.269400
-8.936100	16.937500	-28.713600	38.087799	7.093680	-30.390499	39.428398	4.578780	-31.538000
47.020699	14.803100	-29.646299	3.012690	40.495899	-22.446100	1.063790	41.278500	-21.393700
29.148899	-36.308399	-22.957001	23.799500	-29.918100	-21.552200	51.636799	-44.069698	-28.620800
50.277599	-44.394299	-26.703600	-3.801520	-4.993620	-18.271900	63.268101	-19.851801	-25.147301
32.964001	12.940400	-32.076801	34.396000	11.443200	-30.739000	49.625500	10.638600	-29.856501
7.136170	26.834999	-27.405500	45.624901	-48.722698	-30.157101	54.326500	-53.327000	-26.099400
51.218399	-42.925999	-26.385900	53.433800	-33.801998	-26.094999	51.228500	-16.923599	-25.145500
52.086201	-21.906500	-24.718100	-7.980600	1.831260	-22.625200	-9.332750	5.923070	-24.691900
-8.806660	10.300000	-27.279600	42.855701	-0.643426	-30.417601	41.409000	2.379420	-29.156599
-5.471350	23.129601	-27.825701	-2.734490	30.500200	-24.424900	-3.850140	26.668400	-26.586000
31.520901	14.661200	-31.734200	-1.087410	38.589001	-22.223000	32.216099	24.547800	-34.378502
20.275499	32.181499	-28.952200	47.181999	-47.543499	-28.044701	12.762400	-17.033400	-16.498199
11.497000	-15.035800	-15.245900	45.214802	-3.827290	-28.714500	-6.659550	22.537901	-25.203699
-7.217890	19.383200	-27.984100	36.279301	9.695050	-28.618799	27.769899	18.762699	-29.810900
30.164900	16.427700	-29.663700	48.855301	12.536800	-28.318100	38.416100	21.952700	-32.414501
44.845402	-56.274799	-28.726700	41.906799	-55.410599	-28.305599	52.619301	-53.937500	-24.886999
48.613400	-54.909500	-24.217800	50.730499	-53.820801	-22.990801	25.949499	-32.335098	-21.478800
55.057098	-51.625401	-24.183300	62.670799	-36.140999	-23.007900	63.430500	-30.936001	-22.882601
51.452099	8.130860	-27.769800	50.443100	10.100400	-26.418699	8.689040	27.220301	-25.532101
11.333300	26.765800	-25.427299	35.447701	23.814699	-32.958801	32.995800	26.118200	-31.396601
29.846600	27.250200	-31.861000	42.556400	-48.050301	-28.798599	44.887699	-47.395000	-26.517500
53.000698	-37.329300	-25.412201	52.686600	-26.783899	-24.558300	52.852200	-31.296000	-24.269501
-7.435610	-1.532930	-18.639400	-9.918530	13.090600	-27.447701	-10.737300	9.061030	-25.524300
56.272202	0.760648	-27.201500	58.276100	-2.593280	-26.412399	55.056702	2.604080	-26.216801
53.145901	5.554030	-26.209801	53.570900	-52.456902	-23.643499	56.102699	-50.637600	-23.446301
60.699799	-43.604301	-23.321699	61.629299	-40.186298	-23.184299	39.752098	5.278260	-29.144699
32.418900	13.927400	-29.363800	48.126499	14.018900	-26.795601	49.257301	12.175200	-25.156200
5.006480	39.132599	-22.351299	2.735860	40.848801	-20.290701	1.251050	40.933800	-19.796200
20.174101	-25.948200	-18.701000	21.769400	-27.383400	-18.865400	9.994760	-13.324800	-14.055100
59.935101	-46.063499	-23.354200	63.252701	-20.161900	-23.606701	62.612701	-17.449400	-23.087900
60.251999	-7.028430	-25.531401	-5.507110	24.622999	-24.699800	0.272658	27.600700	-25.816299
1.992360	27.909100	-25.281000	-0.500525	39.629101	-20.977200	12.554300	35.243000	-25.398701
37.228100	-44.993301	-26.902201	18.842400	-24.784800	-18.350300	14.335100	-19.171499	-16.124001
15.098800	-20.106199	-15.552800	6.283480	-10.847400	-11.368700	9.307390	-12.071200	-11.272300
7.532070	-10.996200	-10.122900	3.090610	-9.688020	-12.664300	0.544213	-8.493660	-12.839800
63.576900	-25.146700	-23.039400	-8.287230	16.502199	-27.903000	26.305799	21.183399	-26.706200
28.732599	18.671000	-26.959900	3.827700	28.096500	-24.517300	5.730500	28.218599	-23.364599
46.303799	-55.396801	-25.284901	40.070900	-46.867901	-27.003201	42.139599	-46.838200	-24.936399
46.808300	-46.039902	-25.134701	48.254200	-44.422501	-24.222601	57.328899	-48.981998	-21.697701
58.526100	-47.533798	-22.046301	-10.085600	1.895490	-20.206400	-11.487100	5.157380	-22.942301
-2.396160	34.787998	-22.743500	40.143799	22.136101	-28.232201	43.746700	18.819099	-27.490801
16.729601	33.982800	-26.765200	22.950100	31.899500	-28.006300	26.675400	29.434900	-30.241400
48.581402	-53.268299	-20.499701	46.396400	-54.081100	-21.787201	17.454700	-23.051100	-16.554199
36.517601	24.568399	-30.242100	18.335300	34.132500	-25.122900	43.663399	-54.640598	-23.992701
27.131701	-33.955101	-19.007299	32.188000	-39.877399	-22.916100	30.141300	-37.637402	-19.460400
23.456800	-29.190599	-18.855900	49.189098	-42.541500	-23.095699	13.382900	-17.409100	-15.057200
12.246300	-15.408800	-13.731900	10.917900	-13.567300	-12.465900	4.328640	-10.010200	-10.553900
1.942970	-8.955770	-10.331600	-11.546600	0.455444	-18.643801	43.906399	-1.297800	-27.458700
34.139702	12.047700	-28.140100	-2.282440	35.328999	-21.522600	-2.982180	32.500900	-22.647499
-2.722320	32.607800	-22.215401	14.536800	26.200600	-25.141800	19.915899	-25.153799	-16.283501
18.612499	-23.984501	-16.281599	54.778301	-50.464001	-21.256300	56.055199	-49.767799	-21.284300
62.921902	-29.421301	-21.341499	61.947701	-34.361099	-21.348600	61.541698	-13.470000	-22.540600
22.912901	23.526600	-25.895000	-1.685640	36.943802	-20.928499	24.900801	-31.028000	-18.381399
53.474098	-51.291500	-21.459801	52.171398	-52.420601	-21.911501	11.704200	-14.063500	-10.711300
12.927200	-16.118401	-12.414700	-2.603200	-6.774130	-13.541800	63.153099	-23.712700	-21.750900
62.471100	-21.247400	-20.641199	-1.730310	30.030100	-23.436701	1.400330	29.408699	-22.439899
2.317480	30.249399	-20.736601	50.307800	-52.155300	-19.601801	52.526798	-35.014099	-23.620800
59.885101	-7.013810	-23.683100	30.771099	16.145000	-26.740299	32.769001	13.807200	-26.241899
-0.423785	30.256599	-22.403000	46.417500	16.093700	-27.014200	29.736900	28.770201	-29.291201
40.387001	-53.968601	-24.095200	35.414799	-42.997601	-23.081800	21.407801	-26.682699	-16.252501
10.311400	-12.378400	-9.846020	5.708150	-10.188500	-9.102460	3.421290	-9.162360	-8.163970
60.733200	-38.488602	-21.300800	46.536999	-5.249410	-25.876499	38.696201	7.272690	-27.604300
7.462580	37.659599	-22.208000	3.868710	39.668598	-19.783501	44.077499	-45.641499	-22.539801
13.996600	-18.074100	-13.901300	6.935020	-10.298700	-8.155140	5.453870	-9.546070	-7.048560
-6.152290	-4.474800	-14.252300	-9.695960	-2.341500	-15.050200	40.703499	4.724440	-26.831800
52.416401	6.845900	-24.328400	50.658699	9.672070	-23.242901	47.688900	14.456300	-24.377701
-0.210884	39.350498	-19.672400	39.042000	-45.393700	-23.144400	46.014400	-44.177898	-21.724001
15.976300	-21.021999	-14.569700	16.993200	-21.990499	-13.543600	8.604920	-10.968200	-8.444640
59.803001	-42.217098	-21.195700	59.034901	-45.213799	-21.293900	-4.440500	-5.933710	-10.888200
-7.899630	-4.671110	-11.092200	51.712299	-19.993200	-22.941099	50.747101	-14.854200	-23.205500
57.729301	-1.973730	-24.808901	-1.375770	36.554100	-20.075199	25.990499	31.320999	-27.037399
33.329300	-40.936600	-19.531000	28.325399	-35.453899	-15.720700	31.459900	-39.069901	-16.739599
55.594200	-48.346699	-18.261200	54.405899	-49.348499	-18.429100	42.781898	1.526140	-25.868799
-2.000070	33.431999	-21.204300	-0.800205	35.688301	-19.135000	0.163502	38.454899	-18.368401
10.196400	36.464199	-21.793501	14.386900	35.205502	-24.131399	41.443802	-53.220299	-20.352600
43.975399	-53.253601	-19.337700	46.973598	-42.635899	-20.718700	-1.008130	-7.563540	-10.578700
48.968300	-9.714000	-24.556700	37.292198	9.415700	-25.604799	39.591000	7.129010	-24.818899
8.021510	27.967400	-22.453300	33.389999	27.496099	-28.295900	29.438801	30.404900	-25.952400
41.504398	-45.639099	-21.666500	50.769001	-41.256100	-23.863800	52.051601	-39.680901	-24.643600
61.226601	-32.323799	-19.657101	62.322601	-27.467100	-19.861300	48.050800	-6.909980	-22.742500
45.258701	-2.280230	-24.447201	34.946899	11.609800	-25.892700	-0.060778	31.925200	-20.214399
-1.285570	33.350800	-20.270201	10.960900	27.424299	-22.005100	51.773201	-51.029202	-19.028999
53.137402	-50.115501	-18.685600	14.676300	-19.007401	-12.790700	56.944801	-47.709801	-19.557100
57.421501	-46.056801	-19.083599	52.022701	-32.750999	-21.813900	59.903400	-36.444801	-19.303101
41.768799	4.282670	-23.910101	43.998600	0.838906	-22.789200	6.923290	29.272600	-18.719999
14.304900	26.905100	-21.707500	10.625200	27.952499	-18.464300	5.796280	38.020100	-19.368401
15.408200	-19.939400	-11.571100	55.899700	-46.582298	-16.894400	54.388500	-46.884102	-14.655300
53.660702	-48.086498	-15.308500	51.671200	-37.538300	-22.650801	29.770599	18.544600	-24.033100
31.554800	15.788600	-24.424900	1.628520	40.109798	-18.455900	21.879700	33.560299	-24.401699
25.100300	32.913799	-23.325899	41.857498	-52.621799	-17.207500	39.583199	-52.258900	-17.220100
19.291401	-24.115801	-13.303400	23.144899	-28.767200	-16.256300	21.211000	-26.136999	-13.809300
48.918999	-40.465401	-20.580500	47.257599	-40.972301	-19.124001	58.127998	-43.608299	-18.799900
58.985401	-40.392300	-18.920500	56.345901	-44.322201	-15.982800	57.470402	-41.790100	-16.304399
56.941601	-0.923878	-23.267000	59.128601	-5.900620	-22.153000	27.714701	20.831100	-24.579000
13.241200	35.639301	-21.069300	46.121700	-52.638699	-17.840401	25.214300	-31.531000	-16.095600
51.517700	-18.411600	-21.174500	61.806702	-18.359200	-19.602200	60.835701	-11.809400	-20.944401
33.720798	13.861900	-23.363701	18.383801	25.431200	-24.784599	0.934888	37.415798	-17.290800
0.356757	34.262901	-18.298500	36.607800	-43.369099	-19.302401	39.533100	-44.510399	-18.933599
41.911701	-44.418598	-18.841200	43.857101	-43.530102	-18.901199	0.546981	-7.964560	-8.383340
49.908001	-11.411500	-22.261600	38.163799	9.550870	-22.953199	36.047600	11.302100	-23.753901
4.524400	29.748199	-19.893200	1.993370	32.011002	-18.239300	13.581800	-17.089800	-11.179100
-2.668920	-6.569370	-8.448170	-6.145780	-5.486720	-8.409650	60.573200	-30.225800	-17.972700
61.573700	-25.104300	-18.205700	25.223801	23.597700	-22.916901	2.737390	38.644199	-17.734301
18.409300	-23.414801	-14.202100	50.368900	-39.247398	-21.564501	51.477798	-35.423500	-21.342899
59.332699	-34.265800	-17.334200	31.693100	17.042000	-22.195700	17.478800	35.070801	-21.330400
34.234699	-41.385201	-16.052500	37.211700	-42.993900	-15.582900	41.690300	-42.623901	-15.646200
39.702400	-43.328201	-15.491800	17.451401	-22.175900	-11.703200	16.098400	-20.629601	-10.326900
14.248800	-18.086000	-9.913570	12.602200	-15.272200	-9.644630	13.306100	-16.256701	-8.419750
46.420601	-3.038900	-21.413000	54.707001	3.093880	-23.868401	45.494999	17.282400	-24.233999
8.118790	36.554600	-18.785801	4.496410	36.919701	-17.265200	51.327999	-49.733101	-16.130100
52.604000	-48.950100	-15.794300	-1.068300	-7.012000	-6.402080	1.636420	-8.116580	-6.661050
40.523300	7.124930	-21.620800	1.294470	34.443699	-17.074800	36.998501	25.677799	-26.628599
33.228199	28.993200	-24.562300	10.987300	-12.724400	-8.604990	11.761600	-13.658400	-8.125880
50.041801	-36.698700	-19.380501	58.353298	-38.493000	-16.304800	48.859100	12.292100	-22.291100
42.663300	20.547800	-24.490900	39.845901	23.613199	-24.687099	19.524599	-23.556101	-11.267200
17.862700	-22.043900	-10.244500	7.151410	-9.806560	-6.493770	-4.585070	-5.948760	-6.169960
50.901901	-14.800200	-20.433201	44.953098	0.142273	-19.466999	42.781200	3.735150	-20.832399
30.263800	19.678101	-21.479799	28.313601	21.651600	-21.995199	49.806999	-50.648201	-16.403000
9.981900	-11.492800	-7.531660	61.263302	-15.776800	-18.748600	61.372700	-20.872400	-17.376801
54.523399	3.371420	-21.572701	56.519699	-0.442669	-21.370399	3.338280	32.366100	-17.278099
43.231300	-52.163898	-15.147900	48.063000	-51.678600	-16.897301	23.202101	-28.542200	-13.946800
21.429100	-25.471901	-11.997900	14.977400	-18.970699	-8.765550	15.782600	-19.638100	-8.014930
16.676600	-20.976999	-9.440280	0.794009	-7.465950	-4.515050	-3.238960	-6.607240	-3.980120
60.035198	-10.190200	-19.182199	33.702999	15.652000	-20.362200	36.323101	12.305500	-21.112600
2.321590	35.997101	-16.733400	45.222099	-42.556599	-18.879000	54.841599	-45.298698	-13.889100
3.554420	-8.589160	-5.847300	58.952202	-32.059200	-15.510300	58.274101	-35.974800	-14.410400
60.855301	-16.582199	-16.849600	52.498798	6.664980	-21.147600	20.834700	25.671700	-22.171400
17.192301	26.676001	-21.185400	10.023400	35.830200	-17.522301	13.786600	35.711700	-18.709101
40.444000	-52.088402	-14.439900	37.768200	-51.670799	-14.129300	31.523500	-38.646301	-13.826900
34.671299	-40.911701	-12.793100	43.418201	-41.372101	-15.796900	45.443501	-41.111000	-17.403200
14.072200	-17.204901	-7.334590	12.496000	-14.578200	-7.171870	10.976500	-12.179800	-6.782600
11.810600	-13.004400	-6.106350	8.720280	-10.167200	-6.089040	5.561080	-8.835370	-5.115600
59.940399	-28.598801	-16.413099	58.267799	-4.350420	-20.958500	31.642900	18.828100	-19.658001
5.089220	31.648701	-16.357100	7.205440	29.913200	-15.483400	37.096901	26.781799	-22.384501
13.270500	-15.147200	-5.970740	48.546299	-38.562801	-18.377501	56.023300	-42.198799	-13.682600
55.126598	-43.729198	-13.128100	48.375198	-6.544860	-20.128300	47.284599	-4.021900	-18.261101
14.285800	27.344900	-18.297600	28.535500	31.963100	-22.004200	32.158298	30.532600	-20.439400
25.590599	-31.588200	-13.508900	14.930400	-18.069300	-6.648940	57.028801	-40.402599	-14.214900
51.398800	-19.207199	-18.464701	29.480101	21.758600	-19.268101	4.105760	34.392899	-16.255699
6.337090	35.540298	-16.430300	49.787899	-10.355400	-20.116501	38.754002	9.857540	-20.606300
22.560699	25.975100	-19.034700	18.251600	26.933901	-18.556200	50.851700	-33.768902	-19.316000
49.250900	-8.476260	-17.716000	37.864101	11.414100	-18.406099	35.490501	14.291300	-18.164900
46.781601	15.282300	-21.686399	41.158798	22.705200	-21.711800	45.381302	-51.079201	-13.757200
47.652401	-50.083698	-13.601800	47.384102	-39.563400	-17.704800	57.379200	-38.626598	-13.520400
39.984600	8.595730	-18.577801	41.687302	5.964440	-18.939301	26.524799	24.208000	-19.216801
20.617800	34.703300	-20.450600	10.049800	-10.655500	-5.564610	3.578260	-7.905940	-3.875650
60.176601	-25.321501	-15.900100	60.365601	-21.434500	-15.322800	23.894501	25.753599	-15.683900
19.580000	26.813700	-15.391300	44.280800	18.818001	-21.511499	23.644199	34.119301	-19.143600
38.545601	-51.605900	-11.495900	35.824799	-51.184502	-11.093700	16.824699	-20.285801	-8.064830
18.245800	-21.244101	-8.903700	47.995998	-36.449402	-15.987000	46.700699	-37.949799	-15.432200
30.673901	20.598499	-16.737301	33.096001	17.386200	-17.527300	5.622890	33.134701	-14.932900
7.716610	35.111698	-14.606200	38.938301	25.373301	-18.740400	35.075100	28.846001	-18.664499
16.141500	35.596802	-17.779100	39.471500	-41.625599	-12.523400	37.352001	-41.882801	-12.406300
7.350130	-8.954120	-4.628700	8.949070	-9.169150	-4.287080	49.288799	-34.298901	-16.577101
50.381802	-31.438200	-17.095800	58.784302	-24.732300	-13.618100	60.085800	-17.471701	-14.630600
59.257000	-21.187599	-13.498500	56.229698	-0.134023	-19.559999	54.605202	2.854150	-18.730101
45.640900	16.658800	-19.069401	48.045898	12.973800	-19.538401	42.725300	20.853600	-18.804399
26.934500	33.097301	-17.670799	19.990299	-22.628099	-10.016600	51.709702	-47.692101	-12.862300
50.920601	-48.581902	-13.706200	11.139100	-11.308400	-5.047160	47.344101	-33.946800	-13.623200
48.747398	-31.718599	-14.384600	50.496601	-13.609600	-17.280100	41.081699	6.519590	-15.606800
43.277302	3.257010	-17.523899	18.808201	35.368999	-16.379299	11.834400	35.785198	-15.904500
14.183800	35.846298	-14.316600	23.546801	-27.898399	-12.134200	14.280600	-16.333799	-5.525710
52.634102	-46.677101	-12.196400	53.369499	-45.447102	-11.631200	5.666350	-7.876650	-3.287220
58.522400	-29.177500	-13.826700	38.690201	10.071400	-15.718800	27.670799	23.599199	-16.007099
21.653601	34.701302	-14.833700	41.116199	-40.650501	-12.759700	-6.835210	-6.174100	-3.706120
15.201500	27.277300	-15.073500	10.760600	28.078501	-14.690500	41.015301	-51.556801	-11.924400
28.572500	-34.879601	-12.370300	31.898800	-37.806099	-11.036900	49.448200	-49.151901	-13.469900
45.554401	-39.289600	-15.547100	58.171001	-5.139920	-18.570499	15.165400	-17.195400	-5.435790
13.822600	-14.368300	-4.512300	14.883100	-15.588400	-4.568540	55.891701	-39.974201	-11.579200
50.457600	-17.827299	-15.267200	51.020500	-21.757700	-16.207800	59.812000	-11.896600	-16.304800
56.702999	-2.241490	-17.118299	58.324200	-7.782430	-15.391100	31.676201	18.545200	-14.396500
34.226398	15.652800	-15.378500	25.965599	-30.732700	-11.470300	39.114799	-39.619598	-10.206100
37.240601	-39.988701	-9.959600	15.921100	-18.604200	-6.448880	10.318700	-9.546980	-3.955480
-1.825110	-7.301350	-1.954880	-6.327810	-7.545610	-1.123590	28.641300	21.673901	-13.129900
16.555500	26.649500	-11.574300	20.973000	26.177799	-12.737000	30.623100	31.436800	-16.158600
16.788401	35.569099	-12.590500	24.084000	-26.835699	-10.956200	28.933599	-33.431198	-9.993550
26.132900	-29.282200	-10.318700	21.966299	-24.486500	-10.864300	49.475601	-47.447102	-10.883900
12.050800	-12.107000	-4.623370	12.472400	-13.698100	-5.519740	53.971600	-43.956902	-11.166400
58.018101	-33.773499	-12.471300	50.339699	9.749220	-20.317400	12.629000	27.453199	-12.110100
24.903601	33.497501	-13.231300	47.528500	-48.344799	-10.771700	51.614201	-45.127098	-9.367300
52.475899	-43.861900	-8.942960	49.474602	-10.134200	-15.371300	49.537399	-13.261600	-13.990200
5.920770	33.643101	-13.094700	6.006590	31.618200	-12.934100	42.971600	-51.171902	-12.093000
44.024101	-39.846901	-14.658300	42.233898	-39.303001	-12.546400	50.658901	-46.237900	-9.985010
11.486500	-10.133300	-3.613050	54.696201	-42.205399	-11.092400	57.003300	-37.121700	-11.541500
45.364700	-0.797508	-15.503400	47.937599	-5.976890	-15.243900	36.554501	12.897100	-15.799600
24.500299	24.535999	-11.968400	10.002300	35.718102	-12.935700	36.556198	-50.758400	-8.594710
45.676498	-49.279900	-10.852800	17.221300	-19.164499	-6.909300	12.896900	-13.146100	-4.501160
7.615410	-7.847800	-3.012100	9.279210	-7.973910	-2.861210	35.235100	28.317301	-14.811600
45.719002	-47.408699	-8.448580	47.396801	-46.437199	-8.210480	1.411080	-7.355990	-2.630890
49.575100	-21.331200	-13.409000	50.647202	-25.163401	-15.595800	49.894600	-28.759001	-15.026300
49.000099	-25.654900	-13.023000	34.790100	13.962500	-13.142100	36.908798	11.593500	-13.539000
44.322800	18.491800	-16.410500	47.009602	14.384800	-16.968599	6.955880	34.736099	-11.931700
41.446602	-50.175999	-9.654500	39.095200	-50.620300	-9.113480	22.683599	-23.499500	-10.094100
24.797400	-25.974899	-9.872270	18.857599	-20.145201	-7.976830	43.348598	-38.075199	-12.408900
55.178101	0.435223	-15.783000	56.706001	-4.373910	-14.225500	32.654800	16.407400	-12.787500
29.765800	18.647301	-10.490000	9.453260	28.626801	-10.957800	12.395800	27.299601	-8.659100
40.636101	23.221100	-15.713500	12.472400	35.884800	-11.099800	43.647301	-49.821301	-10.390900
34.863098	-39.541901	-10.167700	40.468102	-38.851002	-10.559200	16.189899	-17.041401	-5.218380
45.980499	-35.685200	-12.978100	44.711800	-37.047401	-12.658500	3.324460	-7.172070	-2.006870
54.160900	-40.209702	-8.645840	55.196400	-37.814301	-8.895380	48.838799	-16.357901	-12.290400
59.238701	-13.439300	-13.691900	52.231300	6.775350	-18.426100	5.876090	33.051998	-11.508500
28.740200	31.684601	-11.625100	17.836500	-17.959400	-5.989480	12.511100	-11.075100	-3.461100
13.463800	-12.300500	-3.519930	53.272598	-42.241299	-8.636610	58.755100	-18.196899	-12.414000
53.688801	4.039180	-16.757799	7.636120	29.598101	-12.792900	20.709700	-21.604000	-9.279280
40.917999	-36.972500	-9.604820	49.660500	-44.636799	-7.362810	50.711700	-43.460899	-6.848350
0.081662	-7.322790	-0.691524	-4.158980	-8.910150	1.009210	56.386700	-34.682201	-9.110900
45.985199	-3.896090	-12.305300	48.077801	-8.723790	-12.903900	38.195301	25.124500	-11.727700
32.423901	29.289101	-9.948530	57.610199	-31.531599	-10.828500	57.559601	-27.645000	-11.089400
43.050800	3.026350	-14.456800	49.625301	10.371000	-17.260300	6.834990	31.122700	-10.355700
19.619301	34.821098	-10.870600	44.241001	-48.280300	-8.729510	37.277302	-38.103298	-8.372980
38.790298	-37.416000	-8.479170	48.877499	-45.795601	-8.235910	5.666580	-6.616480	-1.442130
8.052540	-6.849150	-1.907490	46.707699	-31.032600	-11.740500	48.034901	-28.830099	-12.540500
43.573399	0.653368	-11.905800	51.853199	6.759250	-15.815100	8.820250	35.396099	-10.234500
42.198898	-47.967098	-7.552020	42.583099	-35.802101	-9.912170	38.433701	8.765500	-11.986000
42.751099	20.381800	-13.476000	39.661301	-48.584801	-6.953920	37.093700	-49.024601	-6.221150
43.943401	-46.442001	-6.668630	45.596199	-45.303299	-6.112600	13.154200	-10.281600	-2.383740
12.003700	-8.780100	-2.100870	10.656900	-8.237390	-2.550930	2.232540	-6.591120	-0.053048
45.734402	-6.871000	-9.973320	43.546501	-2.188620	-9.216140	35.296200	11.991500	-10.758100
32.504902	15.036300	-10.293900	19.973200	25.429501	-9.636280	6.711810	33.754299	-9.843470
15.299800	35.629799	-9.176540	32.361099	-36.641701	-9.142600	34.660999	-36.938900	-8.094550
16.959999	-16.054100	-4.291470	15.659500	-14.913000	-3.846050	44.974998	-32.615002	-10.472500
57.568802	-22.682800	-11.245600	22.656900	23.972401	-8.392330	26.107201	22.094400	-9.288410
19.749001	-19.107800	-7.144090	18.347900	-16.891199	-4.807440	14.483700	-13.599400	-3.617230
43.935699	-34.639198	-10.268800	47.580502	-11.677100	-11.086900	53.453400	3.141410	-14.344900
54.925701	-1.232950	-12.844800	16.289101	25.889799	-8.146390	18.998301	24.321699	-6.054390
8.210800	34.505199	-8.165680	11.355000	35.551102	-7.774490	27.396400	-29.483700	-8.889460
30.850599	-33.419601	-8.016530	36.185699	-35.419201	-6.597230	15.201000	-13.054600	-2.634450
16.383900	-14.374400	-2.827680	14.126200	-11.675700	-2.553290	47.476200	-18.490101	-10.436600
47.430599	-22.420799	-10.770400	41.193600	4.683210	-11.823500	41.247200	2.042540	-8.825180
22.730499	33.634300	-8.992530	40.311699	-46.526100	-5.258450	37.725700	-46.168800	-3.720490
7.534070	32.352901	-7.712700	44.654800	-29.218000	-9.164850	46.167400	-28.338600	-10.501800
46.627399	-14.298000	-9.451750	48.056801	12.697300	-15.096300	49.732800	9.810450	-14.257800
45.862202	16.105200	-14.350300	18.213900	34.993801	-7.724350	34.484699	-49.102600	-5.741000
41.980999	-45.396999	-4.920070	43.660198	-44.147999	-4.325010	51.688999	-42.126701	-6.503140
9.418850	-6.715850	-1.568230	7.424420	-5.725560	-0.613734	46.792599	-25.837400	-10.672400
35.998100	9.438460	-8.132010	38.783901	5.899280	-8.593600	23.382099	22.331699	-5.938550
8.829410	29.590200	-7.886350	26.420500	31.953400	-7.135990	34.877399	-46.766998	-3.304140
21.547400	-21.076599	-8.852050	47.457500	-44.276699	-5.825040	45.231300	-43.007801	-3.738420
48.775299	-42.835098	-4.975070	46.668499	-41.819302	-3.141600	50.003399	-41.707802	-4.649810
43.123299	-32.394100	-8.337090	43.018600	-29.985600	-7.468220	52.467201	-40.052502	-5.846730
44.628201	-26.054001	-8.526150	45.067600	-22.814899	-8.373480	45.468498	-19.318199	-8.210250
45.558800	-16.187201	-8.074490	44.957100	-9.739000	-8.024130	57.906700	-9.514680	-12.618100
58.038200	-14.315600	-11.241100	32.995098	12.817300	-7.469800	26.964500	19.718700	-6.597800
41.338699	21.620600	-10.756300	34.843498	27.218901	-8.260540	38.282200	24.233999	-8.293250
20.139601	34.230801	-4.897920	35.016300	-43.958599	-0.707162	32.827900	-33.300999	-6.341280
42.005402	-33.377701	-7.774590	41.588699	-30.824400	-6.075810	42.965000	-5.034890	-6.824790
56.310101	-5.988170	-11.446100	47.261002	13.524600	-12.159800	41.514500	-43.024601	-2.471650
39.752602	-44.385300	-2.916320	38.551300	-35.050301	-6.737190	17.449100	-15.436500	-3.284880
56.362202	-30.629200	-8.042300	51.460499	6.316140	-13.047500	49.398102	9.467800	-11.386200
9.402280	33.790401	-5.561320	8.900670	30.858400	-5.325210	43.047798	-41.783699	-1.955810
42.794201	-26.694901	-6.405780	41.313301	-27.812500	-4.580390	-1.339740	-7.969660	1.596620
-4.193700	-10.712300	3.543340	44.171700	-12.603900	-6.505100	44.279800	18.013300	-11.439500
40.460999	-34.328499	-7.245280	10.830900	-6.874240	-1.098470	53.547298	-37.873699	-6.305680
43.492500	-15.741800	-5.336190	40.962502	-0.750207	-6.189670	38.830898	3.033880	-5.791740
52.782600	2.204970	-11.030300	37.332600	-43.238400	-0.671757	23.261400	-22.626600	-8.992160
48.103802	-40.714802	-2.774400	50.990299	-40.629299	-4.510730	43.366001	-19.711800	-5.591150
30.025200	16.320200	-7.083780	15.213100	35.582298	-5.830130	25.547100	-25.385799	-8.239490
40.156101	-31.853701	-5.256560	38.421700	-32.715500	-4.780840	12.991300	-8.474550	-0.886183
13.895300	-9.953440	-1.244970	9.260530	-5.468590	-0.168306	54.459202	-35.903198	-6.866850
54.581600	-33.366798	-6.107720	57.096199	-18.429501	-10.033000	33.843700	10.065300	-4.801150
36.468498	6.574560	-5.393610	14.340900	25.941799	-5.504950	28.881599	-29.215401	-6.648520
23.555700	-21.702299	-7.220230	25.970499	-24.426201	-6.158740	39.941399	-29.165100	-3.405080
38.299500	-30.286600	-2.843600	11.984500	-7.032830	-0.361261	4.048760	-5.493540	0.880521
42.935299	-23.223499	-5.813770	56.491600	-26.025400	-8.618680	56.144501	-21.936501	-8.446580
56.862801	-10.440200	-10.049200	50.856899	6.166640	-10.589300	10.835300	28.136000	-5.340070
12.448800	35.392799	-4.045370	16.189600	35.332100	-2.300680	34.325802	-32.929501	-4.978900
31.752300	-30.620300	-4.690140	14.820100	-11.374700	-1.350450	15.956900	-12.743000	-1.283440
56.344002	-14.518000	-8.780180	30.796600	13.828500	-3.820360	35.095699	-41.323700	1.666220
40.669701	-40.656200	-0.073336	44.376099	-40.564598	-1.351400	41.945000	-39.362999	0.392568
36.387299	-33.191200	-4.698350	49.562599	-39.765202	-2.761050	52.098400	-37.156399	-3.685360
50.932301	-38.718700	-3.103910	24.640900	20.315300	-3.342390	27.821699	17.572001	-3.863710
9.592990	31.987301	-3.354940	10.277700	29.391100	-2.810960	39.183102	-42.024799	-0.440312
41.910198	-7.834130	-4.335850	54.570202	-3.029350	-9.898940	55.613602	-7.117620	-9.155650
20.673000	22.370199	-2.952190	16.344200	24.220800	-2.839650	30.306200	29.685400	-5.845440
21.552401	-19.891701	-7.387950	19.873600	-17.631500	-5.200860	36.321499	-31.031200	-2.893390
6.920050	-4.479050	0.938172	40.265099	-3.218930	-3.726130	18.212601	22.271601	-0.249849
12.621400	26.529100	-2.642600	14.313000	24.381701	-0.057861	18.473700	-15.764800	-3.087490
10.769000	-5.607360	0.401890	42.003700	-11.561300	-3.459490	55.042599	-10.384000	-7.291290
44.593800	16.546200	-8.783580	41.610298	20.534500	-8.381510	45.638699	-39.070702	-0.597860
39.815800	-26.096500	-1.604550	38.206501	-27.455299	-0.805868	41.088299	-23.920000	-2.921070
41.649899	-20.262100	-2.743740	54.471401	-30.614500	-5.251350	55.250099	-27.743401	-5.978020
55.471600	-18.206100	-7.495290	38.573898	0.372838	-3.284250	32.278599	10.467300	-1.644130
34.516998	7.102530	-2.341410	50.965302	4.040640	-8.253060	52.722599	-0.680571	-7.765790
22.608500	20.127001	-0.101526	10.986200	33.990601	-2.261720	34.119099	-31.170300	-3.482790
47.611301	-38.371300	-0.785119	12.810900	-6.832580	0.732693	11.816100	-5.827880	0.972368
0.619405	-6.796280	1.908360	41.876202	-16.674400	-2.501960	41.721802	-13.696300	-2.372840
36.638802	3.723580	-2.818960	24.785299	32.158199	-3.191450	20.225500	34.063801	-1.419800
37.118000	-41.153400	1.293240	53.116798	-35.171700	-4.569370	54.908100	-21.590500	-5.930340
55.526001	-24.527800	-6.706690	54.092400	-5.508510	-7.241160	47.043800	12.423200	-8.801420
34.140900	26.855400	-5.204220	28.765800	-27.079599	-4.504470	21.643299	-18.772400	-5.399530
17.213600	-14.191600	-1.720230	13.931400	-8.302760	0.526986	-2.223830	-9.000670	3.844600
0.390020	-6.801070	3.875200	52.964001	-32.093498	-3.511200	38.007900	-1.575620	-1.248380
36.307400	1.226450	-0.429773	49.085098	8.306580	-8.499090	38.192902	-39.741600	1.794030
23.722099	-20.678200	-5.121100	14.586600	-10.003200	-0.178963	9.009600	-4.242620	1.290450
10.657800	-4.420790	1.849480	54.499001	-14.601000	-6.211850	53.930401	-18.122499	-4.741980
28.372700	15.908800	-1.125680	30.323099	13.151600	-0.732198	11.600700	27.711000	0.322502
31.501101	-28.725000	-2.973520	15.524000	-11.082400	0.172290	26.009800	18.461800	-1.346690
10.677400	31.461100	-0.845051	21.801500	-17.682199	-3.350390	19.947201	-16.405600	-3.101820
51.505299	-33.818001	-1.698850	38.889999	-4.589170	-1.028910	35.707699	-39.133598	3.146600
26.151501	-23.145901	-4.069770	23.942699	-19.553301	-3.190500	33.862999	-29.128599	-1.896450
36.061401	-28.409300	-1.027000	16.935499	-12.450800	0.374217	15.093800	-9.335020	1.257880
12.148700	-5.057040	2.142320	40.437599	-20.681999	-0.393440	39.375999	-22.577200	0.459861
53.249100	-28.387800	-3.105180	51.495899	-30.375099	-1.002100	54.374100	-24.913900	-4.450060
39.950100	-8.227070	-1.031120	52.988201	-8.107140	-4.756730	52.149700	-3.543880	-4.890980
16.118700	21.823900	2.076020	12.642800	23.955200	2.845380	37.921398	23.400200	-5.136330
29.070101	29.424500	-2.180890	33.424301	26.101700	-1.815770	23.665100	31.951300	0.245889
18.426800	-14.400300	-1.023470	8.664800	-2.921480	2.737550	10.574200	-2.852850	3.472560
53.393299	-11.709200	-4.821820	48.923901	5.996590	-5.680000	46.389599	10.737600	-5.267060
39.386200	-38.253101	2.212820	36.772999	-37.345299	3.851180	20.217400	-14.981400	-0.972801
49.203400	-37.427700	-0.947720	34.560299	4.461730	0.024095	50.737202	1.299520	-5.318380
41.184700	19.483999	-5.415700	16.238400	-10.455100	1.802240	18.447100	-12.797800	0.958939
17.378799	-11.287000	2.050380	4.016520	-4.315270	2.726480	40.634399	-11.133700	-0.950945
32.718498	7.696250	0.547569	19.639700	20.477400	1.827470	28.900499	-25.542400	-2.668530
13.530300	-6.157090	2.121530	40.297401	-17.101900	0.476168	53.554401	-21.593901	-3.224270
30.679800	10.973500	1.257720	43.942600	15.385600	-5.629450	13.718800	35.237499	-0.481616
12.282000	33.964100	1.247130	34.147499	-36.557400	5.004930	31.400200	-27.122801	-1.687200
43.030602	-38.093201	0.962958	50.483299	-36.032200	-1.218190	6.707440	-3.251760	2.408750
52.756302	-14.593400	-3.369010	25.828100	17.269300	1.153600	28.447201	14.224300	1.548250
37.284401	22.352400	-1.913800	26.479700	-21.808901	-2.270820	22.250900	-16.828800	-1.964130
19.863701	-12.873100	0.905414	21.979601	-14.704900	-0.406840	47.172798	-35.797298	1.083770
45.398701	-36.478600	1.308870	48.628601	-34.668999	0.927004	52.660599	-24.588499	-1.769140
52.246700	-18.099899	-1.436530	22.458500	18.287001	2.857170	11.796100	27.329500	3.625120
11.633800	30.886299	2.147130	18.629900	-10.787600	2.455250	14.760600	-7.376660	2.316250
15.910400	-8.573130	2.754770	12.792800	-3.982480	3.514220	6.623320	-2.173980	3.566810
7.695220	-1.335190	4.509610	40.191601	-13.016900	0.486983	35.838699	-1.308260	1.727490
51.048801	-6.285700	-2.123270	51.535999	-10.744600	-2.024840	18.080900	34.266701	1.330040
24.224501	-18.107901	-1.651720	-2.941620	-10.527200	6.311980	-3.198960	-12.560200	9.040320
-1.583600	-8.870660	7.109420	37.347500	-5.224230	1.826970	50.119301	-1.735070	-2.308410
14.421000	20.490400	4.103070	11.795800	21.573799	5.150220	11.634600	24.350100	5.053750
14.793200	34.870499	2.400960	29.511200	-24.163900	-1.210970	27.024200	-20.216200	-0.975058
20.872900	-11.484300	1.443040	17.098900	-9.606580	3.022310	15.766900	-6.528680	3.753520
16.779900	-7.825290	3.783490	50.350300	-31.372499	0.477832	49.719002	-33.106499	0.701839
52.116798	-21.502399	-0.815027	47.034000	7.198950	-3.142060	42.899502	14.144000	-2.275810
44.756199	9.993740	-1.468950	37.860901	-35.771000	4.258850	35.187401	-34.793400	5.596220
32.837502	-26.446199	-0.730659	4.313520	-3.082210	4.466260	1.342960	-5.551970	5.433420
32.543900	5.486070	2.357630	33.720901	2.575550	2.393600	48.604198	3.083430	-2.693330
28.323700	28.605801	1.203800	32.963200	24.874500	1.439110	14.413400	-5.199530	3.594690
38.808498	-8.905750	1.481350	30.537600	8.342540	3.302900	18.432100	19.176201	3.721640
5.561920	-1.679780	4.976480	51.239201	-26.939199	-0.214067	50.582600	-23.101700	1.019370
25.447901	15.282400	3.780970	40.352299	18.303900	-2.248830	22.957001	31.073700	3.439450
40.497799	-36.901901	2.628760	43.748001	-36.784901	1.661100	41.551701	-35.591099	3.071590
18.032101	-8.341700	3.803780	19.497000	-9.197770	3.091830	34.629002	-25.444401	0.219259
36.706001	-26.862000	0.132836	15.495600	-4.208340	4.984920	17.181400	-5.861330	4.815780
13.748800	-2.861790	4.882330	-2.303670	-10.583100	9.400830	-0.393464	-7.887280	8.355180
2.072480	-4.966840	7.369880	3.983990	-2.628950	7.045970	49.939301	-28.579500	1.250020
48.885101	-29.994499	2.235260	39.100601	-18.960501	1.656710	38.456699	-13.252900	2.785510
38.468102	-15.921200	2.575590	28.141899	11.882300	3.908540	16.393700	17.196899	5.511400
12.857300	19.058800	5.439930	14.049500	34.418400	4.011250	12.782800	33.152699	3.911740
32.458199	-33.912899	6.482520	24.742300	-16.419701	-0.637915	23.103100	-13.518500	0.144460
32.351398	1.336580	4.810400	30.358601	5.229070	4.947250	21.357700	16.254601	5.096620
39.623600	16.729601	0.952452	36.719601	20.882000	1.232480	17.785299	33.134701	4.750270
30.622400	-22.347300	-0.056336	38.569302	-24.877899	0.459338	36.650902	-24.648800	0.904976
34.153099	-2.222730	4.553530	24.301901	12.695300	6.194420	42.012699	12.603100	1.046250
27.425800	-18.347700	-0.237758	51.105701	-14.240600	-0.212646	37.546200	-22.355499	1.691330
11.667900	-1.697950	4.787650	37.522999	-9.646650	3.390690	12.943700	30.235600	4.989840
42.849998	-34.191601	3.437560	44.979099	-33.887402	3.010400	1.164380	-7.803860	10.108800
3.067420	-4.996130	9.893000	49.652302	-25.670500	1.824600	50.083302	-11.487700	1.106710
49.804600	-8.380700	0.777173	48.012001	-0.005896	0.494225	46.049801	5.243170	0.275283
13.159000	26.430799	6.793990	38.939499	-34.336899	4.552650	23.195601	-11.403600	1.132740
25.851700	-14.740300	0.322811	21.234400	-8.936330	2.704910	-0.932687	-10.608000	10.683600
48.108200	-26.172701	3.338690	50.681099	-19.399700	1.206320	27.515900	9.157850	5.858950
10.903200	18.936399	6.831550	11.833600	22.361900	7.563590	28.158600	27.115700	4.300760
32.832401	23.067900	4.455680	23.148300	29.165100	6.358560	28.443899	24.935900	7.054560
36.235901	-33.169601	5.874510	33.406898	-32.152401	6.977870	40.022400	-32.839802	4.825310
33.382198	-21.968599	0.932435	29.642500	-18.392599	0.626261	46.563599	-32.938702	2.847230
43.110500	-32.044899	4.490320	44.399899	-31.101299	4.481040	35.389702	-21.485600	1.714270
37.889400	-20.058500	2.143520	35.529598	-19.071199	2.267130	47.855301	-31.587900	2.654900
14.791400	-1.692260	6.176060	16.636499	-3.104330	6.175820	9.513050	-0.835074	4.950710
12.612700	-0.417872	5.977930	10.058900	0.572000	5.997720	35.922600	-5.884920	4.106260
50.517502	-16.476200	1.316540	49.037998	-13.434500	3.180750	26.270700	6.560680	7.552280
29.287399	3.458870	6.761950	49.201500	-4.456610	0.629373	12.822100	16.749300	6.214690
43.716999	8.898360	1.502510	37.320301	-31.594900	5.975850	34.497501	-30.466801	7.092770
40.973099	-31.050100	5.237170	36.261600	-16.397100	2.794310	7.299270	0.661100	6.564710
24.497101	9.775790	7.599300	10.617800	16.277399	6.779120	9.564410	16.405800	8.484560
11.289900	19.064301	9.681930	13.742300	33.932701	5.011950	14.492200	32.286999	5.889860
5.512910	-0.863340	6.814760	13.710800	0.948747	7.011100	15.971300	-0.441190	7.223480
30.554501	0.607082	6.701650	32.239101	-2.793420	6.179440	47.205502	-2.688020	3.334410
47.933201	-6.399330	3.511320	39.088100	14.619500	4.055630	41.414700	10.319700	4.049380
15.335700	33.460899	5.648670	18.408701	30.541201	7.320850	42.095798	-29.372801	5.606510
38.353401	-29.864599	6.077470	39.214500	-27.513000	6.419920	48.787899	-19.841400	3.313990
48.882500	-16.679300	3.486110	19.729799	14.077400	6.789870	36.332199	18.871599	4.235970
28.799500	-14.725600	1.348200	32.515999	-18.450600	1.568700	46.971802	-28.151100	4.054620
45.772800	-29.772800	4.374290	36.108299	-13.028400	3.630220	48.483799	-22.966900	3.278900
21.451700	11.278800	7.915940	31.433901	-29.492399	8.237810	19.309500	-6.684810	4.417590
35.492199	-9.942860	4.418180	45.696201	1.445440	3.439690	35.778400	16.440800	6.950060
32.694500	20.719000	7.138320	25.707300	-11.946000	1.303710	28.081100	-10.965200	2.706870
32.262901	-15.155200	2.348890	4.390490	-2.204280	10.166900	4.994800	-5.385170	12.879900
11.060400	2.189980	6.828030	7.993570	3.143010	7.609050	33.995800	-6.415400	5.319210
48.389000	-9.831750	3.626600	12.422600	14.187500	6.758280	15.732500	14.295400	6.798360
35.673302	-28.807600	6.981100	23.938999	-9.234850	2.500430	25.222401	-7.007710	4.207670
32.624100	-12.190800	3.418540	29.507500	-8.386790	4.378340	18.169701	-4.333180	5.809370
33.246201	-10.058800	4.391430	12.387200	3.822190	7.408120	9.559260	5.110790	7.533600
46.844101	-19.971100	5.096120	46.852501	-16.827999	5.461230	26.864700	3.292880	7.991710
10.042100	14.117600	7.181030	11.826700	11.953900	7.131080	9.877010	10.895500	7.730950
8.811230	13.712900	8.462460	15.088400	11.269700	7.573860	18.248600	12.179300	7.723100
43.570702	5.903220	3.837150	23.821100	26.422899	8.784870	21.819799	-6.489190	4.178950
5.180910	0.418387	9.086360	4.808190	-0.364043	11.701000	5.706240	-2.653730	13.724300
31.549999	-6.980240	5.363440	28.160299	0.102130	7.556660	15.755600	29.163700	7.542990
24.216900	2.402310	8.400390	23.183901	5.427040	8.739700	38.242599	12.062000	6.773480
32.787399	-27.818001	8.232430	43.519199	-27.958099	5.712680	41.087002	-26.177401	6.569630
17.983299	-1.996660	6.919730	45.501400	-4.097220	5.938780	45.886600	-7.358260	6.244260
14.239000	23.973101	9.263010	16.610201	25.892599	9.468470	44.850300	-26.361000	5.607790
6.003550	2.264330	8.794660	29.735399	-3.372410	6.574600	12.881400	9.025410	7.609310
45.003498	-1.044840	5.498850	42.425701	2.522830	6.481740	19.870100	-4.011910	5.832040
22.599100	-3.924450	5.777640	17.524099	0.872326	7.924860	15.120100	2.461500	7.839400
46.715000	-13.743900	5.810400	46.343498	-10.594600	6.139710	22.291599	8.420310	8.587240
40.340900	7.463950	6.598060	36.758301	-27.293301	6.891830	34.342899	-26.146000	7.947930
36.350800	-24.568199	7.612860	38.809601	-24.525200	7.169660	42.589298	-24.688700	6.704780
40.171299	-23.110201	7.441670	20.139200	-1.015500	7.282280	45.983501	-24.513100	5.256230
46.897999	-22.832800	4.759530	43.896999	-22.975599	6.638510	44.917900	-20.621099	6.460940
26.642599	-4.354800	5.948650	23.151100	-1.633190	7.023850	21.937300	0.972419	8.086730
25.508600	-0.739546	7.464020	19.318199	1.873350	8.358230	17.356300	4.184570	8.544380
7.267390	6.137000	8.998010	6.019390	4.251290	10.545000	14.071500	5.626910	7.929450
44.814098	-17.043200	7.043080	11.057100	7.061640	7.561960	20.722900	3.780320	8.805160
19.638700	6.674720	8.912750	16.214300	7.723820	8.335270	8.569420	8.279190	8.413390
8.370630	11.294700	10.109900	18.820200	9.675940	8.457740	14.105100	21.144100	10.735300
17.419399	22.790001	11.170800	28.503700	22.300900	9.322030	19.790199	26.916700	9.514170
41.723598	-21.647699	7.615200	9.158000	14.308400	10.816500	10.833700	16.484200	11.687200
31.990000	18.142200	9.318810	34.494701	13.893900	9.129030	33.459999	-23.757999	9.337370
31.475401	-25.443600	9.768730	7.283350	8.424060	10.692700	42.575199	-1.247530	7.654810
37.348202	-21.793301	8.286200	35.018902	-22.195900	8.971660	5.207410	1.796890	11.323700
23.964500	23.486700	10.633400	20.078100	24.172899	10.928200	39.351700	-20.251101	8.472630
6.344160	6.558000	11.175600	42.616600	-4.322700	8.416970	27.665899	19.632601	10.989900
30.411200	15.739200	10.962800	14.292400	17.740900	12.853200	43.921398	-10.859400	8.160080
43.096100	-7.578400	8.586980	36.461201	9.396620	8.914660	38.298100	4.946830	8.750920
30.638100	-23.359699	12.065600	33.132099	-21.667500	10.893800	36.884399	-18.882200	9.718380
34.993999	-20.149099	10.120000	40.931702	-18.801500	8.622820	38.528702	-17.552900	9.710140
42.909801	-20.223700	7.605850	44.550701	-13.928900	7.587270	42.551601	-14.128900	8.966490
42.468498	-17.186100	8.446430	7.280800	7.199990	13.544400	6.169370	5.421210	12.877400
39.161701	-0.888669	9.887530	38.719299	-3.880490	10.953700	39.789700	1.467330	8.774180
18.176100	19.393101	12.660800	31.017900	-21.197800	13.456700	28.946600	-22.524300	14.526100
41.887901	-11.267300	9.618150	40.427898	-11.757700	10.525900	40.256199	-13.723700	10.269600
22.478201	20.644300	12.002900	40.548901	-8.002540	10.384200	34.010899	6.963900	10.767700
36.318001	2.780630	10.537500	5.799960	0.138426	13.851000	8.447930	9.662380	13.164400
32.161800	11.515800	10.895300	38.860298	-9.005190	11.500100	39.636902	-15.842900	9.955200
6.225990	2.943350	13.823200	37.851601	-10.499800	11.840100	36.685001	-5.389240	12.534800
9.697910	12.049700	13.266600	11.202500	14.163700	13.709100	35.074200	0.546620	12.031900
32.010799	4.672690	12.488700	30.793200	2.526810	14.002300	33.944099	-1.442690	13.412100
28.758301	9.579160	12.836800	27.648600	14.023900	12.404200	26.501101	17.354401	12.095700
36.297100	-16.574100	10.820800	36.919201	-14.797200	11.098300	37.359901	-12.600900	11.542800
13.046800	15.582400	14.013100	23.013399	16.841299	13.102500	7.421400	4.781320	14.972400
9.607520	7.868260	15.360600	8.858690	5.984930	15.645400	27.439800	6.616540	14.344800
32.985001	-19.720900	12.142700	34.074902	-17.405399	11.849700	12.803300	11.604600	15.444900
10.984800	9.850730	15.327700	7.205530	-1.907940	15.668100	35.326801	-6.880010	13.244600
29.884001	0.730957	15.129500	26.645300	4.450490	15.529000	28.368601	-20.770500	15.589800
30.607800	-18.139999	14.358800	8.162100	2.382440	15.982200	7.697480	0.214845	15.899000
23.865299	13.404500	13.841800	14.738300	13.204900	15.363900	23.775801	10.535100	14.716500
19.208099	16.035801	14.003700	20.472799	13.378700	14.850100	34.329899	-11.682300	12.568500
34.157799	-14.277800	12.230000	34.039700	-8.629920	13.287000	32.703201	-3.021330	14.394000
14.919000	8.767480	16.463800	17.867201	9.665940	16.311800	16.539600	14.803100	14.799800
22.841101	8.273000	15.736300	10.367800	3.137550	16.650600	11.610500	5.464430	16.538500
28.760099	-0.516075	15.655000	26.469900	2.637320	16.108500	12.963700	7.348170	16.443100
17.092501	5.706170	16.738199	19.553900	6.272830	16.718599	31.180099	-14.372100	13.782600
26.723101	-17.976101	16.329901	27.916901	-14.627900	15.483000	19.227100	11.789600	15.606100
31.275400	-11.098100	13.594200	31.533100	-8.740470	13.746300	31.424400	-4.376870	14.688700
10.349100	-0.145881	17.226299	22.813999	5.830840	16.413099	24.287500	-14.561200	16.676800
25.790701	-11.666900	15.786100	28.230499	-11.047400	14.789200	23.262699	-10.444300	16.393299
25.251301	-8.274870	15.454900	22.260201	-6.270180	16.166700	20.547701	-9.248740	17.138599
16.046499	-4.588030	18.011200	19.043501	-4.440400	17.055401	16.314100	-1.333980	17.400600
13.510700	-0.648948	17.621000	28.037201	-7.201580	14.665100	20.966101	-1.842040	16.192400
17.659201	0.428886	16.813700	24.239901	-4.209410	15.486400	14.159900	2.163660	17.086599
26.165701	-2.859090	15.344800	22.771601	-0.243541	15.915600	29.817499	-5.490860	14.622000
19.240000	2.237410	16.483900	24.451200	0.389729	15.987800	21.232599	3.126960	16.461800
27.544100	-1.621650	15.588700	15.379000	4.246880	16.797100	24.367599	2.503780	16.350599
20.740801	-49.759300	-53.892399	19.280300	-45.596401	-53.307098	23.090200	-45.599701	-54.155998
17.153999	-49.880901	-52.709599	25.336901	-49.723598	-55.010201	18.711100	-53.062801	-53.057499
21.883499	-53.764500	-53.931702	25.070601	-42.309898	-53.225300	26.371099	-45.276100	-54.599602
28.283400	-43.175598	-53.296200	29.428900	-47.091499	-55.245701	21.749201	-41.952202	-53.058800
23.696600	-39.871201	-51.534302	26.181000	-40.088402	-49.704700	12.798100	-45.217701	-51.137402
15.747800	-45.519600	-52.317101	14.004500	-49.761799	-51.312500	11.279200	-48.765400	-49.744701
15.871700	-54.174999	-51.500900	12.664500	-53.246700	-49.658798	18.057699	-41.062000	-52.326302
21.150101	-38.769100	-50.854000	14.546600	-41.299599	-51.841801	16.109100	-38.259800	-51.406799
18.495001	-37.144501	-49.971298	11.993000	-40.918301	-50.576599	10.692300	-44.563198	-49.894100
13.944200	-37.500999	-50.418400	16.220501	-35.487801	-48.763401	23.290300	-37.981899	-47.698399
20.683300	-36.336700	-46.520401	31.885599	-44.796398	-53.394402	29.044399	-41.641800	-50.412201
11.594900	-36.380798	-48.580002	14.121200	-34.150101	-46.901600	9.686450	-41.085300	-48.984501
29.733999	-51.764198	-55.851799	33.338402	-49.261600	-56.096001	18.308901	-34.694500	-45.518700
16.155701	-33.231701	-43.536499	25.857000	-54.694801	-54.588902	8.821370	-46.430698	-48.112801
10.037900	-51.799198	-47.644299	36.889801	-51.278999	-56.671501	39.528999	-52.666698	-56.643799
36.577801	-54.597099	-55.840698	38.647499	-55.141701	-54.878101	33.552399	-53.421001	-56.153500
33.160099	-56.627800	-54.211800	35.271599	-56.958401	-52.735401	29.728399	-56.150101	-54.472000
26.074600	-57.842602	-52.660500	28.497499	-58.511700	-51.980400	22.606600	-57.112400	-52.754101
23.441500	-59.176102	-50.213501	26.493401	-59.369801	-49.452599	30.640400	-58.179001	-52.452599
39.158001	-49.698502	-56.078602	41.398800	-51.201599	-56.344898	41.006802	-53.374001	-56.113701
35.947201	-47.618900	-55.128799	33.658901	-44.441399	-51.090199	37.078800	-46.686298	-53.070999
19.131701	-56.160999	-52.298100	30.163799	-42.109200	-48.050301	27.126101	-40.131599	-45.255798
24.350300	-38.426899	-43.122101	7.299060	-41.861000	-47.574699	6.496000	-45.735500	-46.474499
7.513860	-49.844601	-45.709000	8.725090	-36.541801	-47.165600	6.076070	-38.539299	-46.976200
4.918510	-42.389900	-46.151402	10.828500	-33.292099	-45.766499	9.372470	-31.302999	-42.728500
6.513250	-34.174198	-45.777000	12.512500	-32.887199	-45.292999	13.863700	-31.693501	-40.111000
11.718700	-30.900600	-41.148899	40.128799	-48.716599	-54.472801	21.698000	-36.691101	-41.363701
19.333700	-34.927601	-40.488998	36.573898	-56.815601	-50.226898	32.171799	-58.391998	-50.715302
33.253101	-58.225601	-47.971001	16.911301	-57.686699	-50.195202	20.128500	-58.687000	-50.476101
42.333302	-52.443699	-55.551300	42.199902	-50.354000	-55.321400	11.990100	-56.203800	-46.849602
9.104660	-54.020000	-44.682400	4.783520	-47.278500	-43.980099	2.375490	-42.583000	-44.263100
3.519520	-37.526001	-46.079700	29.321501	-59.235600	-48.855099	14.260200	-56.362999	-49.480598
40.367199	-54.797199	-54.000198	42.950699	-51.103600	-54.340900	42.158001	-53.810200	-53.355301
2.082650	-46.368698	-41.505600	-0.131385	-42.632198	-41.838501	0.266351	-38.565399	-44.575802
11.971200	-29.855700	-33.912998	15.594600	-32.567001	-36.288101	13.347400	-31.303699	-31.133699
30.802601	-59.061600	-46.172100	26.854300	-59.758400	-44.708401	28.927099	-59.457100	-44.442600
18.182199	-59.670700	-47.803501	21.255899	-60.049900	-47.421600	15.101000	-58.630600	-47.454102
10.679100	-57.018700	-42.730099	13.483500	-58.976601	-43.886799	6.772300	-52.058899	-42.595699
8.510890	-55.042198	-41.563000	4.416950	-50.431099	-40.373901	0.106721	-45.729099	-39.449501
1.985740	-49.032200	-38.420200	-2.292050	-39.135101	-41.825401	-2.153380	-43.256199	-38.332500
-1.809150	-35.014900	-44.938499	-4.353570	-35.663601	-42.080299	-4.462550	-39.432301	-38.253201
1.155860	-33.858898	-46.290100	4.256250	-31.908699	-45.698200	7.021250	-29.566099	-42.666698
-0.756569	-30.567200	-46.580601	-3.639670	-31.675400	-45.252602	2.284210	-29.071800	-46.003700
-2.347790	-27.486099	-46.327599	-5.088910	-28.527800	-45.251400	-6.172420	-32.322498	-42.534100
10.491600	-28.880600	-35.891201	8.763070	-27.750200	-36.969200	0.676833	-26.079700	-45.509201
-0.864137	-23.032400	-43.974899	3.468320	-24.957100	-43.158798	2.331720	-22.172400	-40.703300
16.754999	-60.305500	-44.127098	6.856640	-54.072498	-39.130001	4.485730	-52.627701	-37.067902
17.519400	-33.498402	-40.342602	5.061120	-27.413601	-43.209801	19.508400	-60.503399	-44.994301
17.232000	-34.121300	-34.410900	19.211700	-36.260101	-33.588501	-3.630530	-25.204000	-45.717800
33.921001	-44.541100	-48.567600	36.238602	-46.241299	-49.073200	-0.415777	-47.550598	-36.932598
1.868510	-51.234299	-35.882801	-6.610520	-36.050800	-38.530201	40.694901	-48.734798	-52.702702
24.543100	-39.856701	-38.056801	27.407999	-41.432701	-41.204201	24.213600	-60.026699	-46.406799
30.625200	-42.973801	-45.004601	21.933100	-38.135201	-35.847599	43.832901	-52.058800	-53.197201
42.112301	-49.729301	-51.984001	31.213400	-44.495499	-42.787998	27.695700	-43.316200	-37.866600
-4.260080	-42.596100	-35.592098	-6.611070	-40.208900	-34.473999	-7.611500	-28.986300	-42.980301
-5.930640	-25.229200	-44.698002	38.843800	-56.052200	-50.245701	40.328602	-55.605099	-50.184898
42.605701	-54.270599	-51.483799	22.014500	-60.495201	-42.984901	9.444110	-56.856602	-38.954102
7.383300	-56.115898	-35.805401	21.822599	-40.203201	-30.353901	24.785601	-41.935501	-33.947201
19.893999	-38.201401	-29.854000	-2.794300	-46.109501	-35.362400	-5.141630	-44.724300	-33.643200
10.532400	-28.460400	-29.637600	9.250610	-27.170601	-30.072800	-8.482970	-32.611599	-39.581299
-9.157930	-25.238199	-43.349998	-9.867170	-29.551701	-40.955200	7.029820	-26.063200	-38.124901
-3.438590	-22.019400	-43.883499	5.494260	-24.165600	-38.941502	4.292430	-22.525600	-38.907799
24.576799	-60.124500	-42.566898	-0.772273	-50.177898	-35.194901	-8.981720	-36.093601	-35.521900
-6.149350	-21.360901	-43.610600	31.140600	-58.803299	-42.683300	33.194500	-58.144402	-44.176601
37.004002	-47.585098	-46.797699	17.668400	-37.090698	-26.187099	16.727600	-35.234600	-28.443899
-11.009500	-32.449299	-37.759701	-12.752100	-28.048300	-41.387798	0.988556	-20.216200	-39.028099
-0.994024	-19.525000	-39.947800	12.144000	-58.901100	-39.874199	19.010099	-39.200699	-25.082100
5.263540	-22.469099	-33.403801	3.915950	-21.246700	-35.069199	25.632900	-59.870800	-39.892502
23.457701	-60.270401	-39.198002	31.895399	-46.212002	-40.947399	1.993860	-53.716900	-34.666599
-3.520600	-48.924198	-34.430401	-1.058250	-53.453602	-35.191898	11.219800	-29.721399	-25.215500
6.534670	-24.053301	-33.664299	27.587000	-59.513802	-40.598801	14.858100	-60.225800	-40.646099
4.288320	-54.139301	-34.989700	14.727700	-33.323299	-27.786100	-12.411000	-22.952600	-44.567200
-9.245490	-20.111700	-44.146801	2.583610	-20.066999	-33.712502	37.293800	-56.916100	-46.227200
39.535301	-56.079102	-47.453098	43.937698	-50.948002	-51.775299	44.425701	-52.886398	-51.785301
40.302299	-49.203800	-48.405998	13.571700	-59.966599	-37.102798	10.808900	-58.559502	-36.277000
-11.736900	-35.955002	-33.855999	-14.144500	-32.364498	-37.354599	-3.431230	-18.488300	-40.751202
29.342800	-59.211498	-41.388199	42.746201	-50.732300	-48.975300	44.818199	-51.979599	-50.980202
19.243500	-60.776501	-41.585999	17.133600	-60.772099	-40.515598	16.098900	-60.659698	-37.611698
5.500010	-56.691002	-34.029499	2.397940	-56.055599	-34.570702	-6.066220	-47.546299	-33.207901
-4.674260	-51.534901	-35.086399	-7.554000	-43.558899	-31.915001	-9.450080	-39.611500	-32.017799
-12.301200	-39.464699	-30.864700	-10.116700	-43.032200	-30.430700	-14.926000	-36.150501	-33.670898
-15.455200	-39.734402	-31.054100	-12.920900	-42.894798	-29.810900	-17.755301	-32.843300	-38.063198
-16.795300	-28.758699	-41.740398	-20.630899	-29.339399	-42.756802	-18.419800	-36.747002	-34.735001
-21.338699	-33.535702	-39.287998	-15.870100	-24.536900	-44.947601	-19.687700	-25.101000	-45.881001
-18.563299	-20.895800	-47.771999	-22.305401	-21.298700	-48.361000	-23.428301	-25.611300	-46.422401
-15.214900	-20.738001	-46.612000	-12.671800	-18.227400	-45.711498	7.763060	-25.545700	-31.351601
-16.821899	-16.484200	-47.552101	-6.271590	-17.164000	-41.907700	35.314598	-57.461899	-45.366699
21.034700	-60.654900	-38.562099	18.539600	-60.828300	-37.902199	28.151300	-45.167301	-35.372002
-7.013700	-49.891602	-34.066898	-8.384320	-46.724098	-31.979500	12.666500	-31.631800	-24.255800
6.208810	-23.837700	-26.084801	9.257960	-58.489498	-33.895000	-9.008310	-49.879799	-33.723598
-6.666460	-53.176201	-35.954201	-20.865200	-17.207001	-48.762199	34.150002	-57.914101	-41.200600
35.935101	-57.418201	-42.186699	25.197100	-43.957298	-31.040100	-24.193399	-30.045099	-43.412601
4.090310	-21.490700	-26.967800	-10.897700	-46.446800	-31.153500	-21.546700	-37.136501	-36.285599
-24.411699	-34.516899	-39.811298	32.451599	-58.296101	-40.030899	22.332001	-60.414799	-35.784000
19.823200	-60.612400	-34.389500	12.246600	-59.756500	-34.248501	-2.913650	-55.334499	-36.299599
-19.048100	-40.673500	-32.387501	0.787023	-18.511299	-33.360802	2.085900	-19.558800	-25.811899
30.826900	-58.649899	-38.833698	24.333500	-60.034000	-36.432899	35.307301	-48.678101	-42.020199
38.306000	-50.046001	-43.952400	7.753080	-58.841400	-33.177399	10.806000	-59.872398	-32.391800
1.068840	-57.174599	-35.303101	-4.473060	-56.582901	-36.715900	-0.446103	-58.281502	-35.837101
4.822240	-58.313301	-33.948898	22.507299	-42.440701	-27.584200	20.291500	-40.999298	-24.847200
-11.445100	-49.753201	-33.103600	-9.441850	-52.326599	-35.248501	-13.972200	-46.377300	-30.748199
-15.642100	-42.828098	-30.081100	-23.500200	-39.320702	-35.416401	-26.913401	-30.860500	-42.836700
-26.700701	-35.174500	-39.086201	-26.466900	-26.368299	-45.687302	-25.438499	-21.941900	-47.395199
7.953970	-25.922800	-23.899799	-23.989599	-17.757401	-47.754601	-27.431801	-23.088699	-44.679798
-26.101000	-18.854799	-44.773602	-19.601999	-13.905400	-47.782299	-22.218300	-14.057300	-46.753700
-9.613950	-15.405200	-43.494301	-13.402600	-13.517300	-45.070599	-3.869210	-15.028400	-37.029999
-1.360300	-16.875900	-34.699799	-17.022100	-11.934100	-45.888699	-6.919970	-12.996600	-39.376801
-19.952299	-11.083300	-44.721001	-14.407100	-9.442050	-42.535599	-17.522200	-9.069420	-42.752300
29.250999	-58.952499	-37.701900	27.716000	-59.248001	-37.021000	17.208200	-60.690102	-34.635201
-7.948850	-54.868900	-36.227901	-11.334000	-52.754200	-34.394699	15.092700	-35.299198	-21.969900
13.064600	-32.962700	-20.337000	-28.204100	-27.481501	-43.111599	43.863602	-53.538799	-49.291599
43.779800	-52.421101	-48.330601	4.365220	-59.663300	-33.697601	7.895950	-59.873600	-32.657700
9.478230	-27.698200	-23.577200	42.034401	-54.828602	-48.799900	14.794500	-60.436001	-34.642300
-28.220600	-31.508200	-40.801701	-24.414301	-14.931200	-43.747799	-10.573300	-10.922100	-41.327499
16.587099	-37.631599	-20.728500	-2.504510	-14.540500	-29.790899	-0.127961	-17.354700	-25.707399
38.168701	-56.675201	-43.529900	15.512600	-60.471500	-31.970400	17.679399	-60.414299	-31.175699
-13.603500	-49.807400	-32.493301	-20.601900	-43.709400	-31.676800	-26.158199	-39.035400	-35.119301
-23.575500	-43.063999	-32.271099	5.105070	-22.968300	-18.330299	6.776840	-24.792000	-17.666100
26.108000	-59.618099	-36.737301	13.453200	-60.287201	-32.622501	28.648800	-46.663300	-33.410099
25.433300	-45.560600	-28.338900	-16.040001	-48.140900	-31.129101	-17.330400	-44.737499	-30.586599
11.374600	-30.731400	-18.714199	-28.125799	-24.672701	-40.794102	-27.078300	-20.714500	-40.164501
-5.081520	-11.779600	-33.262402	-8.328600	-9.209070	-36.057701	28.907801	-58.697498	-34.180000
30.320601	-58.509300	-35.248299	21.499500	-60.295601	-32.460400	23.202700	-60.166698	-33.919498
19.454800	-60.185699	-30.134199	13.308600	-60.330399	-30.234800	8.583780	-60.571201	-31.072001
6.334880	-60.721901	-30.849800	2.219360	-60.028500	-33.470798	31.966499	-47.636398	-38.352600
22.830999	-43.998901	-25.353201	-14.511400	-51.338799	-32.279301	-8.790110	-55.614700	-34.513302
-11.951200	-54.071201	-32.627300	-18.534800	-46.685200	-30.603001	13.288100	-34.000999	-17.057301
14.357000	-35.506199	-16.566700	-28.040701	-34.654701	-37.112900	-28.466801	-29.195499	-37.882999
-16.087200	-6.760870	-38.597801	-19.671499	-8.112280	-38.434299	24.575800	-59.786999	-33.716400
10.573500	-60.405499	-31.122400	29.122000	-47.790100	-31.813900	26.370300	-46.813301	-27.559299
18.174801	-39.808300	-20.828600	-27.468300	-38.457100	-33.245602	-28.369499	-33.752300	-33.484699
3.349920	-21.111700	-18.451500	-12.241100	-6.997760	-37.471199	40.655300	-55.586800	-45.014702
-5.534050	-57.231998	-35.625099	-20.690100	-47.113701	-30.158800	9.799790	-28.522400	-17.733801
8.303100	-26.575399	-17.268999	-22.363100	-11.441600	-41.589500	15.764700	-60.161301	-28.485701
17.483601	-59.881100	-27.130100	-1.892410	-58.751598	-35.173199	-17.469000	-49.573002	-30.655399
-25.621901	-16.573999	-39.121498	31.769899	-58.311798	-36.428398	33.298100	-58.064499	-37.857899
42.327702	-54.387299	-45.552700	42.473801	-53.472301	-45.072102	40.960800	-51.940498	-44.588402
31.777399	-48.564999	-35.865501	33.720200	-49.649101	-37.131599	20.103399	-41.929699	-21.950100
11.799000	-31.932899	-15.072500	12.482200	-33.130199	-13.305200	-27.334600	-23.855200	-34.301800
-1.950470	-15.374300	-21.689400	-4.303460	-12.310200	-25.876101	36.785702	-57.270500	-39.186298
34.187901	-57.804600	-37.082298	-2.991430	-58.677200	-33.515202	-5.678210	-57.497700	-32.670799
0.871759	-59.906300	-31.162901	-2.060070	-58.881302	-29.720499	4.317760	-22.259300	-12.565800
5.727250	-23.811199	-12.277700	26.024401	-59.344398	-33.509102	27.299900	-58.941101	-33.032299
11.658900	-60.522301	-28.767599	9.858830	-60.737801	-27.814699	20.913700	-43.205101	-21.182899
17.678200	-39.796799	-17.853300	18.487700	-40.639702	-17.089600	-14.935800	-52.728001	-30.037300
15.721200	-37.296501	-16.002199	-25.681801	-41.957401	-32.020199	10.028000	-29.276300	-12.658000
-7.033050	-9.077320	-29.564400	-10.224400	-6.443130	-32.312698	40.537800	-55.388302	-40.853401
41.114700	-53.831902	-42.264702	30.099501	-48.792900	-31.122900	22.681900	-44.683601	-22.985800
-18.468800	-50.703602	-28.816601	-23.773800	-45.815899	-29.269100	8.504390	-27.112900	-12.190400
7.107060	-25.372499	-11.979700	1.554500	-19.256599	-18.311199	38.993900	-56.464100	-40.404800
4.435930	-60.722698	-30.184700	-8.740150	-56.080399	-31.224899	-21.057600	-49.184601	-28.032000
-0.072715	-17.517599	-18.033600	22.772900	-59.849201	-30.863400	24.330099	-59.446899	-30.607800
-11.485400	-54.830002	-29.781300	-26.551701	-42.259300	-29.923500	-27.875000	-28.842800	-31.462099
-24.029400	-12.840000	-37.152500	-22.268600	-9.445350	-34.047199	13.981500	-60.177898	-26.591999
-16.102900	-52.836201	-27.173100	-12.156900	-54.555000	-26.173100	10.849200	-30.653000	-10.889300
2.766790	-20.562500	-12.542800	27.209700	-58.661800	-30.094999	28.523001	-58.483501	-31.070900
20.777800	-59.867298	-28.894199	24.180500	-45.827000	-24.234600	-18.866301	-51.774601	-25.727301
-12.422400	-5.194420	-33.575901	-13.195400	-4.593470	-28.701599	-9.484850	-7.054540	-25.935499
25.460899	-59.113300	-30.091101	26.112700	-58.897499	-29.299299	18.861500	-59.604198	-26.055599
7.847100	-60.872799	-26.266600	-22.470800	-49.351799	-26.041901	-25.406799	-46.038200	-26.702900
-28.125299	-37.972698	-30.343201	-28.415800	-33.164902	-29.307699	-24.846201	-14.797900	-31.779900
-26.070999	-18.778099	-33.412998	21.553600	-59.600700	-27.585501	19.991301	-59.440399	-25.073601
35.574200	-57.496601	-34.700500	37.530602	-56.831501	-35.261700	12.405000	-60.414902	-25.107201
10.876800	-60.745399	-23.496500	4.590970	-60.657700	-26.516199	1.537000	-59.929001	-26.114500
27.046600	-47.706699	-26.521999	-5.031550	-57.549900	-28.243401	-8.285320	-56.118401	-26.946199
-14.697400	-53.808701	-23.906700	-23.613701	-11.399700	-29.090799	-14.640300	-4.930080	-33.983799
-17.750000	-5.340370	-33.284698	15.572900	-59.756401	-23.982901	36.458900	-51.320599	-38.638199
-20.615499	-51.647701	-23.469700	-23.694300	-49.510201	-23.017700	8.509350	-27.182699	-8.494880
7.240040	-25.621500	-8.125680	1.011310	-18.720200	-12.735900	-20.459900	-6.592580	-30.121401
-22.337400	-8.613790	-25.614901	-16.179399	-4.205150	-29.899900	23.789900	-59.201801	-27.138700
22.686501	-59.415100	-27.579800	33.903900	-57.865501	-34.093700	31.457399	-58.185501	-33.538399
31.387501	-58.063198	-30.626801	24.181499	-46.037701	-22.291800	-27.651400	-42.013100	-27.542601
-28.724701	-37.659302	-27.468599	24.724001	-59.029701	-26.686100	22.032000	-59.340302	-23.845100
23.020300	-59.232899	-23.422701	38.922199	-53.257702	-39.271900	39.915199	-54.995499	-38.563099
-1.286870	-58.828999	-24.813900	-4.298940	-57.428799	-23.391199	-17.052900	-53.319698	-21.979200
9.555470	-28.626699	-8.822530	-25.453199	-16.852800	-26.971600	-26.323200	-20.730200	-28.114100
17.058001	-59.470402	-22.953699	20.376699	-42.737598	-18.632799	22.152700	-44.409698	-20.264999
13.375800	-34.160999	-12.355200	-26.989700	-24.813801	-27.882401	-27.899300	-28.555599	-27.211500
13.944500	-60.085701	-23.174900	32.092899	-50.112099	-31.201300	11.587900	-31.441299	-9.707740
5.825460	-24.039200	-7.789590	4.805750	-22.980900	-8.995560	-3.802870	-13.577100	-18.509100
-6.448260	-10.359500	-22.421400	-18.567499	-4.708930	-27.037701	29.850300	-58.347099	-32.088100
7.263240	-61.119202	-21.993500	9.617310	-61.125099	-20.976700	-7.684980	-56.095200	-22.527000
-10.788900	-55.119301	-22.068001	-1.340660	-16.429399	-13.963800	38.913399	-56.104401	-35.676701
38.178699	-54.345699	-35.176300	35.618698	-52.234200	-33.673599	16.121901	-37.690899	-13.986100
-26.820801	-45.299400	-24.370800	7.530590	-25.450300	-5.490770	8.785190	-26.891100	-5.883130
-16.374701	-3.819640	-25.533800	12.731900	-60.433399	-20.510201	28.195999	-48.620998	-25.907499
-19.892799	-52.457802	-20.506399	-12.403300	-54.856701	-20.042700	-15.254600	-54.249802	-18.323900
10.119500	-29.049101	-7.632350	3.630890	-21.639000	-8.527610	-8.728960	-8.688180	-19.325500
-11.884200	-5.520470	-22.404301	21.035700	-59.396900	-24.404200	18.168900	-59.368801	-21.845900
39.196201	-55.513000	-35.795399	14.144600	-34.845699	-11.271400	6.353380	-24.195999	-5.157040
14.434500	-59.922501	-20.143801	-0.630455	-58.812901	-19.593901	1.588730	-59.868698	-21.963499
18.175900	-39.835899	-14.314800	16.311600	-37.471298	-12.167300	-28.414499	-41.503399	-25.497400
2.115880	-19.983299	-8.357040	-20.914600	-6.273800	-22.096500	25.653601	-58.804298	-26.654900
15.726600	-59.599602	-20.480900	16.484800	-59.523998	-19.044901	37.947102	-55.249500	-32.496899
21.569201	-43.449100	-17.448500	25.237600	-46.894501	-21.763599	23.063499	-44.918701	-18.699499
-29.226700	-32.689499	-26.526899	0.232936	-18.207899	-8.583670	-2.110290	-16.305000	-8.983960
1.434950	-19.598101	-5.134200	-0.595297	-18.122601	-5.226820	-18.755400	-4.162970	-21.959700
29.227800	-58.212002	-28.575300	28.269199	-58.361000	-28.681299	36.630798	-56.046101	-29.511900
34.556198	-57.146801	-29.875200	-7.166140	-56.385700	-18.438700	12.352400	-31.993401	-8.687750
4.464860	-22.525900	-6.116300	5.290610	-23.142401	-4.808230	32.558498	-50.868900	-27.594999
29.577400	-49.453701	-25.369600	14.739000	-35.320499	-10.382200	13.085100	-32.506001	-7.424740
-29.020100	-38.314499	-24.575100	-5.841820	-12.017000	-15.929900	-3.513420	-14.496800	-13.105000
-14.468200	-3.883370	-23.819099	-16.616899	-3.138030	-21.680799	26.734501	-58.516800	-26.837700
13.468400	-60.279301	-16.746401	14.975000	-59.834400	-17.401899	4.541880	-60.737202	-21.310900
35.905899	-53.112900	-29.491501	19.858500	-41.718800	-15.907600	-25.567600	-47.460999	-20.532700
-22.574600	-50.775200	-19.367701	-27.858400	-43.035801	-22.363800	3.097030	-21.056601	-5.356100
29.343800	-58.069901	-26.468599	27.198700	-58.322601	-25.357599	27.780701	-58.118301	-24.222200
11.239500	-60.953899	-19.574100	5.687770	-22.921400	-2.916400	6.873070	-23.941401	-3.118030
-11.167100	-6.922690	-16.364000	-14.275900	-3.668080	-20.202200	19.266500	-59.431900	-21.107599
32.719601	-57.792900	-29.979799	37.024899	-54.673302	-27.821800	-18.882999	-52.679600	-16.888399
-7.882230	-10.618600	-14.189700	-4.163980	-57.342400	-19.699900	-9.947240	-55.946602	-16.375999
10.888800	-29.513599	-6.681240	4.236570	-21.872499	-3.176520	-5.252130	-13.758100	-10.276900
25.065399	-58.757000	-23.906799	24.053499	-59.012199	-23.415400	11.961900	-60.810699	-16.398199
2.926700	-60.252098	-17.558100	-2.448910	-58.110001	-16.319901	1.123470	-59.452900	-14.614200
17.992001	-39.080299	-12.378500	19.099701	-40.126499	-12.694900	-26.738501	-44.265301	-18.127300
-23.129299	-48.985500	-15.909100	20.284700	-59.511501	-20.617001	21.025900	-59.471298	-19.516600
30.416201	-57.867901	-26.236300	7.971300	-25.047600	-3.424100	25.429501	-58.521198	-22.759800
31.962700	-57.390900	-25.657000	-13.449900	-54.931999	-14.494100	-4.972370	-57.535500	-14.546400
-7.960630	-57.014500	-13.271800	9.708450	-27.465200	-5.003590	11.620100	-29.978201	-5.696070
10.485800	-27.997999	-4.074030	-27.677999	-25.038900	-25.791500	-29.294201	-27.268499	-26.581200
10.417000	-61.219601	-16.330099	8.697730	-61.425499	-17.094900	2.524470	-20.607901	-2.745250
-8.651010	-10.830400	-10.902900	-3.171670	-16.364901	-5.734700	-6.220710	-14.008000	-6.678300
17.381701	-59.600498	-17.479700	6.922350	-61.374401	-18.015800	5.621030	-61.023899	-15.343000
26.540400	-47.570599	-20.654800	14.546300	-34.489498	-7.939150	-28.550100	-39.731800	-20.750500
-30.180201	-34.681499	-24.227699	0.739965	-19.532700	-2.597710	-1.451390	-18.262600	-2.730910
-0.978907	-58.832600	-12.589000	16.411100	-37.044998	-10.390000	-27.350500	-21.690201	-25.565399
36.763802	-55.166500	-25.039900	35.626499	-55.933800	-24.302200	34.005699	-56.644901	-25.131201
28.539400	-57.869801	-23.165800	7.641340	-61.205002	-13.129600	29.795000	-49.399200	-22.365000
8.862040	-25.993601	-3.654430	-16.754900	-1.342920	-19.506500	22.291500	-59.186001	-19.815701
23.585199	-58.794399	-20.254400	29.779600	-57.475201	-22.284500	4.100590	-60.250599	-12.079300
21.254200	-42.560398	-14.991900	-27.691700	-40.803101	-16.745501	-29.329800	-37.019798	-19.478901
25.990101	-58.214600	-21.530399	26.752501	-57.849701	-20.451401	11.133100	-60.837799	-12.724300
12.598900	-60.517502	-13.450800	33.205601	-51.218899	-23.855801	16.825701	-37.192501	-9.318760
12.100600	-30.399599	-4.594650	11.170100	-28.809700	-3.108960	9.485520	-26.350401	-2.607200
18.655399	-59.631599	-17.528200	19.497299	-59.625000	-17.392099	15.602300	-59.811199	-15.363500
2.232610	-59.565701	-10.048300	23.450899	-44.903099	-17.286400	12.953700	-31.863199	-4.647600
7.469320	-23.794800	-1.237290	8.518280	-24.993099	-1.674000	1.865990	-20.367901	-0.912999
3.421100	-21.099300	-0.737029	9.375550	-60.909401	-11.491200	35.935799	-53.218399	-24.687201
-10.629100	-56.263599	-12.017900	-18.106899	-52.123798	-12.950000	-14.061000	-54.444599	-11.561900
-25.574100	-44.145401	-13.643500	0.182744	-19.554701	-0.592791	-9.296800	-10.706200	-8.003330
-11.740400	-6.786270	-12.368600	-14.545900	-2.148910	-17.087299	-17.095501	2.184540	-19.108200
21.518900	-58.733200	-16.198500	20.543600	-59.186401	-16.265301	14.043200	-60.121799	-14.077200
36.986000	-54.413101	-24.967400	36.297901	-53.828400	-22.344601	35.741699	-54.834099	-21.322300
-3.554780	-58.389599	-11.372600	-6.792200	-57.691601	-10.468000	11.819800	-30.038700	-2.316120
6.364160	-60.390800	-9.518050	-21.744499	-48.019798	-10.804700	6.315560	-22.782801	-1.032040
-7.031100	-13.659000	-4.528510	-4.134120	-16.412500	-3.378230	15.330200	-35.247299	-7.420010
-27.952600	-39.272099	-13.990700	5.009110	-21.930401	-0.894605	27.839500	-57.389702	-19.434900
4.807290	-59.468899	-6.248450	17.421801	-37.635899	-8.556750	19.382900	-39.942402	-11.053300
10.176200	-27.216101	-1.507570	-9.798800	-9.937560	-5.934650	-11.983200	-6.458080	-9.531440
-15.985500	2.586410	-17.287701	17.376400	-59.708698	-14.915000	18.027901	-59.593300	-14.206700
10.479200	-60.222698	-8.881590	11.802700	-60.424999	-10.736500	0.095680	-59.165501	-8.976730
33.829201	-51.293201	-19.541201	14.011600	-33.443401	-4.756020	2.134790	-20.459801	0.997539
-14.063300	-2.147180	-13.624300	24.214100	-58.351101	-19.081800	7.890990	-60.117298	-7.782470
24.299900	-44.899101	-15.107900	27.624201	-47.523899	-17.965599	4.364430	-21.262300	1.310090
5.719090	-22.017900	0.626754	16.130501	-59.809700	-13.602400	31.652100	-56.848900	-21.424200
30.757401	-49.450298	-19.817200	15.404100	-35.183701	-5.594950	9.142980	-25.572701	0.088559
12.929300	-60.181599	-10.950300	14.412700	-59.931801	-11.531900	21.482000	-42.266800	-13.068200
12.589900	-31.608999	-1.651220	24.735701	-57.810501	-17.447001	22.735800	-58.429501	-17.026400
23.038500	-57.988800	-15.768100	8.944490	-59.609501	-6.286120	-11.173100	-55.761501	-9.187780
10.798100	-28.493000	-0.554822	6.617000	-59.119400	-4.400260	-2.442370	-58.853100	-7.751460
-16.903000	-51.803200	-8.808580	9.886880	-26.969999	1.024750	11.528100	-59.859402	-8.065650
9.859650	-59.150600	-5.113580	2.712380	-59.374802	-6.558120	13.775300	-33.289001	-2.314670
-24.793301	-43.381100	-9.513330	-15.625500	2.086660	-13.962100	19.361601	-59.440998	-15.358400
1.316190	-59.097500	-5.128590	11.364500	-29.885401	0.265795	8.095370	-24.073099	0.518862
6.906040	-22.712999	1.042170	-5.047780	-15.775300	-1.915060	-7.817710	-12.552400	-3.165170
7.671160	-58.905800	-3.915610	35.342201	-53.122101	-19.149200	29.799999	-48.302898	-16.426300
34.086899	-51.744999	-16.589500	31.879101	-49.600300	-14.875600	-2.272540	-18.086000	-0.967410
12.708500	-59.705399	-8.194950	33.906898	-55.904800	-20.913500	22.007999	-42.167198	-10.945700
26.678101	-46.229900	-14.718700	24.892799	-44.562801	-12.025200	12.707600	-32.035301	0.224479
11.839800	-30.871500	0.955516	-12.563800	-5.307600	-7.175350	-10.169200	-9.122340	-4.399920
25.967899	-57.241798	-16.769400	19.652901	-39.794601	-9.342080	10.465600	-28.298100	1.831750
-0.420636	-19.129700	1.126450	21.564800	-58.091702	-14.081800	29.431700	-56.693100	-18.234699
-21.385201	-47.103100	-7.023110	-18.062700	-50.547501	-5.387220	-14.103000	-53.744598	-6.645460
8.549550	-24.500000	1.927870	9.169350	-25.448500	2.416750	16.531900	-59.680500	-12.158200
8.122630	-58.308998	-2.344830	34.023102	-53.772999	-17.232300	18.035400	-38.045399	-7.973390
-14.002200	-2.285690	-10.867600	15.200400	-59.752201	-10.511000	31.712299	-55.529900	-17.322901
28.343599	-47.015099	-13.067800	14.783500	-34.219501	-2.611340	16.431601	-36.123798	-5.421440
7.823620	-23.251900	2.463350	13.759900	-59.595798	-8.277170	3.777410	-58.898800	-2.952510
5.326670	-58.360500	-1.374440	13.612300	-33.020599	-0.514666	-15.435000	0.421998	-9.743340
20.006201	-58.707401	-13.809500	19.078400	-58.941299	-13.069200	24.232401	-57.083000	-14.129400
23.295200	-57.531300	-14.392800	23.207399	-42.536098	-8.917020	20.267700	-39.721001	-7.507770
-24.667200	-43.606899	-6.805660	-22.651199	-46.857399	-4.927380	5.770420	-21.632200	2.293920
15.469800	-59.402401	-9.161630	16.715700	-59.305801	-10.622500	27.350599	-56.516998	-15.650400
9.807260	-26.523800	3.076810	9.337090	-24.596300	3.930900	8.582120	-23.879299	3.366070
14.417700	-59.429501	-7.997410	29.278400	-55.112099	-13.818900	26.821899	-45.719299	-10.081100
11.090700	-29.446699	2.390750	6.890600	-21.938101	3.144840	-6.189460	-14.375700	-0.969046
-9.136450	-10.719300	-2.229990	17.945801	-59.151199	-11.980000	25.454000	-56.346199	-13.263300
31.779200	-53.371700	-13.625200	32.689098	-51.365501	-13.776700	17.804399	-37.171600	-5.638490
20.147100	-58.190701	-12.486800	10.966400	-59.021198	-4.958600	8.888640	-57.955601	-1.302270
-6.401050	-57.965000	-7.546430	-3.271540	-58.856998	-5.344670	-0.309404	-58.936298	-3.527930
15.812500	-34.733299	-2.691010	14.292100	-32.673901	0.036124	10.506900	-27.481100	3.599340
10.128200	-25.281000	4.372320	12.128400	-59.053299	-5.339030	6.427700	-57.771500	-0.377422
12.067600	-30.311199	2.432230	7.913170	-22.262501	3.950640	21.973801	-57.560398	-12.735400
20.336901	-57.553799	-10.559900	26.946600	-55.554699	-12.416200	13.049400	-31.910700	1.174890
4.770110	-20.934799	3.076800	3.333350	-20.525200	2.845840	-10.155000	-56.214600	-5.935320
-27.583200	-40.303799	-9.691750	5.824940	-20.878401	3.874130	-3.357420	-17.128300	0.079846
-11.976400	-6.601030	-4.050750	-14.218400	-2.761630	-6.140970	2.392170	-58.693298	-1.076900
4.000190	-58.073898	0.897473	11.279100	-28.340000	3.739880	22.680500	-57.014000	-11.822000
25.406500	-43.688499	-7.171530	21.683701	-39.943901	-5.893450	1.613080	-19.984699	2.511290
-2.340980	-17.492701	1.674940	0.142080	-18.816999	2.844150	13.112300	-58.994999	-5.600650
30.042999	-53.006100	-10.447900	27.781000	-54.208500	-9.915160	30.324699	-48.792198	-11.570800
-14.282700	-53.662601	-4.007220	8.884850	-22.631300	4.481990	18.898100	-58.304100	-11.151700
17.794399	-58.495098	-10.058600	10.325900	-58.254002	-2.169080	31.099501	-51.081902	-10.762000
29.158300	-48.081200	-8.285080	-6.036610	-57.941200	-4.302000	-19.288000	-50.711800	-3.130080
14.069300	-58.812698	-5.876870	11.402500	-58.358299	-2.659950	16.885700	-34.897202	-2.523150
18.868099	-37.102699	-4.380740	9.813340	-23.077801	4.816970	11.181200	-25.741400	4.734530
10.635600	-23.597799	5.059400	4.349530	-19.961599	4.343570	7.049000	-20.850000	4.555090
5.933510	-19.759600	5.175300	-4.739550	-15.687700	0.620259	-14.664100	-3.790530	-3.399700
16.671600	-58.687801	-8.867940	23.649799	-56.227600	-10.864400	15.540400	-33.148998	-0.600379
-7.838760	-12.786900	0.172679	17.697500	-57.811600	-8.308970	16.575600	-57.982601	-7.209990
12.328000	-58.312901	-2.998990	9.605120	-57.716702	0.231163	10.549000	-57.835201	-0.175536
30.104200	-51.109901	-8.311680	28.777800	-52.414299	-7.255530	17.904699	-34.756802	-1.987100
20.221600	-36.572498	-2.779690	-1.998570	-17.017000	3.081910	-4.804340	-15.390200	1.865380
4.806850	-57.188702	2.204920	12.365300	-27.698299	4.244140	13.296700	-30.343100	2.511850
2.306400	-19.525400	3.789840	-11.519600	-8.534240	-1.452760	18.899200	-57.694500	-9.395210
25.184700	-55.086399	-9.491720	-2.354500	-58.424400	-1.535230	16.496300	-32.746201	-0.182013
12.246300	-24.944500	5.412590	11.596600	-22.705900	5.708370	0.593094	-18.030399	4.217780
15.466800	-58.818100	-7.509600	21.211599	-57.048500	-9.847110	21.978300	-56.315102	-8.787690
3.453110	-57.125198	4.107270	2.570410	-58.045101	2.677840	14.932600	-30.788900	1.813860
-27.820601	-43.259201	-6.793970	8.245960	-20.860600	5.037750	5.218960	-56.460999	3.393360
3.989660	-56.304699	4.811750	-9.878400	-56.129398	-2.682860	7.287150	-19.506100	5.776360
9.415940	-21.011700	5.308320	8.672600	-19.376900	6.193120	19.987700	-57.040298	-8.054680
18.914200	-57.183102	-7.447540	6.880000	-57.085602	1.274700	29.579901	-49.585300	-5.496130
-24.814800	-47.991402	-3.787010	20.497000	-56.460300	-6.938640	26.316601	-53.553799	-6.499390
23.907101	-40.526299	-4.419800	13.852200	-28.234301	4.052700	13.278200	-25.867100	5.457320
-4.870060	-15.192600	3.433640	-1.946430	-16.374001	4.584640	18.957300	-56.580399	-5.201420
28.099800	-45.150902	-5.077370	22.970100	-55.280602	-7.460930	21.258600	-55.422600	-5.510990
1.991710	-57.253399	5.961280	2.718140	-56.274899	6.731670	22.670500	-37.521500	-2.199200
26.082600	-40.654499	-2.654480	16.557199	-30.661301	1.942730	15.270800	-28.523300	3.942670
2.906900	-18.588600	5.161200	4.680510	-18.896601	5.665660	-11.288700	-10.821900	0.848559
-8.009800	-13.489900	2.235620	17.672701	-57.257500	-6.571490	0.771600	-58.449799	0.629520
18.123501	-33.142300	-0.195460	15.417000	-58.142399	-5.955690	7.292830	-56.919300	2.304490
8.769910	-57.523701	0.524032	20.393200	-34.339802	-0.289492	14.137200	-58.198601	-4.460320
12.949900	-58.134499	-3.025700	5.582160	-56.208900	4.375370	30.056499	-47.323399	-3.768530
29.356400	-44.411499	-2.592250	-21.284901	-51.566898	-1.463990	-27.015499	-49.780701	-2.511670
16.498800	-57.347500	-5.614480	24.158899	-54.277199	-6.085320	-14.812300	-53.880600	-0.915405
0.940731	-57.820000	4.447850	5.866730	-18.507500	6.524300	-11.576900	-13.022700	3.014770
-7.970980	-14.230100	4.089580	11.426700	-57.767899	-0.553157	3.833260	-55.785801	6.414710
-6.004190	-57.313999	-0.791584	10.508400	-21.485800	5.492330	17.643999	-56.769402	-4.655050
22.513399	-54.127499	-3.952210	24.696600	-53.012699	-3.255530	-0.971077	-57.800900	2.649110
-3.477830	-57.474499	1.484980	29.749100	-48.586899	-2.572290	30.368601	-46.727200	-2.418510
-23.722000	-52.417000	0.071181	10.033400	-19.576401	6.345670	11.238100	-20.271601	6.446120
15.342900	-57.481701	-4.511450	7.849030	-57.126801	2.728840	23.531300	-36.500198	-0.232350
0.771631	-17.141001	5.790650	16.392000	-56.763199	-3.853170	15.238500	-56.848099	-3.037110
27.702600	-51.456600	-3.507070	18.380800	-31.310200	1.899090	12.915200	-23.318100	6.526470
12.193100	-21.222799	6.801550	3.491060	-17.594099	6.907950	19.677299	-55.615601	-3.720200
-18.034599	-53.531700	1.256040	12.400700	-57.525600	-1.101620	-9.682320	-55.772499	0.262958
14.353600	-26.767599	5.304590	14.044500	-57.557899	-3.070770	6.090370	-56.473301	4.892900
4.607240	-55.896900	6.502840	-6.914710	-55.895199	3.038790	16.782299	-28.971901	3.934750
8.698360	-57.458500	2.508390	-12.359400	-54.578300	2.462280	9.585860	-57.568001	2.124010
10.341100	-57.315300	1.842220	-3.211400	-56.469799	4.791240	-0.991433	-56.962200	6.366700
15.446100	-26.849001	5.887530	14.091000	-25.057199	6.513450	1.983180	-55.644798	9.001260
3.145140	-55.563900	8.518860	29.797300	-44.931801	-0.105883	20.791201	-32.757301	1.973450
7.391840	-18.260900	7.320400	5.441120	-17.381300	8.272140	-5.038540	-15.212900	5.130930
20.620899	-54.112000	-1.834670	27.692900	-39.933399	-0.010310	24.094000	-34.976601	2.280240
12.990900	-21.551300	8.242430	13.796700	-23.464001	7.676770	22.734900	-52.066898	0.235691
25.660700	-51.215599	-0.573772	17.550600	-56.254299	-2.774100	18.129000	-55.608601	-1.840090
18.542000	-29.856501	4.010000	-2.281120	-16.053400	6.415980	13.988500	-56.881500	-1.824390
12.504200	-56.814800	-0.126882	6.799560	-57.007198	4.970930	27.972601	-48.797901	-0.054152
-20.646200	-53.702202	3.033920	9.113040	-18.192801	8.045540	7.668390	-57.387299	4.688510
1.059840	-56.425598	8.856570	-6.291110	-54.695702	6.977690	-3.421730	-55.463100	8.355740
-15.513400	-53.883400	4.522460	-10.510600	-54.094398	5.830520	16.029800	-55.891499	-1.366050
18.762899	-54.232498	-0.064700	-18.059299	-53.836800	6.420010	16.937000	-27.989700	5.588630
10.739600	-18.857800	7.745240	11.903900	-19.842100	7.848490	14.947800	-56.094700	-1.231390
4.636450	-56.219200	7.489000	0.262140	-57.057499	7.885460	14.788700	-24.931000	7.768690
16.152700	-26.516701	7.415510	-10.298100	-15.056400	5.252010	-7.667070	-15.097600	5.763630
13.837700	-56.120201	-0.459035	2.659760	-55.582500	9.986760	5.656300	-56.963100	7.170080
3.251120	-56.022598	10.131200	25.274200	-48.948200	2.555550	2.782000	-16.517799	9.111920
7.176520	-17.268499	9.309850	4.926370	-16.350700	10.227800	-13.401900	-15.240700	4.490770
16.451099	-55.128300	0.213106	14.067000	-54.890598	1.392260	14.533800	-54.208199	2.487640
1.285140	-55.271400	11.004700	0.079897	-55.662399	11.419500	28.074800	-45.683998	2.985510
29.924801	-40.910301	1.960860	27.652100	-37.181000	2.881980	29.994301	-42.507599	2.927370
29.684700	-39.000599	4.435280	30.558399	-41.030998	2.932870	0.375201	-16.490700	7.794960
19.872200	-52.089699	2.312060	20.929300	-31.195700	4.312870	8.441070	-57.287201	4.361490
8.860210	-56.622101	4.415790	10.759100	-56.695999	2.036350	13.580700	-55.337502	0.949372
-1.818540	-56.136299	9.894980	-0.862957	-56.235298	11.070400	14.095100	-23.114799	9.177700
11.418300	-18.938499	9.418880	10.237000	-18.123400	9.403370	12.385200	-55.913601	1.069860
-13.729300	-53.231201	7.923900	15.264000	-24.720900	9.299210	18.208799	-28.290600	6.411690
16.794001	-26.143801	8.777340	-3.170610	-16.278999	8.714630	-5.634310	-15.887100	7.131400
7.239120	-56.646099	6.369160	8.999020	-55.641300	4.874900	6.762580	-55.327900	7.512900
12.384500	-20.081301	9.411040	-0.599885	-16.089500	10.111000	-8.978130	-16.869400	7.647110
-11.805400	-17.472401	6.712390	6.267000	-56.959599	7.159520	21.958300	-48.818501	5.224340
-16.251699	-53.157700	9.872740	0.747069	-55.033798	12.761200	-0.802945	-55.000099	13.659300
-6.447600	-53.754700	10.324700	-9.719770	-53.094601	9.173500	24.277599	-32.874199	4.777900
2.028500	-15.535600	11.143500	-4.738040	-16.878901	11.602900	-1.528150	-15.511900	12.371300
10.777900	-55.788799	2.838770	16.954201	-53.987400	1.848550	17.677000	-52.245800	3.850440
25.362801	-45.764702	5.945720	-12.915500	-52.189701	11.164500	-15.610800	-51.966301	13.137000
8.829710	-17.153200	10.590600	6.726530	-16.329000	10.973200	-14.602800	-18.017300	5.700660
12.240900	-54.933498	2.373640	10.273000	-54.445000	4.528310	-4.341400	-54.618401	11.733600
27.919701	-35.164799	4.701360	20.670601	-29.415001	6.418080	13.236200	-21.234501	10.590400
-6.776410	-17.233900	9.616600	-10.988300	-19.159500	8.828340	-9.734600	-19.142900	10.392600
18.514299	-27.325899	8.001790	-13.044400	-20.593100	8.418230	-1.935570	-55.382301	13.821400
28.171200	-42.492001	5.810650	4.536480	-56.661999	9.131180	-3.264020	-55.134998	13.552900
-9.819230	-52.115601	12.271300	23.070299	-29.917000	6.805050	20.211300	-27.451000	8.186150
10.799500	-18.138201	11.322600	14.983100	-53.230301	4.109520	25.913099	-32.332500	5.874180
12.111700	-19.606199	11.051200	12.329900	-54.078300	3.514240	1.006090	-54.926800	13.424400
2.631760	-55.594501	11.779800	18.773701	-49.783298	6.381870	22.933399	-45.586300	8.417850
20.180799	-46.793499	9.230880	17.879999	-25.218201	9.836370	-15.866900	-20.521999	6.699550
9.098280	-54.789799	5.378730	12.576700	-53.285900	4.751140	12.942500	-52.419899	6.352450
25.324800	-42.857498	9.053140	-13.187900	-50.890598	14.188600	15.800500	-24.060301	10.666900
4.830050	-14.923500	11.925600	-15.035600	-22.730499	9.303800	-13.535800	-22.843201	10.749300
-11.978400	-21.283600	10.788700	-18.060200	-21.837400	7.422660	15.695400	-51.835098	5.905870
16.770500	-50.348701	7.298930	22.056499	-43.796600	11.362800	29.401800	-35.996201	5.168780
28.186199	-33.620998	6.543860	14.440200	-22.834900	10.906700	12.775200	-20.219700	12.197300
13.704800	-21.107700	12.313900	7.655290	-15.520000	12.048200	-8.573480	-18.868099	12.322900
-11.611100	-21.110201	12.867300	10.550400	-53.479198	5.470830	-7.314000	-52.899799	13.375000
-15.156800	-24.466299	11.980000	-14.150900	-23.433100	12.878900	-7.653540	-18.226400	13.951100
-5.157080	-16.541901	14.204800	13.628700	-51.272701	8.236720	-5.929710	-53.457600	14.905900
27.911699	-38.932499	8.733490	9.752980	-16.477301	12.379100	10.816200	-52.687801	6.602820
17.443501	-48.027500	10.064100	-10.725400	-50.891701	15.215100	-15.067300	-48.870701	17.357401
-15.796300	-50.516701	15.667100	11.121500	-17.585400	12.910900	11.973900	-18.938801	12.634400
3.991160	-55.826500	10.392200	5.323350	-55.716999	8.970900	14.981900	-49.469101	10.297300
29.385500	-36.343899	6.564080	-17.551100	-23.710400	10.695900	11.096800	-51.936501	8.094570
11.583700	-51.062599	10.000500	-3.706980	-54.535599	15.878900	-5.425870	-53.474201	16.743700
12.202200	-17.697599	13.681000	10.976100	-15.929900	13.510000	7.228020	-54.296001	7.606730
7.888500	-53.610401	7.548620	-2.917450	-54.421700	16.176600	-14.437900	-22.613600	14.900900
-17.102200	-24.007099	14.087400	-11.239600	-20.431601	15.200700	8.602230	-52.981499	7.693670
-1.717720	-54.258900	15.754400	-0.659974	-54.276600	15.176900	18.843399	-45.144100	12.821700
14.901600	-21.955299	12.211000	16.533001	-22.549601	11.704000	1.407430	-14.179800	12.848900
-2.241010	-14.559600	14.472600	-5.161430	-53.084202	18.424801	-3.875260	-53.279701	18.331301
-8.564280	-51.767399	15.917600	-11.795700	-49.315102	17.946501	28.479099	-34.432598	9.408540
13.036300	-19.453501	13.297700	9.168070	-52.307899	8.377720	9.735690	-51.798000	9.094830
20.086800	-25.648300	9.533960	22.526400	-27.678101	8.501770	6.604050	-13.839600	12.664000
4.273120	-12.871400	13.066500	1.724190	-54.220402	13.675300	2.877870	-53.939499	12.538200
-8.457550	-51.130699	18.088800	8.980890	-14.150700	13.072000	-8.871410	-18.433800	16.279400
12.578800	-49.813301	12.097400	19.077600	-23.122299	11.119700	5.642240	-52.960201	10.311800
5.003940	-53.563599	10.364100	-2.566750	-53.317402	17.646200	24.317600	-40.606899	12.338900
25.486601	-30.388901	7.481350	27.521799	-31.077000	8.701060	1.053130	-12.485600	14.322900
6.990150	-12.104200	13.267000	4.520040	-10.839400	13.998400	6.538170	-52.546398	10.182300
15.983800	-46.808800	13.596700	25.027201	-28.145901	9.319190	22.079901	-25.428301	10.162500
14.201000	-20.006599	13.376500	15.554600	-20.351999	13.082900	13.668400	-17.757401	14.259200
14.899500	-18.698999	14.028900	7.487530	-52.063099	10.333500	-1.040360	-53.629601	16.358999
-7.145640	-51.831299	19.168100	26.173401	-37.015800	12.832700	17.345400	-20.504801	12.598300
8.467650	-51.506302	10.825200	13.805600	-48.205299	13.876800	0.450062	-54.059502	14.927800
14.102200	-46.395302	16.499701	11.670000	-48.630501	15.641100	12.458800	-15.693400	14.387600
9.804240	-51.125801	10.890800	17.111700	-43.705399	16.579500	-20.707800	-23.572001	14.837100
-19.316999	-23.405199	12.438800	-23.111900	-21.924801	12.631200	4.528930	-54.289398	10.479900
-4.988690	-51.774799	20.577200	-5.812990	-51.918800	20.350800	20.677299	-42.053699	14.616400
28.222900	-31.473801	10.540900	27.193600	-33.205898	13.343000	16.489401	-18.294800	13.985900
19.573999	-20.732800	12.586500	18.211700	-18.967699	13.426100	10.402700	-50.210602	13.100500
22.510799	-38.989300	15.618500	27.059799	-29.016500	10.666700	10.959700	-13.665000	14.065500
-17.925900	-23.561199	16.759701	-14.580800	-22.257700	16.936001	6.990780	-51.459099	12.660200
5.729090	-51.941502	12.455400	-16.451799	-46.463699	19.962000	21.854700	-23.204599	11.853600
-12.952500	-20.859100	18.375700	9.215810	-12.055600	13.705000	10.684200	-11.114200	14.876600
12.599400	-13.460200	15.148800	-12.970100	-47.571499	20.549601	27.742399	-30.306499	12.290600
15.148200	-16.848499	14.902500	-22.138100	-24.670401	17.899000	-24.101700	-23.690701	16.193001
-6.171590	-16.142300	16.684601	-3.092340	-13.406000	16.835400	-0.407224	-52.511299	16.794100
-1.700260	-52.395500	17.942499	-9.883990	-49.523899	20.932199	-7.865630	-50.706902	21.277201
24.632700	-26.109301	11.315400	7.714730	-10.257300	14.114900	8.483220	-50.822102	13.105600
22.020901	-21.464701	13.679600	24.240400	-24.340700	13.433700	-10.110400	-18.425800	18.965401
0.645926	-52.375198	15.849500	19.381001	-40.565498	17.286699	26.355400	-27.807501	13.508900
26.771000	-30.656300	14.738100	-16.261801	-22.861000	18.709600	2.995750	-52.778900	12.994400
-3.181240	-52.175400	19.196899	13.927900	-15.366600	15.254700	9.081790	-49.958199	15.584100
14.230700	-44.256901	19.296499	17.007500	-40.655499	19.893700	23.916100	-35.939999	16.474600
20.125000	-19.118299	14.104000	-19.322001	-24.077900	19.751801	5.325970	-8.826790	15.103100
8.754710	-8.621330	15.378100	1.345040	-10.527900	15.677800	3.443010	-52.220299	13.108500
7.017130	-50.899899	15.070700	-13.796100	-46.434299	22.922100	-10.795500	-48.553001	22.895901
-18.785999	-43.751801	22.467800	-24.171301	-25.063299	17.777100	-24.512501	-25.880301	19.681200
-25.285000	-25.112600	18.451500	16.907400	-16.125099	15.432100	18.465200	-17.436800	14.698800
4.210360	-52.061001	13.141000	12.225000	-46.808899	18.349600	20.343599	-38.115601	18.581301
-22.505600	-25.493601	21.122400	15.502700	-14.802100	16.065800	14.141300	-13.279300	16.259701
12.751100	-11.649200	16.036800	11.703200	-9.250870	16.632099	-7.548180	-50.256001	22.555700
24.705601	-32.889999	17.290800	21.400101	-35.480801	19.724701	5.405160	-51.557098	14.557400
1.450750	-52.112900	15.107500	-1.236580	-51.015499	18.608200	-0.154653	-50.987598	17.718700
22.055500	-32.721699	20.746300	24.957100	-29.323900	17.549500	14.077700	-11.162400	17.302999
15.788700	-12.831200	17.320000	-5.160610	-50.729000	21.623699	-7.285620	-49.620602	23.419701
-26.346399	-26.659000	21.480600	-24.881701	-27.020300	22.672501	-16.177000	-22.467501	20.954201
1.531970	-51.489201	15.596600	-2.469680	-50.921299	19.630800	-3.938840	-50.763901	20.810101
-10.223600	-48.557598	23.946800	-13.511700	-46.231899	24.763399	-18.094099	-43.168400	24.667299
25.184099	-25.962999	15.668300	23.884100	-23.242901	15.799800	-13.084100	-20.449400	20.659599
19.038000	-15.879500	16.381599	17.379900	-14.280000	16.881901	4.043880	-51.861401	14.653800
10.015900	-48.525902	18.253201	14.036200	-42.096100	22.009701	18.658701	-37.692600	20.959499
16.387300	-38.768398	22.696600	-19.621500	-24.165199	22.532700	-22.549299	-25.885599	24.189600
-11.809700	-18.819000	21.910500	-7.686860	-16.033100	19.405800	-3.058960	-49.843399	21.090200
-1.948570	-50.148201	20.249701	22.296101	-20.392500	15.823600	-2.354680	-11.349700	18.339701
-5.743020	-13.907100	19.655899	6.737300	-6.966270	16.332899	9.552040	-7.225010	16.669500
-4.878270	-49.196602	22.651400	24.094200	-26.105200	18.641001	23.386900	-22.869400	18.615400
2.215760	-8.187620	17.150000	7.586010	-50.021702	17.745800	11.414700	-45.752201	20.887300
20.697800	-17.901199	15.999900	13.791400	-8.958870	18.549200	11.371200	-6.922450	18.136000
2.022570	-51.455299	15.698100	0.205058	-50.826599	17.993299	8.566610	-48.293499	20.437599
-23.558201	-39.911499	23.970400	18.985701	-35.772598	22.474701	-14.557500	-21.187500	22.319401
-10.026100	-48.004398	25.142700	-16.908899	-22.602800	23.173700	-15.220800	-21.100100	24.142401
-9.169150	-16.018200	22.141100	-13.015100	-18.812000	25.066000	11.851300	-43.176102	23.354700
13.835700	-40.029301	24.351000	22.304600	-29.681900	21.620701	5.245540	-50.901199	17.337799
3.753530	-51.549599	16.479700	9.488720	-45.610401	22.972900	19.433399	-33.274799	23.834400
-6.808610	-48.920898	23.913700	-26.326599	-29.327299	24.299601	-24.719999	-28.242001	25.809500
-6.355000	-13.174000	21.540899	-2.774310	-9.952050	20.219601	2.474940	-51.667301	15.963600
-19.057199	-23.691601	25.255301	22.514099	-19.769899	18.211800	15.899700	-10.910100	18.714300
2.697110	-51.692501	16.607201	0.660169	-51.074402	18.142700	1.208170	-51.264500	18.323000
6.230070	-49.538601	20.090401	-13.088600	-46.008202	26.257700	21.322500	-16.946600	18.383200
-9.971400	-47.079201	26.163900	19.439600	-14.343200	18.065500	8.572160	-5.579840	17.681400
-4.648270	-48.643902	23.209101	-3.590620	-49.149799	22.509399	7.329270	-47.718800	22.227900
-21.678101	-40.092300	25.808201	-16.887600	-43.394699	26.480301	16.514700	-36.636700	24.670401
17.725901	-12.577300	18.411699	22.568399	-19.569901	20.316999	21.040501	-15.186800	20.054701
22.160400	-18.127399	21.276800	5.147340	-5.479110	17.777599	3.358000	-50.888100	18.590099
1.942380	-51.006699	18.850401	-25.730499	-36.768902	24.754101	18.014200	-11.203500	20.485201
19.488300	-13.063900	19.528000	-1.179150	-50.359901	19.719400	-16.507299	-21.703699	26.614201
-22.343000	-26.424500	27.186100	-19.591400	-24.425200	28.245701	-10.209200	-15.721800	24.713699
0.890050	-6.617920	19.252600	7.438390	-3.702920	18.913000	10.439600	-4.757000	19.322399
-7.414210	-47.470901	25.260401	-6.611900	-47.245602	25.177401	-25.373501	-31.436001	27.262199
-23.975800	-29.616301	28.765400	22.743700	-22.423700	21.218000	15.646200	-9.183190	20.083900
4.113250	-49.766300	20.457199	-13.156200	-45.072201	27.609200	22.231899	-26.348600	22.357800
3.932360	-3.778550	19.302099	5.474190	-47.796600	22.822901	-16.525400	-42.953201	28.031200
19.804800	-30.476000	24.821699	-7.491010	-12.389500	23.988501	20.381701	-13.699500	21.671499
-0.594613	-50.431999	20.612101	0.066995	-50.254200	20.916300	-9.921740	-45.962399	27.046801
-9.424060	-45.177502	27.560900	-24.112700	-36.964199	26.568199	-19.916300	-40.757000	27.420601
21.657700	-16.862801	22.791599	16.896299	-34.037102	26.136700	13.832600	-37.636101	26.276899
-26.280399	-32.753899	25.700199	-15.271300	-20.555599	27.769300	-17.457100	-22.655800	28.858101
-13.424800	-18.507601	27.643400	22.142500	-21.401899	22.998600	21.831900	-19.873199	23.841200
-3.719730	-8.663210	22.055599	-0.512271	-4.997750	21.140499	13.475000	-6.743800	20.274700
9.350170	-2.654610	20.525999	11.788100	-4.284470	20.965500	2.200810	-49.661400	21.149099
-13.400900	-43.604801	28.788601	-16.998699	-41.413399	29.438900	21.214500	-24.970100	24.507299
-1.300480	-50.238098	20.644800	-2.539290	-49.720901	21.742399	-13.028000	-42.369202	29.622200
-23.982300	-35.341702	28.305099	7.650360	-45.228001	24.454100	-20.556700	-39.339199	28.697201
0.721060	-49.612900	21.716499	-8.479040	-44.816299	27.738100	-11.689500	-42.026100	29.931700
-23.539301	-33.456200	29.871500	-20.941099	-37.483501	30.183500	19.968800	-28.174200	25.520000
20.206100	-23.703199	26.458500	18.636499	-27.857901	27.135201	-11.427600	-15.693000	27.299200
16.539700	-8.726950	22.272301	19.219200	-11.864800	23.242300	-2.397950	-49.094898	23.205900
-3.211700	-48.927399	23.500900	3.356520	-47.525799	23.676001	1.116540	-47.196499	24.727100
10.741100	-41.817101	25.327200	17.521200	-31.114401	27.035000	14.339400	-34.642399	27.749500
15.500900	-31.368099	28.567900	6.282130	-1.740060	20.308701	10.943100	-38.600498	27.442301
8.312750	-42.234001	26.462799	11.663700	-35.230801	29.090799	-21.967899	-27.590300	29.897699
-19.483999	-25.732800	30.899799	-16.475901	-21.973000	30.334999	13.917500	-5.553740	22.524900
11.326400	-2.781430	22.433800	-5.737780	-47.186199	25.248100	-20.995001	-35.289101	31.475000
-17.439899	-39.235298	30.849701	-22.501499	-31.338200	31.063499	-1.636870	-48.898899	23.351700
5.691770	-44.756001	25.654900	20.836300	-15.636200	24.885000	-21.118099	-29.358000	31.736000
-9.949270	-12.982800	26.992100	-7.153380	-10.480300	24.726999	-4.186650	-48.382099	24.109900
7.486720	-40.429199	28.100000	21.153601	-19.604099	25.663099	18.057800	-10.142800	24.537300
16.061100	-7.587790	24.603100	-0.670288	-48.282600	23.925699	-3.140860	-46.931198	26.020800
-2.042070	-46.447201	26.442900	3.738520	-44.259399	26.916599	-18.902000	-36.542198	31.973000
-16.025600	-38.050499	31.709499	-19.820801	-33.394001	32.362499	-14.306000	-18.790199	30.199699
-12.668500	-15.715700	29.697100	-18.091801	-26.004400	32.961700	-19.190701	-29.643200	32.824902
20.525299	-19.129900	27.644501	19.726801	-22.606600	28.279400	19.551201	-12.770600	25.828899
-10.283300	-42.174801	29.959900	-7.928890	-44.016399	28.611700	8.581580	-37.242298	29.850300
14.100100	-31.498699	29.750200	11.488900	-33.597401	30.555000	-16.502899	-22.421600	33.308300
-14.787800	-18.390301	32.442299	-4.005770	-47.118301	25.917000	1.990680	-43.727798	28.369600
5.293460	-40.575901	29.403900	20.293200	-15.923100	27.609900	17.793800	-10.145900	26.488800
19.103399	-13.025100	28.093901	-0.425055	-45.549198	27.213600	-4.839170	-46.967400	26.059200
17.001200	-28.182600	28.855200	18.096800	-25.811199	29.101700	-3.025620	-44.246498	28.951300
-1.320710	-43.659599	29.405500	-13.094500	-39.018501	31.719099	19.184601	-22.118799	29.891800
19.852301	-18.922300	29.606400	13.504300	-4.404000	24.607300	-5.735830	-46.472198	26.384600
-16.441299	-34.311401	33.104500	-17.220400	-30.071899	34.179100	-17.088900	-26.759399	35.008099
-4.318330	-44.593201	28.658800	7.937440	-36.311001	31.180000	3.842940	-40.219200	30.655001
-10.709000	-40.359901	31.417400	-6.539950	-44.459202	28.556700	0.896352	-42.561798	29.992701
-13.259000	-37.058300	32.936001	-14.588900	-33.828800	34.262501	-5.407740	-44.701801	28.524500
15.116000	-29.287901	30.553400	15.535500	-7.094000	26.735201	-5.300010	-42.210701	31.028700
-6.848470	-42.136200	30.945999	17.600800	-25.502800	30.395300	-3.695910	-41.910999	31.228901
11.944400	-32.010899	31.784000	17.193300	-10.004700	28.522900	-8.631930	-41.480900	31.088600
19.616600	-15.883100	29.681700	2.734310	-39.573101	31.693501	0.519615	-40.498299	31.652100
-11.266600	-37.564800	33.436001	-15.774200	-20.591700	35.476601	-1.794400	-41.356098	31.452801
5.773250	-36.700600	32.312401	9.503150	-33.368599	32.710800	12.487700	-30.540300	32.770699
14.942400	-28.397699	31.880199	3.596340	-36.518700	33.310501	-16.528099	-24.272800	35.882301
18.407700	-12.873000	30.083000	-6.386940	-39.828098	33.076401	-4.358760	-39.593700	33.188801
-15.553600	-30.367001	35.625500	-15.754400	-27.290400	36.831799	11.237400	-30.548599	33.694599
7.637810	-33.410301	33.753601	-8.527620	-39.328400	33.127098	-12.857400	-33.701302	35.418201
-10.131900	-36.300499	34.998299	14.399100	-27.771799	33.028900	17.091101	-24.991100	31.728201
19.048201	-18.702801	31.552401	18.494400	-21.795500	31.458000	-2.200330	-38.977699	33.293701
0.313767	-38.007900	33.355099	-0.288933	-35.973598	35.031502	-2.826180	-36.823601	35.005299
9.695870	-30.295000	34.906399	13.270600	-27.420401	34.263401	19.019800	-15.512900	31.240400
18.646200	-16.896799	32.854500	17.710100	-21.798599	32.842602	17.852501	-20.264700	33.618801
6.055540	-32.779202	35.065300	2.641820	-34.633499	35.070900	-13.692700	-30.481899	36.996498
-11.119700	-33.291100	36.646301	-7.708760	-37.415600	34.846500	16.309700	-24.571501	33.056999
-15.206200	-23.966600	37.896702	-5.290530	-37.299999	34.957500	-8.981850	-35.242699	36.181000
8.132880	-29.944901	36.378799	4.790550	-31.812700	36.650902	-6.780580	-35.074902	36.496101
-13.667300	-27.569401	38.355801	1.546010	-32.971600	36.918800	-1.195120	-34.552399	36.415100
11.739200	-27.382099	35.755699	15.464300	-23.981199	34.561901	-3.731340	-34.288200	36.889702
-12.616900	-25.203501	39.688198	-0.940323	-32.293400	38.009201	-11.401700	-30.404100	38.164700
-8.909530	-32.846901	37.565601	-11.175800	-27.952600	39.365601	-8.451210	-26.515100	40.560398
10.036500	-27.435301	37.453701	13.477100	-24.888901	36.571400	17.910000	-18.620501	34.784100
-6.222360	-32.294701	38.187901	16.337799	-21.840500	35.579102	6.694820	-29.262300	38.037701
3.945260	-30.607901	38.149502	-3.559740	-31.191000	38.875801	1.772490	-30.294399	38.942001
-1.005210	-29.513201	39.715199	-8.747400	-30.015100	39.062901	4.905960	-27.284500	39.894798
8.418610	-26.662001	39.286999	1.778220	-27.226900	40.705299	-6.139930	-29.739500	39.555801
14.295600	-22.963800	38.028999	11.292900	-25.337799	38.768902	-4.147970	-28.190300	40.363499
-0.990937	-26.344601	41.102600	20.088900	-49.984901	-58.384899	18.687901	-45.334999	-58.103001
22.878401	-45.168800	-58.615601	16.110901	-50.215099	-57.407299	24.979601	-49.920101	-59.150600
17.700500	-53.713100	-57.411201	21.104799	-54.555599	-58.037102	25.660900	-40.735401	-57.088299
26.618799	-44.609699	-58.683800	29.292700	-41.428101	-56.597698	29.857901	-46.504601	-58.930698
21.698799	-40.608799	-57.493801	24.394899	-37.295300	-54.852600	11.278800	-45.260300	-56.279400
14.821600	-45.487099	-57.354801	12.525000	-50.298801	-56.161201	9.279900	-49.391800	-54.688099
14.458000	-55.146702	-55.838600	10.658300	-54.340500	-54.114399	17.827101	-39.920101	-57.135899
21.452200	-35.971600	-54.388401	13.504000	-40.539299	-56.952900	15.710000	-36.305401	-55.988602
18.913799	-34.315399	-53.656399	10.232600	-39.799702	-55.625698	8.659820	-44.418201	-55.021400
12.692400	-35.050900	-54.872002	15.950900	-31.916500	-52.062901	33.134800	-42.963799	-55.982899
10.182700	-33.780102	-53.138699	13.484200	-30.212700	-50.000301	7.711390	-40.099800	-54.156101
29.397600	-52.218201	-59.561298	33.603298	-48.732601	-59.337700	25.083599	-55.813000	-58.347900
6.689470	-46.937401	-53.328300	7.691120	-53.051102	-52.298599	37.479099	-51.243900	-59.646999
40.741299	-53.334599	-59.397499	37.246700	-56.199100	-58.589298	39.736900	-57.397800	-57.050098
33.544701	-54.325401	-59.447498	33.381802	-58.875099	-56.843700	35.931301	-59.793701	-54.598000
29.166599	-57.886700	-57.735500	25.052000	-60.061901	-55.537498	27.654301	-61.229801	-54.202099
21.639500	-58.814800	-56.190601	22.526300	-61.735100	-52.580700	25.586599	-62.389400	-51.117001
30.305300	-60.913399	-54.638302	40.481201	-48.658798	-58.501099	43.521999	-50.884800	-58.846100
42.883499	-54.677799	-58.545399	36.908298	-46.107101	-57.563400	18.059200	-57.488899	-56.174301
5.752080	-41.739201	-53.235600	4.421580	-46.672199	-51.938702	5.140710	-51.334702	-50.703899
7.422740	-34.558300	-52.153000	5.003420	-37.965000	-52.849800	3.122610	-43.041901	-51.916199
9.560930	-29.580999	-49.326500	9.469320	-28.113300	-46.482399	6.585770	-32.863201	-51.416901
12.174500	-29.007999	-48.528000	41.800400	-46.837799	-55.999599	37.293098	-60.144100	-51.525799
32.287102	-61.565498	-52.223499	33.597698	-61.779999	-49.050999	15.644200	-59.492599	-53.777802
19.167299	-60.833199	-53.504700	45.100899	-53.247299	-57.800598	44.818600	-49.409698	-57.200298
9.814830	-58.049801	-50.760101	6.622310	-55.899899	-49.057499	2.465910	-48.974701	-49.308899
0.482685	-43.983299	-50.022202	2.718350	-37.878799	-52.112801	28.760401	-62.601200	-50.095200
12.489000	-57.930000	-53.392300	41.945099	-57.202702	-55.865101	45.894001	-50.709599	-56.250599
44.363400	-55.784599	-55.438198	-0.232313	-48.477001	-46.965302	-2.459550	-44.445900	-47.401600
-1.163670	-40.108501	-50.474800	30.656599	-62.751900	-47.138500	26.317801	-63.194599	-45.923000
28.485500	-63.156898	-45.400501	17.231400	-62.038799	-50.633598	20.590799	-62.671299	-49.645599
13.579800	-60.818001	-50.741798	8.460200	-59.291000	-46.617802	11.809900	-61.336201	-47.321602
4.198850	-54.108002	-47.325199	6.015700	-57.275002	-45.807400	2.024310	-52.781200	-45.498199
-2.441150	-47.780998	-44.902401	-0.336994	-51.414902	-43.831100	-4.506190	-41.028400	-47.321800
-4.912080	-45.019402	-43.806900	-3.058680	-36.657902	-50.794300	-6.334750	-37.799301	-47.494099
-7.014640	-41.494400	-43.609798	1.007590	-34.764099	-52.428200	5.126580	-31.678499	-51.594398
8.628480	-27.873600	-47.475899	-0.954014	-31.066700	-52.675301	-4.833810	-33.057598	-51.090000
3.146950	-28.748301	-51.879101	-2.615720	-27.194401	-52.278099	-6.331810	-29.167000	-51.053799
-7.941590	-34.413700	-47.957901	1.171390	-24.664600	-51.018600	-0.380195	-20.725901	-48.953602
4.831750	-23.055000	-47.938801	3.233680	-18.762600	-44.294899	15.847200	-62.771999	-47.049198
4.456130	-56.474300	-43.782101	2.349510	-55.139599	-42.296902	6.908670	-26.240601	-48.196899
18.965700	-63.084400	-47.395699	-4.087170	-24.087999	-51.375401	-2.867550	-49.542500	-42.628799
-0.017299	-53.525101	-41.663799	-8.743230	-38.569000	-43.841999	23.604799	-63.027802	-48.042301
46.771099	-52.370300	-55.503399	-7.129230	-44.140598	-41.258202	-9.187640	-42.094398	-40.219398
-8.989070	-30.683100	-48.551399	-6.918120	-24.664101	-50.296398	39.825100	-59.361900	-51.572201
41.558800	-58.874599	-51.489601	44.636902	-56.912399	-53.132599	21.741600	-63.384998	-45.005901
7.263090	-59.323399	-43.080601	5.538970	-58.624199	-40.793201	-5.528470	-47.421799	-41.276798
-7.993730	-45.579899	-39.732700	-9.933780	-35.576099	-44.946800	-9.171480	-27.025600	-49.084499
-10.529900	-32.621101	-46.494900	-3.449960	-19.742800	-48.928101	24.241501	-63.382702	-44.156101
-2.685870	-51.728001	-41.325802	-10.604800	-39.167999	-41.045101	-5.820430	-20.583599	-49.149799
31.196301	-62.821400	-43.541401	33.495701	-62.150101	-45.054001	-11.452900	-36.392899	-43.116199
-12.099800	-32.075802	-46.726101	1.978260	-16.482100	-42.130901	-0.172064	-16.071301	-43.581299
10.367800	-61.396000	-43.478001	25.486601	-63.456699	-41.477299	23.424999	-63.583000	-41.204201
0.872581	-55.566002	-40.726501	-5.858510	-49.500099	-40.656399	-2.261610	-54.358898	-41.249802
27.328800	-63.327599	-41.777302	13.707200	-62.721401	-43.848301	2.669870	-56.474201	-40.697701
-11.133700	-25.812599	-50.283901	-7.878390	-21.138201	-50.037498	37.944599	-60.889198	-46.967999
40.626202	-59.867699	-48.132198	47.410000	-54.297798	-53.646702	12.391300	-62.526901	-40.504002
9.179550	-61.154301	-40.381302	-12.184100	-39.798199	-39.426899	-13.548100	-36.912800	-42.429001
-2.401160	-16.030899	-45.157600	29.164400	-63.181801	-42.310001	18.971600	-63.443699	-44.164700
16.613199	-63.334099	-43.422600	15.511400	-63.271801	-40.520199	4.591420	-58.796101	-39.775002
1.816700	-57.527699	-40.469501	-8.826220	-47.359402	-39.370300	-6.724990	-51.364700	-41.108002
-10.406700	-44.182701	-38.129299	-11.447500	-41.813599	-38.120602	-13.174700	-42.283901	-37.070599
-12.541200	-43.697399	-36.920502	-14.398100	-40.405102	-38.952999	-15.352300	-43.066898	-36.917900
-14.609300	-43.929501	-36.383701	-16.886801	-37.483501	-42.883301	-15.934300	-33.251202	-46.699799
-20.106100	-33.730202	-47.563099	-17.609100	-41.009399	-39.743099	-20.724400	-38.045601	-43.994598
-14.887600	-28.238199	-50.362000	-19.244200	-28.832899	-51.125999	-17.940100	-23.252001	-53.484901
-22.967199	-23.358601	-53.771500	-23.991100	-28.945499	-51.465000	-13.978700	-23.014799	-52.392799
-11.085000	-19.245501	-51.471001	-15.591000	-16.843700	-53.090599	-4.735110	-16.094700	-47.102299
35.736301	-61.471802	-46.227798	21.061899	-63.675800	-40.903999	18.434200	-63.615002	-40.512600
-9.646470	-49.092999	-39.988701	-11.240800	-46.148201	-38.119499	8.193860	-61.048698	-38.824001
-11.790900	-48.790298	-39.525002	-8.945040	-52.808498	-41.738998	-21.123199	-17.534800	-54.013000
34.528999	-62.216599	-41.680599	36.587399	-61.640202	-42.525101	-24.455999	-34.098999	-48.117401
-13.602200	-45.746101	-37.356998	-20.969099	-41.385700	-41.143398	-24.477600	-38.794498	-44.452801
32.687901	-62.606300	-40.620399	22.445400	-63.872700	-37.941399	19.906300	-63.839802	-36.605999
11.284700	-62.383301	-38.141602	-4.210810	-55.911999	-42.065601	-18.665501	-44.100601	-37.923100
30.980900	-62.928799	-39.522800	24.466801	-63.724400	-38.381100	7.431700	-61.084599	-38.610199
10.535300	-62.429100	-36.696499	0.622677	-58.585899	-40.909000	-6.032970	-57.790501	-41.925999
-1.038160	-60.110001	-40.832298	4.573990	-60.222599	-39.506001	-14.390200	-48.795502	-38.931301
-12.296600	-51.641701	-40.903599	-16.367901	-46.005600	-37.072300	-16.434601	-44.540199	-36.387798
-23.584000	-43.238602	-40.407501	-28.522699	-34.104698	-47.219002	-28.042999	-38.838402	-43.353100
-28.515600	-28.690901	-50.148499	-27.708799	-22.970400	-51.772999	-26.004200	-17.290800	-51.665901
-30.735600	-22.841000	-47.541901	-29.116501	-17.707001	-47.020500	-19.221901	-12.535500	-52.105499
-23.437000	-12.136200	-49.739799	-7.853180	-14.871000	-48.782200	-11.706100	-12.598900	-50.070599
-1.910330	-12.471200	-40.666801	-15.800600	-10.047600	-49.970699	-4.979000	-11.032300	-43.556301
-20.015800	-8.211140	-46.973900	-12.986600	-6.871060	-46.037201	-16.875799	-5.933410	-45.075298
29.315800	-63.175999	-38.549702	27.759300	-63.355202	-38.169300	17.101801	-63.565701	-37.192902
-10.379200	-55.637699	-41.480801	-14.250600	-53.162300	-39.810501	-31.434099	-28.346300	-46.340801
46.648399	-55.916302	-50.090698	47.958199	-51.790600	-52.321800	46.665600	-52.389801	-49.091702
4.308860	-61.973801	-38.341900	7.882330	-62.235298	-37.484501	43.765900	-58.237499	-49.579800
14.254600	-63.125900	-37.710899	-31.035700	-33.384800	-44.178101	-26.751499	-12.944300	-45.265800
-8.804360	-8.923230	-45.498402	39.119499	-60.712502	-43.758598	15.377600	-63.432201	-34.472000
17.711500	-63.716000	-33.227100	-16.528500	-49.338100	-38.404900	-20.974899	-46.637299	-37.493198
-27.513599	-42.421101	-39.675098	-24.338200	-46.538200	-37.527000	26.192101	-63.543900	-38.294899
12.971400	-63.048401	-35.776798	-18.460800	-48.363300	-37.320301	-18.418501	-46.158298	-36.882000
-31.533699	-23.620800	-42.477100	-30.153400	-19.172600	-41.414799	-6.523490	-6.271370	-39.113400
29.214800	-63.010700	-34.825901	30.608500	-62.840500	-35.699100	21.528601	-64.023201	-34.267700
23.351700	-63.974499	-35.796299	19.427500	-63.883301	-31.841999	13.315500	-63.266701	-33.109100
8.632350	-63.347900	-34.614101	6.253430	-63.664200	-33.956299	1.883990	-62.744701	-37.045300
-17.250401	-52.311100	-37.724602	-10.826600	-57.871899	-38.503899	-14.049000	-56.467999	-36.836498
-20.015499	-48.180302	-36.837299	-30.771601	-36.421501	-40.474400	-31.852800	-28.635401	-39.928200
-15.540900	-3.160200	-40.463902	-20.078100	-4.613000	-39.244099	24.813999	-63.806400	-35.374199
10.765700	-63.099201	-34.971401	-29.968901	-40.484001	-37.148300	-31.666901	-33.433498	-36.291000
-10.989000	-3.797920	-40.288300	42.197899	-59.217602	-45.195202	-7.114350	-59.495499	-39.525501
-21.925900	-49.790100	-35.778198	-23.684200	-8.602670	-42.431400	15.757100	-63.578701	-30.528099
17.459000	-63.717499	-28.795000	-2.715860	-61.241402	-38.935001	-19.518400	-51.211102	-36.345501
-28.229500	-14.771200	-39.877399	32.085899	-62.646599	-36.740101	33.750801	-62.360298	-38.093201
44.907600	-56.934200	-45.863201	45.286301	-53.784401	-45.726002	-30.205400	-21.997801	-35.310501
37.704899	-61.120602	-39.204498	34.770901	-61.927200	-37.200500	-3.915720	-61.612000	-36.231098
-6.827750	-60.538502	-35.346901	0.158989	-63.048100	-33.725399	-2.892980	-62.183399	-32.051201
26.330299	-63.533600	-34.853699	27.694300	-63.218899	-34.001400	11.793800	-63.631100	-31.529900
9.815080	-64.007698	-30.316200	-16.609699	-55.631802	-34.224998	-27.188000	-45.247398	-36.679798
-8.843720	-2.724790	-34.259300	43.103001	-57.653702	-41.086201	-19.939400	-53.749298	-33.543499
-25.099300	-49.231602	-34.026501	40.505001	-59.861698	-40.336800	3.961510	-63.894299	-32.774899
-9.871000	-59.308201	-34.123798	-22.292601	-52.520699	-32.717800	22.870100	-63.936199	-32.328400
24.601900	-63.694401	-31.842800	-12.621500	-58.199902	-32.880501	-28.657801	-45.001099	-34.054298
-30.936701	-26.856701	-33.253399	-26.078300	-10.615900	-37.410702	-23.687000	-6.579740	-34.113602
14.143300	-63.662102	-28.907801	-16.895599	-56.498600	-30.869801	-12.651700	-58.239700	-29.284300
27.847601	-62.931702	-30.744600	29.017900	-62.743900	-31.486300	20.663900	-63.913300	-30.260401
-19.600401	-55.507500	-29.439699	-11.559400	-1.361680	-35.370499	-12.559100	-0.262082	-29.959000
25.906700	-63.423401	-31.081499	26.761000	-63.191200	-30.097200	18.741699	-63.765499	-27.366899
7.503990	-64.408600	-28.511801	-23.677799	-52.916100	-29.875900	-27.158899	-49.296700	-30.317200
-31.216400	-38.768902	-33.970798	-31.694000	-31.773500	-32.188499	-26.652599	-13.000700	-31.905399
-28.512899	-16.782801	-33.862099	21.500200	-63.859699	-28.691200	19.833500	-63.820000	-26.056601
36.518101	-61.094101	-34.632500	39.091702	-60.118801	-35.178101	12.484800	-64.027802	-27.323099
10.800000	-64.557899	-25.582399	3.865090	-64.165497	-28.811199	0.704928	-63.456902	-28.583500
-5.769090	-60.992298	-30.696199	-8.832740	-59.705299	-29.602800	-14.892200	-57.651699	-27.082600
-25.089001	-9.676050	-29.205900	-14.261700	-0.937117	-35.508598	-17.935900	-1.401860	-34.194901
15.672800	-63.791698	-25.813999	-21.328699	-55.351299	-26.417700	-25.167101	-52.837002	-25.116100
-21.404200	-3.135150	-30.379601	-23.560699	-6.531350	-25.924601	-16.149599	0.069639	-30.890301
24.130301	-63.582901	-27.949600	22.829201	-63.749901	-28.588600	34.501598	-61.735901	-34.095600
31.896099	-62.363300	-33.677700	31.820601	-62.057499	-30.632500	-30.298300	-44.125000	-30.966700
-32.071701	-37.735600	-30.609800	25.277901	-63.393200	-27.325399	22.263399	-63.851101	-24.507299
23.491800	-63.720699	-23.951799	-2.084990	-62.447899	-27.395599	-4.834470	-61.138100	-26.149700
-17.185400	-57.142799	-24.850500	-26.801399	-15.149200	-28.043100	-28.287600	-18.904800	-29.425400
17.073700	-63.848202	-24.362000	-29.417700	-22.690201	-28.948900	-30.136900	-26.783300	-29.221199
14.085800	-64.037201	-25.190901	-19.128401	-0.656982	-27.575199	30.299200	-62.572399	-32.347301
6.742250	-65.077904	-23.970900	9.322260	-65.263397	-22.774401	-7.967610	-59.839001	-25.514400
-10.840700	-58.917801	-25.199301	41.489498	-58.617901	-35.967999	-29.211800	-47.989498	-26.182400
-16.474899	0.595255	-26.637199	12.833600	-64.657402	-22.379601	-20.564400	-56.060799	-22.216101
-12.351600	-58.638901	-23.089800	-15.430600	-57.962101	-20.494200	21.028900	-63.877800	-25.193600
18.147900	-63.964100	-22.917101	14.623500	-64.376999	-21.864901	-1.289040	-62.760101	-22.470400
0.783983	-63.650398	-24.528700	-31.571199	-42.890499	-27.445801	-21.789101	-3.836700	-22.824100
26.401300	-63.107101	-27.198200	15.890900	-64.160500	-22.026899	16.684900	-64.326302	-20.321899
-31.357800	-32.539101	-29.687901	-19.294800	-1.140760	-22.998301	29.698601	-62.340599	-28.672001
28.830999	-62.564400	-28.934799	38.851898	-58.921501	-29.786100	35.599899	-60.716900	-29.692900
-7.285180	-60.227100	-21.715700	40.621201	-55.967602	-33.430199	-32.414200	-38.337002	-26.018700
-13.976100	0.588001	-25.309200	-16.682800	0.392005	-23.470900	27.436001	-62.770699	-27.222700
13.698800	-65.170502	-18.245501	15.264500	-64.745003	-18.828300	3.812850	-64.605904	-23.546400
-27.884199	-49.850101	-20.212900	-24.110399	-53.795799	-19.486401	-31.027800	-44.455898	-22.256800
29.725599	-62.202702	-26.396601	27.788900	-62.568901	-25.529600	28.239300	-62.377899	-24.219400
11.170100	-65.268898	-21.294001	19.293100	-64.112099	-21.908400	33.303799	-61.604698	-29.845800
39.997898	-55.090599	-29.662100	-19.924400	-56.022301	-17.174999	-4.555170	-61.233299	-22.815100
-10.037800	-59.681099	-19.399799	25.835699	-63.099400	-24.289801	24.726299	-63.433601	-23.849501
12.020700	-65.652000	-17.822300	2.257510	-64.338402	-19.927799	-2.830020	-62.213001	-19.582399
0.625447	-63.755100	-17.386900	-29.730400	-45.754299	-16.559900	-25.320101	-51.408401	-14.529400
20.496000	-64.195503	-21.272699	21.536301	-64.159500	-20.073299	30.825701	-61.947701	-26.033600
26.139200	-62.888000	-23.033199	32.557301	-61.401001	-25.306000	-14.121300	-58.460602	-16.365700
-5.129650	-61.539799	-17.987801	-8.191790	-60.765999	-16.356001	-28.742901	-24.331699	-28.302700
-29.864599	-27.499100	-29.949200	-13.229500	0.369534	-22.388700	10.213600	-66.019096	-17.623301
8.341070	-66.025398	-18.515900	17.666700	-64.552498	-18.473301	6.392250	-65.705902	-19.665501
5.074720	-65.500298	-17.022600	-31.930500	-39.917999	-20.096201	-31.546101	-36.062901	-26.212000
-1.263450	-63.197102	-15.748300	-28.326599	-20.912901	-28.215300	39.780602	-57.292999	-25.864700
37.257099	-59.445999	-24.023899	34.999500	-60.511299	-24.736900	28.941799	-62.170399	-22.972799
7.258340	-66.224800	-14.277100	-16.402201	0.716534	-22.497299	22.968000	-63.792900	-20.242901
24.324699	-63.322899	-20.583599	30.235201	-61.804298	-21.907900	3.665110	-64.935898	-13.979600
-30.968700	-41.195801	-14.972900	-31.172400	-38.355202	-19.759399	26.592100	-62.640301	-21.650499
27.282700	-62.340900	-20.396099	11.122100	-66.286797	-13.693200	12.837800	-65.912102	-14.599800
18.969700	-64.540398	-18.277599	19.962200	-64.496399	-18.041401	16.015900	-64.988098	-16.541800
1.992390	-64.299400	-12.448300	9.185040	-66.386002	-12.377200	-11.274300	-59.807201	-14.088200
-19.745501	-55.161499	-12.815500	-15.361300	-57.710400	-12.495900	-28.558399	-45.629902	-11.785900
-12.481100	0.508275	-19.756001	-16.346701	3.033790	-22.185900	22.324100	-63.569698	-16.623899
21.342600	-64.041496	-16.786400	14.442400	-65.452301	-15.292900	38.235802	-57.302700	-21.216400
39.652599	-53.685699	-23.593201	-3.710630	-62.584000	-14.564300	-7.087400	-61.508900	-13.057800
6.037910	-65.678299	-10.696200	-24.174601	-50.297401	-9.528970	-30.134001	-40.563301	-13.322000
28.368900	-61.922501	-19.191700	4.705890	-64.860298	-7.689530	-14.259900	4.225180	-19.359900
17.928101	-64.845802	-15.842400	18.726299	-64.736504	-15.000900	10.521700	-66.220100	-9.536590
11.992300	-66.225098	-11.557800	-0.050218	-63.788700	-11.683900	-11.125000	0.220726	-15.080300
24.912300	-62.947800	-19.322100	7.734940	-65.903397	-8.581960	16.709200	-65.122398	-14.633400
32.246799	-61.144299	-20.848900	13.323200	-65.938103	-11.870200	14.955100	-65.549004	-12.532900
25.430700	-62.520000	-17.601601	23.486799	-63.194801	-17.360701	23.771700	-62.853199	-16.078899
8.964120	-65.766800	-6.892700	-12.230100	-59.162800	-10.879300	6.599550	-65.027100	-5.216480
-2.511120	-63.216301	-10.566500	-18.922800	-54.659100	-9.187440	11.793100	-65.971100	-8.723510
10.035000	-65.487503	-5.644030	2.672640	-64.440002	-8.544140	-13.797800	4.245110	-14.702300
20.118299	-64.419601	-15.993000	1.361430	-64.025497	-7.228590	7.735980	-65.083801	-4.501330
13.163400	-65.728699	-8.963730	34.909801	-59.842499	-20.149300	26.652700	-61.939098	-16.742201
22.364100	-63.105400	-14.526300	30.008400	-61.179901	-17.779100	-15.828700	-56.886501	-8.356370
17.319000	-65.061996	-13.115700	8.298690	-64.679100	-2.781330	38.836800	-53.213501	-19.957899
36.432800	-56.156399	-16.766399	-11.136000	0.381423	-11.572600	-8.834960	-3.965230	-10.486500
15.938400	-65.365196	-11.487700	32.606201	-59.639301	-16.621099	14.384800	-65.500504	-9.136610
3.947710	-64.355301	-4.309720	5.539720	-64.209602	-2.206290	-13.856900	2.789900	-9.724030
20.916901	-63.743401	-14.363200	20.055201	-64.057404	-13.730900	25.073200	-61.903702	-14.338400
24.092501	-62.441601	-14.705400	16.432899	-65.051399	-10.132900	17.730200	-64.752701	-11.554900
28.068899	-61.115898	-15.465400	-9.599880	-2.475940	-7.717030	15.243900	-65.253304	-8.906920
30.216200	-59.363201	-13.432200	18.941000	-64.415001	-12.778900	26.221800	-61.043400	-13.253100
33.975700	-56.277302	-13.255300	21.008200	-63.349400	-13.050400	11.301400	-65.333199	-5.549730
9.150900	-64.406998	-1.710790	-6.780600	-61.758099	-10.067700	-3.330590	-63.060600	-7.716650
-0.181201	-63.650501	-5.644510	12.647600	-65.235497	-6.054880	6.655310	-63.951599	-0.805650
22.797001	-62.611698	-13.189700	21.196199	-62.795300	-11.199100	27.668800	-60.070301	-12.218800
-11.112300	-59.701500	-7.918260	-12.447700	-0.067581	-5.788400	-9.366910	-3.462550	-3.817700
2.686660	-63.980202	-2.509720	4.418500	-63.744999	0.053171	23.608500	-61.939899	-12.238800
13.847800	-65.036797	-6.427780	32.359100	-56.089802	-10.538300	28.663700	-58.446301	-9.663270
-15.599200	-56.955299	-6.480630	19.913700	-63.570900	-11.864700	18.944500	-63.865398	-10.916800
10.727100	-64.633301	-2.735990	35.205502	-51.415600	-11.703300	-6.367810	-61.753700	-6.256530
15.056400	-64.730301	-6.834350	12.015100	-64.608398	-3.391970	-13.537600	-1.666780	-2.428100
17.863800	-64.210503	-9.837010	24.605499	-60.962299	-11.123100	18.809601	-63.309700	-9.214470
17.834700	-63.579601	-8.232540	13.181400	-64.438599	-3.886960	10.070100	-64.092903	-0.345391
11.267900	-64.090103	-0.944385	34.199299	-52.037399	-9.527690	30.931000	-55.612400	-7.457680
5.217120	-63.121799	1.794960	19.825100	-63.088902	-10.150700	25.894699	-59.627499	-9.433420
-2.353530	-62.766399	-3.347010	16.608900	-64.525398	-8.518020	22.190800	-62.111900	-10.471900
23.060801	-61.119701	-9.298340	4.065930	-62.824902	3.601170	3.080920	-63.505699	1.822000
5.547700	-62.614899	3.207740	4.519650	-62.250801	4.484990	-10.525700	-59.766201	-4.669710
20.926300	-62.256500	-8.783240	19.784201	-62.591900	-8.219800	7.122210	-63.444801	1.048430
33.928101	-50.251598	-7.819420	-9.884490	-5.810720	-0.585629	21.600100	-61.402599	-7.621950
26.961500	-57.858799	-6.385410	19.907000	-61.778599	-5.927830	23.871500	-59.905102	-7.710840
22.338400	-60.096699	-6.005750	2.642660	-62.723900	5.485310	3.389080	-62.014801	6.347380
18.636600	-62.820301	-7.450510	1.030790	-63.451599	-0.790535	16.683901	-63.883999	-7.019480
7.527270	-63.339500	2.033390	9.087070	-63.964199	0.102213	15.315000	-64.102600	-5.501520
14.002600	-64.164497	-4.001580	5.830730	-62.508701	4.190320	-24.691500	-50.582100	-7.732520
-19.970699	-53.832100	-7.210200	-20.866600	-54.882702	-5.670890	-26.596901	-51.881802	-5.306820
17.662100	-63.012402	-6.614080	24.711300	-58.806702	-6.098980	-14.954800	-57.543999	-3.846330
1.348690	-63.025600	3.669140	-6.616700	-9.409770	1.975040	-10.520600	-8.182370	1.759020
-11.924400	-10.048600	3.932700	-7.449800	-9.955390	3.970520	12.416400	-63.874500	-1.440080
4.259850	-61.878300	6.156150	-6.257240	-61.200199	-2.490940	18.429501	-62.275600	-5.386610
23.115499	-58.704498	-4.108470	24.990499	-57.424599	-3.204040	-0.881415	-62.467999	1.404390
-3.617280	-61.646900	0.061074	-23.132401	-55.122799	-2.469150	16.608200	-63.243801	-5.554930
8.151580	-63.536999	2.313620	17.336901	-62.415600	-4.662560	16.353901	-62.596901	-3.915310
29.387100	-55.029202	-4.023330	33.442101	-50.590000	-4.380250	20.747299	-60.434399	-4.310550
-17.124701	-57.426399	-1.726230	13.579200	-63.476200	-1.998460	-9.978440	-59.595299	-1.535500
15.296300	-63.422699	-4.068930	6.275390	-62.804001	4.635520	4.825490	-62.118198	6.293530
-7.053610	-59.887600	1.635240	9.208350	-63.807999	1.929380	-11.942500	-58.639702	0.314808
10.422600	-63.744999	1.432210	11.451600	-63.228298	1.176670	-3.342520	-60.819302	3.668970
-0.831518	-61.823399	5.615660	2.522220	-61.459801	8.738240	3.388710	-61.639000	8.343150
21.430201	-58.740002	-2.169810	22.720200	-56.492699	0.421296	25.898001	-55.330101	-0.453108
18.205799	-61.604099	-3.270570	18.936501	-60.666401	-2.287070	15.166500	-62.679298	-2.643260
13.693100	-62.608501	-0.817153	7.060220	-63.342098	4.630810	29.739300	-51.869202	-0.434531
-19.807600	-56.685600	1.248600	8.211600	-63.647301	4.333980	1.725440	-61.888802	8.576570
-6.346500	-59.015800	5.722900	-3.428120	-60.100800	7.392940	-14.425500	-57.977501	2.529890
-10.031300	-58.284599	4.295980	16.577600	-61.427700	-1.739530	19.542999	-58.992001	-0.360786
-17.067900	-56.876099	5.120600	15.806000	-61.771000	-1.784190	4.728550	-62.417198	7.363760
0.755714	-62.314098	7.523100	-11.651000	-11.366600	6.324650	-7.870630	-11.184900	6.283460
14.786200	-61.854099	-0.988901	2.702840	-61.616199	9.972890	5.856420	-63.221298	7.098490
3.155270	-62.105801	10.342400	25.354099	-52.763699	3.056780	-14.958300	-12.867700	5.752930
16.766701	-60.434898	0.114166	14.564300	-60.494099	1.242950	14.685100	-59.698299	2.533930
1.571230	-61.136501	10.875300	0.623058	-61.192799	11.242500	30.062201	-48.373600	2.604470
20.268200	-56.606899	2.357130	9.337460	-63.218498	4.027560	9.928400	-62.151100	4.234910
11.922300	-62.393002	1.559990	14.290300	-61.003300	0.689741	-1.542200	-61.154099	9.454920
-0.355649	-61.519501	10.913500	13.399900	-61.603500	0.672185	-12.666700	-57.419601	6.481400
8.093260	-62.188999	6.436030	9.945580	-61.113800	4.878470	7.590340	-60.636902	7.736400
-10.905800	-13.632800	8.875310	-14.555300	-14.656000	8.320680	6.819240	-62.952900	7.223160
21.928699	-52.953201	5.862790	-15.213000	-56.230202	8.945990	0.737599	-60.906799	12.907600
-0.472029	-60.625801	13.627900	-6.422610	-58.362499	9.237330	-9.295230	-57.501701	7.940000
11.822900	-61.378300	2.597700	17.326000	-58.997101	1.833650	18.112700	-56.925800	3.961640
25.973200	-49.073898	6.728840	-12.062000	-56.504902	10.271800	-14.775000	-55.012299	12.911200
-5.614300	-12.043400	7.337580	-16.689100	-16.091900	7.131960	12.962500	-60.604198	2.226790
11.038000	-60.059799	4.518320	-4.182570	-59.490898	11.044400	-14.075400	-16.526800	10.282200
-12.676000	-16.314899	11.352100	-8.345530	-13.844600	10.206700	-16.315100	-18.089001	9.998710
-1.465190	-60.780602	13.786500	30.627501	-44.413399	5.894190	4.677590	-62.759800	9.386760
-2.892920	-60.333500	13.396200	-9.564820	-56.684700	11.541300	15.007800	-58.504601	4.318340
12.769600	-59.734798	3.523690	0.825727	-60.824699	13.864300	2.585550	-61.508499	12.263300
19.163700	-54.172901	6.810270	23.361099	-49.351200	9.414740	20.720501	-50.923901	10.012900
-17.862200	-18.360100	8.014090	9.911590	-60.311001	5.462990	12.718000	-58.908798	4.875850
12.897500	-57.927799	6.597010	26.694901	-45.823700	9.943240	-12.809400	-55.080601	14.419800
-17.930099	-20.082199	10.784800	-15.464400	-18.967501	11.966800	-19.149099	-19.498800	8.379990
15.894400	-56.795502	6.211460	17.252501	-54.964901	7.691060	23.077801	-47.546501	12.287900
-11.076700	-15.870900	12.631000	-14.660600	-18.481701	13.024400	11.035200	-59.170399	5.531160
-7.279700	-57.697899	12.761400	-6.044440	-13.584700	11.273900	-10.032900	-15.360100	13.660900
-7.339300	-13.835700	13.398700	-2.158960	-12.355500	10.888600	13.776400	-56.529999	8.559080
-5.710910	-58.516399	14.733400	30.997999	-40.547699	8.380920	11.034900	-58.390400	6.732450
18.285999	-52.393600	10.587200	-10.866400	-55.389599	15.432600	-15.195200	-51.681999	18.527800
-15.279200	-53.165199	16.370800	4.380380	-61.544701	10.761600	5.996780	-61.143398	9.267870
15.682300	-54.267799	10.665500	-17.689199	-21.926901	10.621800	11.117500	-57.603901	8.281760
11.690700	-56.591099	10.221100	-3.239070	-59.999001	15.991600	-5.013800	-58.838799	16.909100
7.894860	-59.810299	7.845380	8.479570	-59.258400	7.701320	-2.492930	-59.977402	16.305099
-13.615600	-17.570801	14.849100	9.096420	-58.717999	7.762300	-1.534500	-59.952801	15.942800
-0.725154	-60.080101	15.529000	20.125401	-49.223202	13.364500	-4.188300	-12.086500	12.887400
-4.590080	-58.768700	18.800200	-3.432440	-58.976700	18.652599	-8.618560	-56.624599	16.085400
-12.209400	-53.719898	19.025000	9.510520	-58.062500	8.435140	9.908970	-57.537601	9.194560
1.956300	-59.775799	14.166300	3.463490	-59.249298	12.864100	-8.351210	-56.250198	18.660700
-11.344300	-15.928500	15.662600	13.176800	-55.018101	12.290000	-15.971700	-19.689501	13.938900
6.051440	-58.726898	10.485800	5.550110	-59.087002	10.660900	-2.411040	-59.042500	18.059000
26.204500	-43.749401	12.957800	6.956480	-58.375900	10.194800	17.365700	-51.171902	13.864600
7.917610	-57.876400	10.250800	-1.125400	-59.379002	16.925100	-6.670550	-57.329899	19.684401
32.382999	-34.654701	7.523330	29.066299	-39.386101	12.609800	8.817170	-57.276901	10.752900
15.011400	-52.935200	14.031600	0.376143	-59.768501	15.538800	15.854300	-50.877300	16.377899
12.875300	-53.691200	15.478300	9.989720	-56.818298	10.950300	19.195101	-47.799900	16.622299
-22.010900	-19.243401	12.413400	-19.456200	-19.554399	14.283900	-17.385900	-20.344299	11.332200
5.217880	-59.549198	10.795700	-4.457110	-57.544601	21.150700	-5.123320	-57.761501	20.873501
22.457199	-45.909100	15.139500	32.055599	-31.109800	8.136290	30.917400	-34.769001	12.296500
10.876500	-55.742001	13.089800	24.803200	-42.658798	15.895900	-15.962800	-19.027901	16.134501
-17.984800	-19.888599	15.748400	7.492080	-57.269199	12.351900	6.147830	-57.825500	12.183400
-16.918501	-49.186798	21.415701	-14.844700	-18.119301	17.609501	-13.394400	-51.917900	21.912500
31.572100	-29.857100	10.584700	-21.944700	-20.978800	17.794800	-23.239201	-21.093800	16.559900
-8.909820	-14.025900	15.645300	-5.895450	-11.471900	15.272400	-0.595331	-10.197900	12.091100
-0.333053	-58.062599	17.438999	-1.722930	-58.046902	18.683701	-9.686430	-54.673801	21.816299
-7.163360	-56.394199	21.984400	8.970160	-56.542702	12.881000	-12.702100	-16.356100	18.070900
1.016130	-57.811100	16.254801	21.792999	-44.583302	17.369801	30.689100	-31.150101	13.851300
29.915100	-26.438400	11.989100	-17.093100	-19.510300	17.717501	3.531880	-58.230301	13.265800
-3.019970	-57.868301	19.862200	9.943150	-55.517799	15.212700	16.518999	-48.561199	18.942600
19.738501	-44.757900	19.662500	26.861000	-39.153400	16.349300	-19.497299	-20.481400	18.800501
3.685720	-58.021702	13.286200	7.645070	-56.683701	14.628700	-14.061900	-50.739899	24.232500
-10.445500	-53.640099	23.931801	-19.401400	-46.376900	23.865700	-24.462200	-22.045401	18.037300
-25.204201	-22.919100	19.557899	-24.874001	-23.299400	18.913900	4.429970	-57.979500	13.034300
14.095400	-51.470901	17.933201	23.070000	-42.102501	18.527300	-22.852301	-22.005199	20.577700
-6.693280	-56.088299	23.336000	28.257700	-35.199600	16.979300	24.514000	-38.975800	19.648899
5.893430	-57.441601	14.122600	1.998280	-57.515499	15.357500	-1.163150	-56.662102	19.206200
0.034458	-56.668301	18.027700	25.579800	-35.261501	20.711000	29.068800	-30.237200	16.934200
-0.848682	-8.184380	13.608200	-4.715650	-56.453499	22.388000	-6.502420	-55.380299	24.297501
-26.065800	-25.999001	21.464800	-26.241199	-24.310699	22.478800	-17.136900	-19.332100	19.809799
1.748320	-57.222500	15.782400	-2.475920	-56.592800	20.445000	-3.770560	-56.459202	21.648399
-9.530440	-53.838799	25.058599	-13.400600	-50.582001	26.188999	-18.679899	-46.579601	26.233299
-15.092100	-18.039900	19.645300	4.370370	-57.812801	14.273900	11.389500	-53.726799	17.795300
16.475401	-46.313999	21.767401	21.563200	-41.642300	20.815800	19.083799	-42.708900	22.679199
-20.206800	-20.819799	21.433201	-23.723101	-22.842501	23.714199	-14.363600	-16.889000	20.662800
-10.653100	-14.301800	18.191700	-3.211880	-55.627098	21.927099	-2.111710	-55.960300	20.836500
29.237801	-25.306101	14.421400	-5.229450	-9.415090	16.675100	-8.882810	-12.297300	18.242100
-4.838740	-54.875900	23.661200	28.350300	-26.437799	17.940201	8.395620	-55.716301	17.289900
13.267100	-50.459801	20.502300	1.963930	-57.332500	15.730100	0.107223	-56.673302	18.184900
9.661270	-53.684898	20.116400	-24.127199	-41.753700	25.311300	21.986700	-39.220798	22.583099
-16.234100	-18.604099	20.982000	0.204548	-5.672460	15.043900	-9.125470	-53.352001	26.374701
-17.976500	-19.575600	21.800301	-17.108299	-18.605600	22.774500	-12.233300	-14.410300	20.855400
-15.785200	-16.850599	24.008499	13.581100	-47.666401	23.469200	15.872300	-44.143101	24.783199
26.097601	-31.367599	21.528999	5.651250	-56.808998	16.996799	4.084240	-57.502800	16.153700
10.576400	-50.596298	23.145800	22.537600	-35.981899	24.250500	-6.316450	-54.528099	24.920900
-28.183399	-28.224100	24.386101	-26.855101	-26.158300	26.218700	-9.542490	-11.597400	20.091299
-5.656270	-8.097770	18.512899	2.483060	-57.589901	15.800100	-20.590000	-20.857500	24.390499
2.859080	-57.648602	16.380899	0.444186	-56.915100	18.275299	1.141190	-57.179600	18.377001
6.557280	-55.349400	19.967100	-12.574800	-50.415600	27.835699	-9.127070	-52.261600	27.538300
-4.949540	-54.301800	24.309299	-4.053270	-54.862400	23.473301	7.750480	-53.206299	22.429501
-22.814400	-42.566799	27.535400	-17.079000	-46.855400	28.179100	18.991501	-40.202400	25.251801
3.508600	-56.821098	18.519899	2.013840	-56.940201	18.894800	-26.695999	-37.681099	25.924900
-1.323290	-56.220798	20.094299	-18.935801	-19.329399	25.933701	-24.590300	-24.105801	27.389900
-22.283400	-22.234501	28.428301	-13.497500	-14.202900	23.539301	-1.339490	-4.262410	17.323400
4.147340	-2.621880	15.415300	-7.161920	-52.847099	26.484301	-6.762570	-52.607899	26.467300
-27.851200	-31.120800	28.421801	-26.710300	-28.649500	30.021900	27.034201	-23.201599	20.352800
27.655500	-22.851700	17.543501	26.444799	-19.233999	16.624300	26.760799	-19.638201	19.053200
4.093410	-55.620800	20.607000	-12.395400	-49.274502	29.440001	26.199499	-27.557699	22.036699
2.843830	-1.387070	17.522900	7.489100	-0.759321	16.616600	5.297580	-53.391800	23.372101
-16.411600	-46.192200	30.013700	23.034300	-32.548500	25.305500	-10.768600	-10.723700	22.736000
23.445700	-11.835200	20.230000	24.309299	-13.826700	18.280899	21.592300	-10.496300	17.424101
19.929501	-8.330580	18.396900	-0.862366	-56.286499	21.028700	-0.065520	-56.099602	21.311100
-9.342520	-50.875599	28.540600	-9.257910	-49.918800	29.131901	-25.626200	-38.330799	28.008600
-20.730600	-43.305000	29.291300	25.629299	-16.569599	21.775700	26.261000	-18.095600	20.030500
19.266899	-37.083801	27.211599	15.444000	-41.547901	27.470200	-28.000700	-32.922100	26.391701
-18.237301	-18.463600	27.384300	-20.563900	-20.663200	29.007700	-16.845301	-16.922199	26.974199
26.291300	-22.341600	22.377399	25.980900	-20.753401	23.144400	-6.230060	-7.043350	20.856100
-1.996640	-3.667720	19.855900	2.120330	-55.464001	21.490700	-12.645800	-47.489399	30.773399
-16.728399	-44.282600	31.660101	24.952299	-26.335199	24.425301	-1.599510	-56.088402	21.101700
-2.942190	-55.526402	22.445601	-12.553800	-46.110500	31.646900	-25.916201	-36.648201	29.989700
7.912310	-50.398602	25.265200	-21.390699	-41.599400	30.710300	0.655028	-55.380600	22.161900
-8.823460	-49.519600	29.358500	-11.710100	-45.900700	31.894600	-25.719200	-34.218601	31.839300
-21.801800	-39.466099	32.423599	23.274700	-29.944599	25.956600	23.936199	-25.439600	26.202200
21.583799	-29.853701	27.949900	-14.953900	-14.174100	26.493299	22.235399	-9.778890	21.756399
18.932899	-6.096850	20.409599	-2.868390	-54.747200	24.042000	-3.792560	-54.550800	24.456200
3.096100	-53.102901	24.391001	0.964083	-52.736099	25.507700	11.775400	-46.402699	26.240801
20.007401	-33.646900	28.215401	15.969200	-38.120201	29.325800	17.676800	-34.378700	29.897301
6.206980	0.315711	18.816099	10.187800	-0.142450	18.826200	11.840500	-42.859299	28.983500
8.641630	-47.055901	27.775600	13.210800	-39.205700	30.489201	-25.039200	-26.264500	31.168100
-22.961300	-24.566200	32.296101	-20.175699	-20.509199	30.678499	16.237400	-2.894080	20.851900
15.448600	-4.227430	18.059999	13.559900	-1.609740	18.978201	12.753700	-0.534671	21.235901
-6.379650	-52.457001	26.611300	-22.217400	-36.904701	33.930698	-17.209101	-41.906399	33.195000
-25.034100	-31.588301	33.254398	-2.014960	-54.516499	24.158300	5.525280	-50.000999	26.790701
24.799900	-15.115900	23.846901	-24.008600	-29.293800	34.043301	-12.582500	-11.761400	26.346300
-9.473780	-9.228940	23.917000	-4.946110	-53.861401	25.285601	8.068120	-45.172401	29.479200
25.333799	-20.551201	24.882700	21.066700	-7.846330	23.157101	18.774500	-4.941040	23.396700
-0.943842	-53.851700	24.705400	-3.824240	-52.143200	27.253099	-2.646340	-51.702301	27.627600
3.814900	-49.563499	27.973801	-19.206600	-38.633400	34.582401	-16.011400	-40.811100	34.169800
-21.233299	-34.784500	35.119701	-18.147200	-17.439199	29.999300	-15.477200	-14.633400	29.361700
-22.237499	-25.800699	34.556599	-22.142799	-30.301800	35.299198	24.790501	-20.082100	26.797800
23.681999	-24.505600	27.683599	23.193399	-11.323400	24.712000	-10.773300	-46.246700	31.846001
-8.808940	-48.499199	30.325001	9.986330	-41.753399	31.046700	16.482500	-34.951099	30.704700
13.521500	-37.597801	31.583200	-20.900101	-21.710400	34.081100	-17.886801	-17.579000	32.562000
-4.809320	-52.281898	27.229601	2.086190	-49.035702	29.465799	6.037640	-45.565899	30.591000
24.530001	-15.719700	26.734800	20.899900	-7.904880	25.707001	22.807899	-11.619300	27.571199
-0.803428	-50.888401	28.330200	-5.816120	-52.029499	27.501900	19.966200	-30.844200	29.364201
21.572001	-28.399401	28.910801	-3.852380	-49.184601	30.474100	-2.019040	-48.720299	30.909401
-13.601100	-42.361599	33.919601	23.111300	-24.016600	29.499901	24.115700	-19.890400	29.064301
15.431500	-2.268790	23.778500	-6.756800	-51.415298	27.920601	-17.919100	-36.618599	35.652599
-20.542299	-31.467699	36.507301	-21.378901	-27.393600	36.814701	-5.242170	-49.409401	30.218500
9.340280	-40.884201	32.387402	4.388860	-45.268700	31.990400	-11.553000	-44.207401	33.405399
-7.703360	-48.995998	30.265499	0.645826	-47.731400	31.418800	-14.405800	-40.285599	35.205101
-16.639000	-36.468800	36.687698	-6.506950	-49.371799	30.169701	17.943399	-32.568802	30.983500
17.651100	-5.163580	26.319799	-6.282810	-46.830502	32.769501	-8.016510	-46.529400	32.738899
21.054001	-28.130600	30.302500	-4.477770	-46.716400	32.944901	14.161400	-35.928001	32.589001
19.532101	-8.367920	28.318300	-9.776370	-45.624001	32.953602	23.795700	-15.544600	29.374300
2.792920	-44.546700	33.396099	0.084526	-45.478802	33.458099	-12.649100	-41.168701	35.598999
-18.932301	-20.323799	36.238602	-2.437710	-46.287399	33.201302	6.541200	-41.413601	33.934101
10.938600	-37.576698	34.098701	14.521500	-34.211498	33.854099	17.726200	-31.647600	32.372898
3.859980	-41.303501	35.261101	-20.886900	-24.388300	37.550301	21.156401	-11.778700	30.065399
-7.354810	-44.362801	34.973900	-5.009970	-44.377899	35.057800	-18.808599	-32.275200	38.029202
-19.637300	-28.525900	39.205200	12.755100	-34.247299	35.275299	8.549920	-37.688499	35.588299
-9.774330	-43.512501	35.091999	-15.082600	-36.639000	37.842602	-11.737700	-40.046902	37.238400
16.776600	-30.960800	34.074902	20.362600	-27.626101	32.028500	23.218599	-19.575500	31.510599
22.288700	-23.752501	31.491800	-2.569860	-43.919601	35.167599	0.212180	-42.970402	35.269501
-0.184681	-40.826698	37.079399	-3.130280	-41.604301	37.096100	11.052600	-34.116001	36.614899
15.354200	-30.715000	35.605301	22.249300	-15.033700	31.351000	21.739401	-16.868200	33.068001
21.337700	-23.927200	33.190300	21.628599	-21.803200	34.101501	6.899630	-37.127701	37.006401
3.071300	-39.356602	37.123600	-16.637899	-32.747002	39.657799	-13.212200	-36.379501	39.260899
-8.778950	-41.719898	36.981701	19.319901	-27.293800	33.773399	-18.360600	-24.440901	39.747002
-5.935870	-41.881199	37.085400	-10.389300	-39.006302	38.630798	9.382130	-33.903900	38.142799
5.536610	-36.107800	38.750900	-7.646850	-39.133400	38.985001	-16.966000	-29.116600	41.192501
1.861910	-37.373501	39.262001	-1.231500	-39.091599	38.736900	13.721300	-30.922800	37.033298
18.421400	-26.781401	35.393398	-4.202020	-38.522800	39.412701	-14.954900	-26.127001	41.981098
-1.120520	-36.284801	40.703201	-13.801000	-32.932499	41.084900	-10.458400	-36.124901	40.383202
-13.560300	-29.805300	42.547199	-9.844160	-27.972401	43.099800	11.581800	-31.184999	39.026199
16.094601	-28.073299	37.489899	20.573500	-19.242201	35.041901	-7.217330	-35.792000	41.066799
19.211100	-23.540600	36.270802	7.492220	-33.111401	40.260300	4.386420	-34.550999	40.644699
-4.222330	-34.572399	41.865601	1.809910	-34.011200	41.721802	-1.735820	-32.614399	42.839401
-10.440000	-32.645401	42.206699	5.215090	-30.746000	42.671200	9.302440	-30.350300	41.488201
1.311980	-30.274500	43.813702	-7.330060	-32.403599	42.785099	16.939301	-24.974701	38.830898
13.256900	-28.816500	40.185001	-5.131110	-30.202999	43.176102	-2.068660	-28.336201	43.952900
-28.195801	-42.190701	-10.784300	-27.336700	-45.660599	-10.009300	50.671200	-30.919901	-19.913799
50.912399	-30.474199	-18.214800	47.855301	-28.705799	-19.169901	48.299999	-27.984600	-17.612600
49.946899	-26.128099	-24.567900	48.973099	-27.445700	-23.890600	52.325500	-28.881100	-24.183300
51.444698	-30.048000	-23.180401	48.223701	-28.410801	-22.606001	50.859501	-30.769100	-21.670200
47.828300	-28.856600	-20.936199	45.145000	-26.347500	-18.478901	45.773899	-25.382401	-17.131201
49.085602	-26.817699	-16.533400	46.681702	-24.064699	-16.367701	50.076099	-25.406900	-16.119101
47.711601	-22.622400	-16.320601	49.358398	-20.765800	-23.275900	48.572899	-21.932699	-24.355101
51.884602	-23.368099	-23.757299	50.976799	-24.685699	-24.520800	47.582401	-23.343500	-24.769400
46.558201	-24.754400	-24.447300	45.677299	-25.921301	-23.444500	45.092098	-26.642401	-21.934299
44.903900	-26.793200	-20.177799	42.532700	-23.857901	-17.876600	43.318199	-22.691000	-16.797501
44.308701	-21.280199	-16.383101	45.332901	-19.869400	-16.705200	48.685398	-21.304701	-16.997900
46.213799	-18.702499	-17.708099	49.434799	-20.339600	-18.282499	46.799000	-17.981300	-19.218300
49.830200	-19.893900	-19.952299	46.987301	-17.830500	-20.974701	49.803200	-20.044701	-21.718599
46.746101	-18.276199	-22.673700	46.117199	-19.241400	-24.021400	45.209400	-20.559000	-24.784800
44.179501	-22.001400	-24.832001	43.205700	-23.319000	-24.154699	42.456299	-24.284100	-22.870100
42.060902	-24.729799	-21.200300	42.087898	-24.579100	-19.434000	40.006500	-21.255600	-17.395201
40.914299	-19.938000	-16.631800	41.944199	-18.495600	-16.584600	42.917999	-17.177999	-17.261900
43.667400	-16.212900	-18.546499	44.062801	-15.767200	-20.216299	44.035801	-15.917900	-21.982599
43.591099	-16.639099	-23.540001	42.805500	-17.806000	-24.619200	41.814999	-19.216801	-25.033501
40.790798	-20.627701	-24.711399	39.909901	-21.794500	-23.708500	39.324799	-22.515699	-22.198299
39.136501	-22.666500	-20.441900	39.377602	-22.220800	-18.742901	37.550800	-18.564301	-17.061501
38.541302	-17.153500	-16.647200	39.565601	-15.742600	-16.969299	40.446400	-14.575800	-17.972099
41.031601	-13.854600	-19.482300	41.219898	-13.703800	-21.238800	40.978699	-14.149500	-22.937700
40.349899	-15.114600	-24.285400	39.442001	-16.432301	-25.048901	38.412102	-17.874599	-25.096001
37.438301	-19.192301	-24.418699	36.688900	-20.157400	-23.134100	36.293598	-20.603100	-21.464300
36.320599	-20.452400	-19.698000	36.765301	-19.731199	-18.140699	35.146999	-15.811300	-16.895800
36.176800	-14.368900	-16.848700	37.150700	-13.051300	-17.525999	37.900101	-12.086200	-18.810600
38.295399	-11.640500	-20.480400	38.268398	-11.791200	-22.246700	37.823700	-12.512400	-23.804001
37.038200	-13.679300	-24.883200	36.047600	-15.090100	-25.297501	35.023399	-16.500900	-24.975401
34.142601	-17.667801	-23.972601	33.557400	-18.389000	-22.462400	33.369099	-18.539801	-20.705900
33.610199	-18.094099	-19.007000	34.239101	-17.128901	-17.659300	33.223000	-13.324800	-17.601999
34.076500	-12.149100	-17.870399	34.810600	-11.176700	-18.706100	35.298199	-10.575700	-19.964701
35.455101	-10.450100	-21.428400	35.254200	-10.821500	-22.844099	34.730099	-11.625800	-23.967199
33.973598	-12.723800	-24.603399	33.115299	-13.925800	-24.642700	32.303799	-15.023800	-24.078300
31.679300	-15.828100	-23.007799	31.349800	-16.199499	-21.616301	31.372299	-16.073900	-20.144400
31.742901	-15.472900	-18.846600	32.397598	-14.500500	-17.947300	31.583000	-11.399700	-18.450600
32.232300	-10.521200	-18.902100	32.731800	-9.877810	-19.758600	32.995399	-9.580670	-20.871799
32.977402	-9.681180	-22.049299	32.680901	-10.162000	-23.087500	32.157200	-10.939900	-23.806999
31.496901	-11.880400	-24.083200	30.814100	-12.821000	-23.868500	30.226801	-13.598900	-23.199900
29.836700	-14.079700	-22.193100	29.711201	-14.180200	-21.022100	29.872000	-13.883100	-19.889500
30.291201	-13.239700	-18.990999	30.896500	-12.361200	-18.482100	30.211500	-10.051600	-19.347099
30.651899	-9.468200	-19.848499	30.944500	-9.107610	-20.603600	31.038700	-9.032230	-21.481800
30.918100	-9.255080	-22.331301	30.603701	-9.737640	-23.005199	30.149700	-10.396500	-23.386900
29.634800	-11.117600	-23.410500	29.147900	-11.776500	-23.071800	28.773199	-12.259000	-22.429501
28.575500	-12.481900	-21.594601	28.589001	-12.406500	-20.711500	28.811399	-12.045900	-19.932800
29.204100	-11.462500	-19.393200	29.699400	-10.757100	-19.186001	29.108101	-9.275030	-20.196199
29.357901	-8.953320	-20.624399	29.489700	-8.804750	-21.181000	29.480700	-8.855010	-21.769699
29.332500	-9.095400	-22.288900	29.070601	-9.484360	-22.648600	28.740499	-9.954640	-22.786699
28.399099	-10.424900	-22.679300	28.105400	-10.813900	-22.344999	27.910400	-11.054300	-21.841600
27.847601	-11.104500	-21.256201	27.927999	-10.956000	-20.689800	28.137600	-10.634200	-20.240601
28.440201	-10.195000	-19.986099	28.783501	-9.714240	-19.970400	28.287600	-9.043570	-20.908701
28.385099	-8.923370	-21.160400	28.416500	-8.898240	-21.453199	28.376301	-8.972530	-21.736300
28.271500	-9.133380	-21.961000	28.120199	-9.352990	-22.088200	27.948601	-9.593380	-22.096100
27.786301	-9.812990	-21.983200	27.661400	-9.973840	-21.769100	27.595499	-10.048100	-21.490801
27.600000	-10.023000	-21.196400	27.674101	-9.902810	-20.936800	27.805000	-9.708320	-20.757000
27.970100	-9.473190	-20.687901	28.140800	-9.238050	-20.741600	27.778299	-9.312700	-21.408001
34.120602	-19.000401	-49.490799	35.520901	-18.529600	-48.805000	33.036900	-17.586399	-46.314701
34.379902	-16.824699	-45.796200	36.747898	-17.510099	-48.476501	35.437302	-15.592100	-45.672001
37.589500	-16.118299	-48.562099	36.026299	-14.101900	-45.963699	31.640499	-17.745701	-47.137901
31.939699	-16.020300	-43.215599	33.166698	-15.000800	-42.887100	34.008301	-13.609000	-42.972698
34.319000	-12.085500	-43.457600	36.045101	-12.611700	-46.620701	34.045101	-10.693700	-44.257999
35.490398	-11.379100	-47.529400	33.233799	-9.674260	-45.235500	34.458099	-10.617400	-48.532799
32.025600	-9.203470	-46.221001	33.126701	-10.458100	-49.457401	30.629200	-9.362720	-47.044102
31.726400	-10.928900	-50.143200	29.286200	-10.124500	-47.562599	30.499399	-11.948300	-50.471699
28.228800	-11.357000	-47.686798	29.657700	-13.340200	-50.386101	27.639700	-12.847300	-47.395199
29.347000	-14.863700	-49.901199	27.621000	-14.337500	-46.738201	29.621000	-16.255501	-49.100800
28.175699	-15.570000	-45.829399	30.432301	-17.274900	-48.123402	29.208000	-16.331800	-44.826000
30.539400	-16.491100	-43.901501	30.798700	-14.315400	-40.206902	31.856100	-13.082800	-40.082699
32.445202	-11.592600	-40.374298	32.463902	-10.102400	-41.031300	31.909201	-8.869830	-41.940102
30.876900	-8.108070	-42.943501	29.545500	-7.948820	-43.868000	28.145201	-8.419610	-44.553902
26.918200	-9.439050	-44.882401	26.076599	-10.830900	-44.796799	25.765900	-12.354400	-44.311901
26.039801	-13.746200	-43.511501	26.851101	-14.765600	-42.534000	28.059299	-15.236400	-41.548500
29.455700	-15.077100	-40.725399	29.585501	-12.491500	-37.297798	30.427200	-11.099700	-37.383400
[truncated: 600,075 more rows]
[truncated: 9 more columns]
