# Supplementary material for: Protective Role of False Tendon in Subjects with Left Bundle Branch Block: A Virtual Population Study
Source: PLoS One. 2016 Jan 14;11(1):e0146477. doi: 10.1371/journal.pone.0146477 (PMC4713054; doi:10.1371/journal.pone.0146477)
Supplement: S1 File — (ZIP) [file pone.0146477.s001.zip › S1/PK-PPM-Direct.vtk]

# vtk DataFile Version 3.0
vtk output
ASCII
DATASET POLYDATA
POINTS 23944 float
-15.435 0.421998 -9.74334 -9.7241 -5.40596 -9.54494 -4.4405 -5.93371 -10.8882 
-9.2968 -10.7062 -8.00333 -3.98554 -6.14676 -11.1101 -3.53659 -6.35674 -11.3515 
-3.08804 -6.56653 -11.5931 -2.63068 -6.78043 -11.8399 -2.17295 -6.99451 -12.0872 
-1.72543 -7.22183 -12.3332 -1.28761 -7.47187 -12.5806 -0.85366 -7.71971 -12.8259 
-0.403708 -7.97453 -13.0799 0.0553153 -8.20991 -13.3307 0.512406 -8.44297 -13.5803 
0.967756 -8.67334 -13.8288 1.42787 -8.89142 -14.0762 1.89818 -9.10831 -14.3312 
2.35495 -9.31931 -14.579 2.81504 -9.5367 -14.8297 3.26058 -9.74721 -15.0726 
3.70846 -9.95883 -15.3167 4.1593 -10.1718 -15.5625 4.6228 -10.4141 -15.8211 
5.05634 -10.6405 -16.0614 5.50628 -10.8754 -16.3108 5.95698 -11.1365 -16.5668 
6.36326 -11.4378 -16.8155 6.78904 -11.7371 -17.0716 7.21137 -12.0438 -17.3245 
7.61018 -12.3744 -17.5729 8.01081 -12.7065 -17.8225 8.39888 -13.0313 -18.065 
8.75859 -13.381 -18.2975 9.11195 -13.7245 -18.526 9.46525 -14.0679 -18.7544 
9.81695 -14.4131 -18.9824 10.1437 -14.7832 -19.2063 10.4632 -15.1484 -19.4263 
10.7826 -15.5133 -19.6462 11.1019 -15.8781 -19.866 11.401 -16.263 -20.0811 
11.6727 -16.6483 -20.3006 11.939 -17.0299 -20.5175 12.2051 -17.4112 -20.7343 
12.4708 -17.792 -20.951 12.7183 -18.1867 -21.1643 12.9543 -18.5664 -21.3856 
13.2014 -18.9455 -21.6097 13.4481 -19.324 -21.8336 13.6945 -19.7019 -22.0573 
13.9334 -20.0843 -22.2799 14.1598 -20.4609 -22.5066 14.401 -20.8267 -22.7343 
14.6584 -21.1965 -22.9664 14.9153 -21.5657 -23.1982 15.1718 -21.9343 -23.4296 
15.4237 -22.3053 -23.6604 15.6721 -22.6728 -23.8927 15.9421 -23.0238 -24.1258 
16.226 -23.3809 -24.3633 16.5094 -23.7374 -24.6004 16.7924 -24.0934 -24.8371 
17.0798 -24.4448 -25.0736 17.385 -24.7993 -25.3139 17.7292 -25.1383 -25.5619 
18.0731 -25.4769 -25.8096 18.4166 -25.8151 -26.0571 18.7546 -26.158 -26.3042 
19.0888 -26.4985 -26.5526 19.4351 -26.8265 -26.8005 19.8045 -27.1436 -27.0542 
20.1736 -27.4603 -27.3078 20.5299 -27.7903 -27.5624 20.8663 -28.1189 -27.8232 
21.2022 -28.4471 -28.0838 21.5376 -28.7748 -28.3442 21.8794 -29.0958 -28.6035 
22.2299 -29.4144 -28.8643 22.5779 -29.7347 -29.1251 22.9219 -30.0542 -29.3871 
23.2654 -30.3732 -29.6488 23.6085 -30.6917 -29.9102 23.9511 -31.0098 -30.1713 
24.3021 -31.3189 -30.4306 24.6504 -31.635 -30.6956 24.9943 -31.9443 -30.9614 
25.3426 -32.2557 -31.2227 25.6903 -32.5666 -31.4836 26.0376 -32.877 -31.7441 
26.3842 -33.1869 -32.0041 26.7274 -33.499 -32.2643 27.066 -33.81 -32.5246 
27.404 -34.1204 -32.7845 27.5553 -34.1812 -33.3056 28.4956 -35.2866 -32.3574 
28.8229 -35.6935 -32.1583 28.6218 -35.3249 -32.8927 27.7051 -34.2336 -33.8611 
27.846 -34.276 -34.4199 28.0047 -34.2866 -34.9764 28.176 -34.2887 -35.5272 
28.3481 -34.2916 -36.0784 28.521 -34.2952 -36.6297 28.6942 -34.2994 -37.1809 
28.866 -34.3058 -37.7323 29.0313 -34.306 -38.2858 29.2045 -34.2886 -38.8369 
29.3922 -34.2265 -39.378 29.5631 -34.1445 -39.9224 29.7197 -34.0461 -40.4687 
29.864 -33.934 -41.0159 29.9934 -33.815 -41.5656 30.0901 -33.7113 -42.1254 
30.1789 -33.6009 -42.6852 30.2612 -33.4849 -43.2447 30.3552 -33.3442 -43.7973 
30.4365 -33.1821 -44.3456 30.5007 -33.0056 -44.8917 30.5131 -32.8465 -45.4486 
30.5006 -32.6832 -46.0018 30.4688 -32.5072 -46.5504 30.4141 -32.3166 -47.0924 
30.3467 -32.1021 -47.6242 30.2697 -31.863 -48.1445 30.1684 -31.6129 -48.6553 
30.053 -31.3387 -49.1509 29.9698 -31.0468 -49.6411 29.9236 -30.7398 -50.1293 
30.4123 -31.1845 -49.9862 29.8862 -30.3295 -50.4851 29.8272 -29.9174 -50.8422 
29.7507 -29.4988 -51.1964 29.659 -29.0754 -51.545 29.6304 -28.5363 -51.7723 
29.5557 -28.0639 -51.8505 29.4853 -27.5914 -51.9232 29.4166 -27.1061 -51.9987 
29.3496 -26.6097 -52.0768 29.2728 -26.1132 -52.2066 29.1577 -25.6102 -52.3853 
28.9729 -25.1347 -52.3889 28.8095 -24.6453 -52.4135 28.6581 -24.1453 -52.4332 
28.5213 -23.6338 -52.4473 28.4011 -23.1124 -52.4658 28.3048 -22.5761 -52.4993 
28.2236 -22.0351 -52.5125 28.1449 -21.5101 -52.4764 28.0894 -20.9814 -52.4301 
28.0581 -20.4496 -52.3791 28.0466 -19.9144 -52.3203 28.055 -19.3787 -52.2528 
28.0871 -18.8432 -52.1755 28.141 -18.309 -52.0889 28.2154 -17.777 -51.9937 
28.3088 -17.248 -51.8904 28.4242 -16.7283 -51.7669 28.5677 -16.2111 -51.6531 
28.7433 -15.6916 -51.558 28.9598 -15.1905 -51.4486 29.2451 -15.5449 -51.3591 
29.1442 -14.6619 -51.3477 29.3051 -14.1234 -51.2554 29.4516 -13.5763 -51.1875 
29.6072 -13.0278 -51.1376 29.7327 -12.4776 -51.0546 29.8329 -11.9209 -50.9779 
29.9088 -11.3591 -50.9074 29.9623 -10.7934 -50.8451 29.9989 -10.2243 -50.8008 
29.9871 -9.65923 -50.6714 29.953 -9.11366 -50.5339 29.8937 -8.5683 -50.4009 
29.8108 -8.02417 -50.2724 29.7011 -7.48948 -50.1202 29.5593 -7.00332 -49.9175 
29.3945 -6.5181 -49.7198 29.2087 -6.03472 -49.5271 29.0038 -5.55383 -49.3394 
28.7763 -5.07796 -49.1557 28.5342 -4.60812 -48.9689 28.2773 -4.13972 -48.7857 
28.0068 -3.6776 -48.5973 27.724 -3.22837 -48.4013 27.4283 -2.784 -48.2095 
27.1243 -2.335 -48.0388 26.8193 -1.88033 -47.8757 26.5126 -1.42627 -47.713 
26.2044 -0.97276 -47.5508 25.8942 -0.523183 -47.3812 25.5768 -0.078995 -47.2122 
25.2568 0.377717 -47.082 25.8019 0.408831 -47.0412 24.9341 0.845736 -46.9557 
24.6141 1.31549 -46.8286 24.2963 1.78665 -46.701 23.9807 2.26035 -46.5773 
23.6845 2.74928 -46.4644 23.3672 3.22835 -46.3794 23.0344 3.69712 -46.2959 
22.6891 4.15693 -46.2135 22.3338 4.60503 -46.1078 21.9998 5.06339 -45.9751 
21.6853 5.53464 -45.8397 21.3949 6.02026 -45.7013 21.1267 6.51785 -45.5606 
20.879 7.02542 -45.418 20.6564 7.53842 -45.2536 20.4076 8.00622 -45.0261 
20.141 8.46778 -44.8022 19.8557 8.92249 -44.5821 19.5547 9.3704 -44.3659 
19.2365 9.80972 -44.1545 18.904 10.2322 -43.9294 18.5567 10.6074 -43.6605 
18.2002 10.9783 -43.3954 17.836 11.3456 -43.1336 17.4663 11.7174 -42.8848 
17.0858 12.0856 -42.6432 16.6976 12.4491 -42.406 16.3006 12.7903 -42.1488 
15.897 13.1128 -41.8844 15.4892 13.433 -41.6227 15.078 13.7514 -41.3632 
15.8722 13.7255 -41.2954 14.6801 14.0673 -41.1256 14.2793 14.3823 -40.8897 
13.8761 14.6917 -40.6503 29.1293 -36.0079 -31.8059 29.4233 -36.3109 -31.44 
29.7029 -36.6025 -31.0547 29.9162 -36.9335 -30.6577 30.1162 -37.2509 -30.2427 
30.313 -37.5496 -29.8123 30.5525 -37.8387 -29.3977 30.8031 -38.1408 -28.9991 
31.0469 -38.4734 -28.6204 31.3005 -38.817 -28.2583 31.5651 -39.1668 -27.9103 
31.8331 -39.4969 -27.546 32.094 -39.818 -27.1688 32.357 -40.1119 -26.7718 
32.6082 -40.3925 -26.3578 32.8488 -40.6601 -25.9291 33.0801 -40.9141 -25.4869 
33.3019 -41.1573 -25.034 33.554 -41.3573 -24.5731 33.7988 -41.5462 -24.1076 
34.0379 -41.7289 -23.6363 34.2721 -41.9064 -23.1604 34.4868 -42.0957 -22.679 
34.68 -42.2761 -22.1857 34.8922 -42.4105 -21.6836 35.1114 -42.5053 -21.1802 
35.3208 -42.5919 -20.6708 35.522 -42.6716 -20.1567 35.7161 -42.7456 -19.6388 
35.8962 -42.8257 -19.1163 36.0616 -42.9147 -18.5889 36.3388 -43.1489 -19.0059 
36.3448 -42.9854 -18.0956 36.6395 -43.062 -17.6222 36.9506 -43.1502 -17.1607 
37.2944 -43.2181 -16.7172 37.6446 -43.2897 -16.2848 38.0686 -43.2272 -15.8888 
38.4555 -43.1635 -15.5448 38.862 -43.1063 -15.2162 39.2826 -43.0444 -14.8969 
39.6462 -42.8714 -14.6969 39.9385 -42.6528 -14.5316 40.2481 -42.4308 -14.37 
40.5736 -42.2051 -14.2128 40.8934 -41.9137 -14.0985 41.1588 -41.6631 -14.0236 
41.4385 -41.4004 -13.9553 41.7087 -41.1269 -13.8865 41.9858 -40.8354 -13.8198 
42.2213 -40.5428 -13.7663 42.4567 -40.2361 -13.6986 42.6975 -39.922 -13.6118 
42.9982 -39.593 -13.5107 43.2922 -39.232 -13.4309 43.5844 -38.8938 -13.3797 
43.8912 -38.5548 -13.3474 44.2108 -38.2161 -13.3184 44.5455 -37.8634 -13.2843 
44.8879 -37.5012 -13.2486 45.211 -37.12 -13.2395 45.5034 -36.7409 -13.2645 
45.8142 -36.3518 -13.3013 45.871 -36.433 -13.422 46.1397 -35.951 -13.358 
46.4224 -35.5373 -13.4433 46.7011 -35.126 -13.5406 46.9881 -34.7091 -13.645 
47.2823 -34.2879 -13.7557 47.5664 -33.8541 -13.8875 47.8323 -33.4202 -14.0253 
48.1032 -32.9798 -14.1666 48.3779 -32.5347 -14.3107 48.6563 -32.085 -14.4576 
48.9113 -31.6221 -14.6252 49.1292 -31.1519 -14.7891 49.3446 -30.6719 -14.9442 
49.5575 -30.1836 -15.0911 49.767 -29.6868 -15.2282 49.9729 -29.1831 -15.3566 
50.1186 -28.6687 -15.4939 50.2504 -28.1446 -15.6257 50.38 -27.6171 -15.7515 
50.5068 -27.0841 -15.8698 50.6313 -26.5474 -15.9816 50.7535 -26.0081 -16.0877 
50.8395 -25.4622 -16.2048 50.9089 -24.9162 -16.3148 50.9721 -24.3679 -16.4206 
51.0297 -23.8154 -16.5114 51.083 -23.2599 -16.5893 51.1325 -22.7024 -16.6563 
51.1595 -22.1427 -16.7211 51.1516 -21.5901 -16.8189 51.1522 -21.0443 -16.952 
51.2243 -22.1139 -17.0102 51.1341 -20.4808 -17.0454 51.1072 -19.9153 -17.1186 
51.0732 -19.3469 -17.1656 51.0332 -18.7772 -17.1895 50.9748 -18.2082 -17.1905 
50.9196 -17.6402 -17.2168 50.8699 -17.073 -17.2657 50.827 -16.5078 -17.3409 
50.7901 -15.9455 -17.4388 50.7757 -15.3859 -17.5582 50.7073 -14.8375 -17.7136 
50.6363 -14.286 -17.8401 50.55 -13.7312 -17.9462 50.4182 -13.1872 -18.0388 
50.2852 -12.6394 -18.1198 50.152 -12.0879 -18.1874 50.018 -11.5344 -18.2438 
49.8834 -10.9799 -18.2908 49.7484 -10.4248 -18.3301 49.6132 -9.86953 -18.3627 
49.4779 -9.31431 -18.3899 49.3122 -8.76665 -18.4135 49.1115 -8.23248 -18.4554 
48.9021 -7.7029 -18.5148 48.6726 -7.18295 -18.5756 48.443 -6.66276 -18.637 
48.2133 -6.1424 -18.6987 47.9835 -5.62195 -18.7607 47.7538 -5.10142 -18.8231 
47.5064 -4.5886 -18.8855 47.2411 -4.08713 -18.9431 47.2483 -4.14168 -19.1286 
46.9747 -3.59209 -19.0187 46.7053 -3.10085 -19.1095 46.4356 -2.61176 -19.2131 
46.1659 -2.12475 -19.3272 45.8962 -1.63968 -19.4502 45.6267 -1.15637 -19.5804 
45.3573 -0.674618 -19.7167 45.0797 -0.198663 -19.857 44.7915 0.270597 -19.9976 
44.5116 0.742871 -20.1452 44.2316 1.21363 -20.2976 43.9516 1.68311 -20.4538 
43.6717 2.1515 -20.6134 43.3918 2.61897 -20.7757 43.1119 3.08565 -20.9403 
42.8262 3.54854 -21.1057 42.5224 4.00396 -21.2582 42.2124 4.46235 -21.3861 
41.9032 4.92712 -21.4921 41.5958 5.39846 -21.5719 41.2906 5.87476 -21.6279 
40.9879 6.35473 -21.6622 40.6886 6.83802 -21.6713 40.3689 7.30855 -21.6531 
40.0338 7.76285 -21.6004 39.7049 8.21922 -21.5255 39.3821 8.67675 -21.4309 
39.067 9.13476 -21.3133 38.7592 9.59243 -21.1759 38.4419 10.0346 -21.0099 
38.1204 10.4621 -20.8209 38.0622 10.4559 -20.9929 37.7672 10.8907 -20.6693 
37.4062 11.3145 -20.527 37.0431 11.7387 -20.3908 36.6851 12.1697 -20.2612 
36.3411 12.6161 -20.1397 35.9961 13.0626 -20.0216 35.6502 13.5095 -19.9077 
35.3032 13.9565 -19.7971 34.9554 14.4035 -19.6894 34.6069 14.8505 -19.5839 
34.2592 15.2988 -19.4808 33.9133 15.7489 -19.38 33.5671 16.1991 -19.2805 
33.2438 16.6687 -19.1891 32.9313 17.144 -19.1039 32.6176 17.6195 -19.0234 
32.303 18.0952 -18.9468 31.9711 18.5595 -18.8701 31.6239 19.0133 -18.7932 
31.2778 19.4684 -18.7189 30.9357 19.9298 -18.6692 30.5909 20.3911 -18.6421 
30.244 20.8516 -18.6368 29.8952 21.3102 -18.6586 29.5077 21.7376 -18.7013 
29.0937 22.134 -18.7387 28.6529 22.4959 -18.7642 28.21 22.8599 -18.7861 
27.7656 23.2255 -18.8038 27.3207 23.592 -18.8178 26.8761 23.9585 -18.8282 
27.3438 23.4703 -19.3819 26.402 24.2832 -18.8307 25.8857 24.5289 -18.8581 
28.7956 -35.4129 -33.423 28.9837 -35.5163 -33.9446 29.185 -35.6342 -34.4566 
29.3987 -35.7657 -34.9587 29.6236 -35.91 -35.4504 29.8772 -36.0478 -35.9286 
30.1461 -36.1905 -36.4 30.4242 -36.3473 -36.859 30.7102 -36.517 -37.3054 
31.0276 -36.6844 -37.7344 31.3537 -36.8663 -38.1475 31.6876 -37.0608 -38.545 
32.0278 -37.2664 -38.9274 32.3432 -37.4854 -39.3075 32.6612 -37.7154 -39.6715 
32.9808 -37.9546 -40.0207 33.3016 -38.2039 -40.3521 33.6501 -38.4398 -40.6572 
34.0259 -38.6798 -40.954 34.4014 -38.9257 -41.2392 34.7761 -39.1764 -41.5142 
35.1499 -39.4308 -41.7803 35.5114 -39.6985 -42.0442 35.8611 -39.9578 -42.308 
36.2088 -40.2186 -42.5659 36.5546 -40.4803 -42.8185 36.8984 -40.7425 -43.0664 
37.24 -41.0048 -43.3099 37.5795 -41.267 -43.5495 37.9168 -41.5287 -43.7854 
38.256 -41.7867 -44.0163 38.1712 -41.9517 -43.5911 38.7071 -41.9917 -44.2268 
39.1542 -42.1992 -44.4373 39.5994 -42.4063 -44.6461 40.0427 -42.6132 -44.8533 
40.484 -42.8196 -45.0589 40.9233 -43.0254 -45.2631 41.3605 -43.2306 -45.4658 
41.7955 -43.435 -45.6672 42.2281 -43.6386 -45.8671 42.6588 -43.8408 -46.0652 
43.1012 -44.0417 -46.2485 43.541 -44.2417 -46.4302 43.9883 -44.427 -46.601 
44.5 -44.5668 -46.7372 45.0099 -44.7065 -46.8724 45.5177 -44.8459 -47.0065 
46.0234 -44.985 -47.1397 46.5268 -45.1237 -47.272 47.0278 -45.2619 -47.4033 
47.5438 -45.362 -47.5395 48.0567 -45.4627 -47.6772 48.5669 -45.5623 -47.8147 
49.0741 -45.661 -47.9518 49.59 -45.7315 -48.0644 50.1472 -45.758 -48.1204 
50.7027 -45.785 -48.1755 51.2563 -45.8124 -48.2298 51.808 -45.84 -48.2833 
52.3574 -45.8679 -48.3361 52.9042 -45.8959 -48.3882 53.4487 -45.9241 -48.4397 
52.9165 -46.2184 -47.9194 53.9841 -45.8977 -48.4692 54.5342 -45.8116 -48.4885 
55.0781 -45.6778 -48.47 55.6157 -45.5212 -48.4444 56.1521 -45.3592 -48.4262 
56.6871 -45.1917 -48.4151 57.2206 -45.0191 -48.4111 57.7234 -44.7531 -48.3428 
58.1866 -44.4817 -48.2697 58.6474 -44.2041 -48.2051 59.1 -43.9128 -48.1415 
59.5329 -43.6127 -48.0653 59.8993 -43.2335 -47.9165 60.0668 -42.8739 -47.8603 
60.2347 -42.5086 -47.8106 60.3896 -42.1322 -47.7634 60.4909 -41.7879 -47.727 
60.5927 -41.4368 -47.6961 60.6948 -41.0793 -47.6707 60.7974 -40.7154 -47.6507 
60.9002 -40.3454 -47.6361 61.0243 -39.9751 -47.6318 61.0188 -39.5642 -47.6012 
60.99 -39.3831 -47.4453 60.9518 -39.297 -47.4675 60.9112 -39.2037 -47.4843 
60.8683 -39.1031 -47.4955 60.8232 -38.9956 -47.5014 60.7759 -38.8811 -47.5019 
60.7265 -38.7599 -47.4972 60.6707 -38.6187 -47.4768 60.6451 -38.6117 -47.6595 
60.6061 -38.4493 -47.4346 60.5391 -38.2725 -47.3863 60.4699 -38.0885 -47.3322 
60.3985 -37.8974 -47.2723 60.3249 -37.6993 -47.2068 60.2492 -37.4946 -47.1357 
60.1715 -37.2833 -47.0593 60.092 -37.0655 -46.9776 60.0093 -36.8383 -46.8931 
59.9234 -36.6028 -46.8063 59.8346 -36.3592 -46.7172 59.7427 -36.1079 -46.6259 
59.6481 -35.8488 -46.5324 59.5506 -35.5824 -46.4368 59.4469 -35.3101 -46.3388 
59.329 -35.0762 -46.3262 59.2079 -34.8356 -46.3178 59.0839 -34.5886 -46.3136 
58.957 -34.3353 -46.3136 58.8273 -34.0758 -46.3175 58.6865 -33.8146 -46.3259 
58.5497 -33.5606 -46.3403 58.4091 -33.3 -46.3543 58.2649 -33.0329 -46.3677 
58.1173 -32.7593 -46.3807 57.9662 -32.4797 -46.3932 57.811 -32.1923 -46.4052 
57.6806 -31.8817 -46.4143 57.4883 -31.5955 -46.4272 57.3503 -31.3291 -46.2669 
57.1607 -31.0133 -46.2782 57.1783 -31.0569 -46.1972 56.9843 -30.7102 -46.1234 
56.7787 -30.4175 -45.9612 56.5764 -30.1554 -45.8857 56.3694 -29.8879 -45.812 
56.1578 -29.6152 -45.7401 55.9405 -29.336 -45.6705 55.7177 -29.0506 -45.603 
55.4897 -28.7591 -45.5378 55.2565 -28.462 -45.4747 55.0185 -28.1592 -45.4138 
54.7757 -27.8512 -45.355 54.5755 -27.4996 -45.3062 54.3638 -27.093 -45.2039 
54.0954 -26.7146 -45.0846 53.8551 -26.4229 -44.9592 53.6085 -26.1264 -44.8374 
53.3558 -25.8255 -44.719 53.0972 -25.5202 -44.604 52.8328 -25.2108 -44.4924 
52.5964 -24.8636 -44.3991 52.3582 -24.4605 -44.2716 52.1152 -24.0545 -44.1482 
51.8675 -23.6458 -44.0288 51.6153 -23.2346 -43.9134 51.3608 -22.8195 -43.8031 
51.0504 -22.4413 -43.666 50.8182 -22.0404 -43.5663 50.5605 -21.6102 -43.4221 
50.2664 -21.2155 -43.3319 49.9677 -20.8183 -43.2459 49.6626 -20.4176 -43.166 
49.588 -20.5219 -43.467 49.3569 -20.0225 -43.0961 49.0807 -19.5956 -43.0495 
48.8093 -19.1367 -42.994 48.5338 -18.6772 -42.9435 48.2351 -18.2303 -42.8841 
47.9374 -17.7931 -42.8263 47.6466 -17.3469 -42.7856 47.3775 -16.8732 -42.7433 
47.12 -16.3925 -42.6993 46.8284 -15.9346 -42.6144 46.5285 -15.492 -42.5625 
46.2591 -15.0239 -42.5401 45.9886 -14.5432 -42.5217 45.697 -14.074 -42.4996 
45.402 -13.613 -42.4794 45.1138 -13.1462 -42.476 44.8439 -12.6624 -42.4747 
44.5426 -12.1966 -42.4379 44.2365 -11.7424 -42.4212 43.9516 -11.2727 -42.4285 
43.709 -10.7704 -42.473 43.462 -10.2709 -42.525 43.1665 -9.79274 -42.5511 
42.8708 -9.32228 -42.5819 42.5901 -8.84398 -42.6381 42.3182 -8.36069 -42.7132 
42.0416 -7.88114 -42.7952 41.7609 -7.40518 -42.8836 41.429 -6.95269 -42.9356 
41.1259 -6.488 -42.9975 40.8283 -6.01864 -43.0521 40.7463 -6.11916 -43.176 
40.5365 -5.54459 -43.0991 40.2486 -5.06747 -43.1398 39.9469 -4.59956 -43.1506 
39.646 -4.13205 -43.1512 39.3498 -3.66121 -43.1458 39.0581 -3.18724 -43.1346 
38.771 -2.7104 -43.1174 38.466 -2.2443 -43.0923 38.1603 -1.78395 -43.0553 
37.8496 -1.32805 -42.9987 37.5323 -0.878396 -42.9519 37.1761 -0.458304 -42.8748 
36.8189 -0.0590518 -42.8021 36.4585 0.340308 -42.732 36.0952 0.739849 -42.6645 
35.723 1.13375 -42.5947 35.3467 1.52263 -42.5286 34.9693 1.91371 -42.4691 
34.5934 2.3127 -42.4159 34.2168 2.71245 -42.3626 33.8429 3.11635 -42.3125 
33.4663 3.52049 -42.2662 33.0875 3.92356 -42.2233 32.7117 4.33108 -42.189 
32.3358 4.74122 -42.1588 31.9626 5.15454 -42.1332 31.6 5.57891 -42.1065 
31.2416 6.00629 -42.0725 30.8872 6.43648 -42.0313 30.5333 6.86604 -41.9798 
30.1814 7.293 -41.9084 30.4416 7.30321 -41.6445 29.8313 7.72285 -41.8375 
29.4816 8.15328 -41.7656 29.1323 8.5842 -41.6929 28.7834 9.01556 -41.6193 
28.4194 9.43199 -41.5291 28.0479 9.83141 -41.4179 27.6785 10.2324 -41.3028 
27.3112 10.6353 -41.1843 26.946 11.04 -41.0625 26.5827 11.4461 -40.9377 
26.1915 11.8145 -40.7703 25.8109 12.1707 -40.588 25.4313 12.5272 -40.4019 
25.053 12.8858 -40.2131 24.6762 13.2462 -40.0217 24.3007 13.6084 -39.8278 
23.9136 13.9442 -39.6049 23.5356 14.2644 -39.3668 23.1575 14.5858 -39.1273 
22.7787 14.9083 -38.887 22.3994 15.2315 -38.6459 22.0196 15.5555 -38.4042 
21.6394 15.8801 -38.1619 21.2555 16.1921 -37.9068 20.8745 16.4971 -37.6458 
20.4929 16.8035 -37.386 20.1115 17.1183 -37.1315 19.7293 17.4332 -36.8771 
19.3465 17.748 -36.6229 18.9631 18.0628 -36.3687 18.5791 18.3776 -36.1147 
18.5563 17.8334 -36.6776 18.185 18.702 -35.8559 17.7897 19.0261 -35.5977 
17.3944 19.3548 -35.345 17.0065 19.6913 -35.0895 16.6252 20.0316 -34.8291 
16.25 20.3753 -34.5642 49.298 -20.2973 -43.6387 49.0022 -20.0784 -43.8079 
48.6917 -19.8715 -43.9587 48.3812 -19.665 -44.1098 48.0708 -19.459 -44.2613 
47.7463 -19.265 -44.3996 47.425 -19.075 -44.5379 47.1039 -18.8856 -44.6766 
46.783 -18.6968 -44.8156 46.4624 -18.5086 -44.955 46.142 -18.3211 -45.0947 
45.8272 -18.129 -45.2403 45.5138 -17.9272 -45.3797 45.2006 -17.7258 -45.5193 
44.8875 -17.5248 -45.6589 44.5756 -17.3239 -45.7998 44.2735 -17.1155 -45.9527 
43.9362 -16.9325 -46.0638 43.6162 -16.7429 -46.162 43.2967 -16.5537 -46.2602 
42.9778 -16.365 -46.3582 42.6595 -16.1767 -46.4561 42.3419 -15.9889 -46.5539 
42.0247 -15.8015 -46.6515 41.7081 -15.6145 -46.7489 41.4006 -15.4212 -46.861 
41.0956 -15.2125 -46.988 40.7912 -15.0041 -47.1148 40.4872 -14.796 -47.2414 
40.1836 -14.5883 -47.3678 39.8806 -14.381 -47.494 39.9435 -14.8169 -47.5967 
29.6132 -15.4396 -51.2117 29.9813 -15.3346 -51.0644 30.3495 -15.2301 -50.917 
30.7177 -15.1259 -50.7697 31.0856 -15.0219 -50.6217 31.4591 -14.9171 -50.4884 
31.8368 -14.8119 -50.3674 32.2163 -14.7063 -50.2524 32.596 -14.6011 -50.138 
32.9756 -14.4955 -50.0236 33.3552 -14.3894 -49.9093 33.7323 -14.2825 -49.7879 
34.1083 -14.175 -49.6638 34.4859 -14.0668 -49.5455 34.8656 -13.958 -49.4342 
35.245 -13.8484 -49.323 35.6242 -13.7379 -49.2119 36.0047 -13.6264 -49.1062 
36.3616 -13.5149 -48.9203 36.7052 -13.4114 -48.7419 37.0483 -13.3071 -48.5636 
37.3907 -13.2018 -48.3855 37.7325 -13.0955 -48.2076 38.0736 -12.9882 -48.0298 
38.4139 -12.8793 -47.8522 38.7531 -12.7692 -47.6745 39.0698 -12.6634 -47.4518 
39.3586 -12.5776 -47.2311 39.649 -12.4913 -47.0103 39.9385 -12.4036 -46.7898 
40.2271 -12.3145 -46.5694 40.2497 -12.5753 -46.6329 40.5683 -12.7408 -46.4821 
40.8876 -12.9045 -46.3312 41.2073 -13.0668 -46.1796 41.5273 -13.2275 -46.0272 
41.8477 -13.3869 -45.8741 42.1685 -13.545 -45.7203 42.4793 -13.7073 -45.5501 
42.7773 -13.8754 -45.3684 43.0753 -14.0423 -45.1859 43.3708 -14.2094 -44.9997 
43.6649 -14.3752 -44.812 43.9592 -14.5397 -44.6237 44.2536 -14.7029 -44.4347 
44.548 -14.8647 -44.245 44.853 -15.0199 -44.0664 45.1613 -15.1775 -43.8918 
45.4695 -15.3342 -43.7164 45.7776 -15.49 -43.5404 46.0715 -15.6559 -43.3488 
46.3505 -15.8248 -43.1511 40.5401 -12.2098 -46.328 40.8524 -12.1033 -46.0865 
41.164 -11.9951 -45.8449 41.4496 -11.8964 -45.5654 41.7077 -11.8171 -45.2706 
41.9648 -11.7363 -44.9756 42.221 -11.6536 -44.6806 42.4774 -11.5683 -44.3869 
42.7345 -11.4831 -44.0933 42.9907 -11.3963 -43.7997 43.2312 -11.3178 -43.4902 
43.4223 -11.2606 -43.1616 52.9214 -46.4789 -47.6209 52.9268 -46.7397 -47.3223 
52.9327 -47.0005 -47.0236 52.9453 -47.2196 -46.6883 52.9481 -47.4084 -46.3419 
52.951 -47.597 -45.9958 52.9535 -47.7812 -45.6477 52.9547 -47.9472 -45.2955 
52.9561 -48.1131 -44.9436 52.958 -48.2786 -44.5923 52.9604 -48.4439 -44.2413 
52.9602 -48.5876 -43.8807 52.9502 -48.7154 -43.5273 52.9405 -48.8429 -43.1745 
52.9314 -48.97 -42.8223 52.9229 -49.0968 -42.4708 52.9151 -49.2247 -42.1202 
52.9086 -49.3805 -41.7716 52.9025 -49.5359 -41.4235 52.8944 -49.6812 -41.0714 
52.8403 -49.7411 -40.7466 52.7866 -49.8007 -40.4227 52.7334 -49.8601 -40.0997 
52.6807 -49.919 -39.7777 52.6287 -49.9777 -39.4565 52.5793 -50.0415 -39.137 
52.5168 -50.0693 -38.8142 52.4077 -50.1306 -38.5305 52.2989 -50.1917 -38.248 
52.1586 -50.2057 -37.9689 52.0047 -50.2285 -37.8036 52.407 -49.9909 -37.9167 
38.37 -42.2561 -43.4393 38.5586 -42.5695 -43.2924 38.7664 -42.8644 -43.1341 
38.973 -43.152 -42.9661 39.1763 -43.4425 -42.7996 39.3789 -43.7328 -42.6325 
39.5908 -44.0104 -42.4553 39.8157 -44.2589 -42.2707 40.0365 -44.5115 -42.0881 
40.2565 -44.7638 -41.9049 40.4755 -45.0158 -41.7211 40.6936 -45.2675 -41.5368 
40.9108 -45.5188 -41.3519 41.127 -45.7698 -41.1664 41.3388 -46.0258 -40.9832 
41.5493 -46.2859 -40.7996 41.7588 -46.5457 -40.6154 41.9675 -46.8052 -40.4305 
42.1752 -47.0644 -40.2451 42.3927 -47.3085 -40.0504 42.6201 -47.5265 -39.8659 
42.8466 -47.744 -39.681 43.0722 -47.9611 -39.4956 43.3096 -48.1585 -39.3026 
43.5378 -48.3444 -39.1145 43.7646 -48.5297 -38.9258 43.9901 -48.7144 -38.7366 
44.2142 -48.8986 -38.5467 44.437 -49.0822 -38.3563 44.6583 -49.2655 -38.1653 
44.8853 -49.4357 -37.9699 44.8146 -49.4258 -37.9056 25.9548 0.759402 -46.9626 
26.1027 1.10853 -46.8861 26.2496 1.4582 -46.8095 26.3954 1.80847 -46.7326 
26.5398 2.16116 -46.6634 26.6844 2.51008 -46.5785 26.8299 2.86005 -46.4957 
26.9743 3.21056 -46.4129 27.1176 3.56159 -46.3301 27.2568 3.90462 -46.2057 
27.3761 4.22435 -46.0365 27.4941 4.54435 -45.8676 27.607 4.85933 -45.6863 
27.7189 5.17036 -45.5062 27.8295 5.48156 -45.3265 27.8871 5.73511 -45.102 
27.9436 5.9892 -44.8789 27.9986 6.24341 -44.6567 28.0519 6.49773 -44.4353 
28.1037 6.75215 -44.2148 28.1539 7.00668 -43.9951 28.1989 7.25674 -43.7702 
28.243 7.49808 -43.5475 28.2565 7.7107 -43.3186 28.2725 7.92835 -43.0957 
28.2872 8.14608 -42.8738 28.3006 8.36389 -42.6528 28.3127 8.58178 -42.4327 
28.3234 8.79975 -42.2136 28.3327 9.0178 -41.9954 28.3407 9.23594 -41.7781 
28.1117 9.27175 -41.9158 52.7005 -49.735 -37.8506 52.9935 -49.4788 -37.7835 
53.2862 -49.2226 -37.7157 53.5785 -48.9662 -37.6472 53.8706 -48.7098 -37.578 
54.1397 -48.4235 -37.523 54.3406 -48.1125 -37.5105 54.5411 -47.8021 -37.4977 
54.7409 -47.4921 -37.4845 54.9338 -47.1782 -37.4751 55.1117 -46.8656 -37.4629 
55.2891 -46.5534 -37.4504 55.4659 -46.2419 -37.4375 55.6422 -45.931 -37.4242 
55.795 -45.6073 -37.423 55.9265 -45.3085 -37.4487 56.0574 -45.0109 -37.4741 
56.1876 -44.7143 -37.4991 56.3173 -44.4188 -37.5238 56.4463 -44.1244 -37.5482 
56.5747 -43.831 -37.5722 56.7077 -43.5407 -37.5925 56.8075 -43.2388 -37.6335 
56.8923 -42.9616 -37.6584 56.9766 -42.6856 -37.6828 57.0603 -42.4108 -37.7067 
57.1435 -42.1372 -37.7302 57.2184 -41.8628 -37.7572 57.2957 -41.6047 -37.8005 
57.3726 -41.3479 -37.8433 57.449 -41.0923 -37.8857 57.5174 -41.5369 -38.1432 
36.6946 -43.3416 -18.9253 37.0563 -43.479 -18.8581 37.4174 -43.6161 -18.7899 
37.7777 -43.7528 -18.721 38.1374 -43.889 -18.6512 38.4964 -44.0249 -18.5806 
38.8547 -44.1603 -18.5093 39.2146 -44.2898 -18.4382 39.5539 -44.3337 -18.4187 
39.8999 -44.3244 -18.4172 40.1995 -44.3154 -18.4129 40.4975 -44.3061 -18.4079 
40.794 -44.2966 -18.4021 41.0891 -44.2869 -18.3956 41.3829 -44.2769 -18.3883 
41.6752 -44.2667 -18.38 41.8493 -44.2187 -18.4598 42.0257 -44.181 -18.5328 
42.1807 -44.149 -18.6029 42.3342 -44.1171 -18.6719 42.4864 -44.0853 -18.7398 
42.6371 -44.0534 -18.8066 42.7863 -44.0214 -18.8719 42.9349 -43.9915 -18.9388 
43.0821 -43.9613 -19.0042 43.2279 -43.9309 -19.0682 43.3726 -43.9002 -19.1307 
43.516 -43.8692 -19.1916 43.6584 -43.8377 -19.2511 43.7999 -43.8057 -19.309 
43.9399 -43.7725 -19.3659 43.9584 -43.5737 -19.0553 46.1582 -36.1926 -13.5481 
46.4198 -35.9387 -13.6941 46.6729 -35.6804 -13.8469 46.9219 -35.4236 -14.0021 
47.1708 -35.1673 -14.1575 47.4195 -34.9114 -14.3129 47.6594 -34.6517 -14.4753 
47.8841 -34.3915 -14.6433 48.1085 -34.1321 -14.8113 48.3302 -33.8724 -14.9813 
48.5508 -33.6146 -15.152 48.7711 -33.3576 -15.3229 48.9914 -33.1014 -15.494 
49.1836 -32.8352 -15.685 49.3606 -32.5789 -15.8693 49.5375 -32.3235 -16.0537 
49.7141 -32.069 -16.2381 49.8905 -31.8154 -16.4226 50.0666 -31.5627 -16.607 
50.2408 -31.3104 -16.7925 50.396 -31.0564 -16.9887 50.5193 -30.815 -17.1776 
50.6357 -30.5736 -17.369 50.7466 -30.3304 -17.5491 50.8572 -30.0883 -17.7287 
50.9674 -29.8472 -17.9078 51.0771 -29.6072 -18.0862 51.1865 -29.3681 -18.264 
51.2954 -29.1299 -18.4411 51.3855 -28.8895 -18.6245 51.4454 -28.6712 -18.7874 
51.3183 -28.6808 -18.2983 60.5107 -38.3682 -47.9325 60.408 -38.113 -48.2106 
60.2277 -37.8909 -48.4799 60.053 -37.658 -48.7332 59.8783 -37.426 -48.987 
59.7036 -37.1948 -49.2411 59.5279 -36.9646 -49.4951 59.2831 -36.7875 -49.6645 
59.0387 -36.6114 -49.8341 58.7973 -36.4352 -50.0062 58.5557 -36.256 -50.1783 
58.3146 -36.0782 -50.3506 58.0739 -35.9019 -50.5232 57.8337 -35.7269 -50.696 
57.5939 -35.5535 -50.8691 57.3547 -35.3815 -51.0425 57.1158 -35.211 -51.2162 
56.8775 -35.042 -51.3901 56.6608 -34.8642 -51.5835 56.3458 -34.7356 -51.688 
56.119 -34.6265 -51.7546 55.8932 -34.5189 -51.8215 55.6683 -34.4128 -51.8887 
55.4443 -34.3082 -51.9561 55.2213 -34.2052 -52.0238 54.9991 -34.1036 -52.0918 
54.7812 -34.0004 -52.1661 54.5585 -33.8817 -52.2389 54.3367 -33.7646 -52.3118 
54.1157 -33.6489 -52.3849 53.8955 -33.5347 -52.4583 54.1385 -33.9833 -52.5216 
27.8632 9.55649 -41.8265 27.6139 9.84007 -41.7362 27.3643 10.1235 -41.6462 
27.1144 10.4067 -41.5566 26.864 10.6896 -41.4677 26.6131 10.9722 -41.3796 
26.3497 11.239 -41.2765 26.0838 11.4852 -41.1551 25.8174 11.7309 -41.0344 
25.5504 11.9759 -40.9147 25.2819 12.2174 -40.7942 25.0126 12.4583 -40.6747 
24.7425 12.6984 -40.5563 24.4713 12.9376 -40.4394 24.1992 13.176 -40.3238 
23.9171 13.3945 -40.1912 23.6458 13.5976 -40.0487 23.3736 13.7998 -39.9076 
23.1002 14.001 -39.7677 22.8258 14.2013 -39.6291 22.5502 14.4007 -39.4918 
22.2735 14.5993 -39.3557 21.9957 14.797 -39.2209 21.7167 14.9939 -39.0872 
21.4366 15.19 -38.9547 21.1521 15.3736 -38.8129 20.8746 15.552 -38.6702 
20.5956 15.7295 -38.5289 20.3151 15.906 -38.3889 20.0331 16.0815 -38.2501 
19.7497 16.2561 -38.1127 19.6871 16.0084 -38.3927 51.2771 -22.4851 -17.1517 
51.3303 -22.8557 -17.2945 51.381 -23.2258 -17.4394 51.4169 -23.5935 -17.5921 
51.4534 -23.9604 -17.746 51.4891 -24.3266 -17.9016 51.5223 -24.6916 -18.0593 
51.5459 -25.0552 -18.2217 51.5652 -25.4173 -18.3831 51.5848 -25.7787 -18.5456 
51.6048 -26.1392 -18.7093 51.6251 -26.4989 -18.8742 51.6459 -26.8578 -19.0403 
51.6669 -27.2158 -19.2076 51.6853 -27.5723 -19.3767 51.7041 -27.928 -19.547 
51.7232 -28.2829 -19.7184 51.7428 -28.6367 -19.8912 51.7628 -28.9897 -20.0654 
51.7828 -29.3418 -20.2406 51.8033 -29.6931 -20.4168 51.8247 -30.0434 -20.594 
51.8555 -30.395 -20.7707 51.8866 -30.7457 -20.9483 51.918 -31.0956 -21.1267 
51.9496 -31.4447 -21.3057 51.9814 -31.793 -21.4853 52.0133 -32.1406 -21.6653 
52.0454 -32.4875 -21.8455 52.0868 -32.8344 -22.0233 52.1374 -33.1827 -22.2011 
52.2056 -32.7031 -22.3826 30.7457 -31.2401 -50.2105 31.0878 -31.2841 -50.3965 
31.4295 -31.3278 -50.5825 31.7707 -31.3711 -50.7686 32.1069 -31.4199 -50.9614 
32.4426 -31.4765 -51.1605 32.7779 -31.5326 -51.3598 33.1126 -31.5881 -51.5592 
33.4468 -31.6428 -51.7589 33.7791 -31.6985 -51.9605 34.1547 -31.7014 -52.1033 
34.4986 -31.7422 -52.2172 34.8415 -31.7825 -52.3309 35.1836 -31.8223 -52.4444 
35.5247 -31.8616 -52.5579 35.865 -31.9004 -52.6712 36.2043 -31.9387 -52.7844 
36.5428 -31.9765 -52.8975 36.8803 -32.0137 -53.0105 37.2167 -32.0507 -53.1242 
37.551 -32.1036 -53.2558 37.9098 -32.1329 -53.3275 38.2272 -32.2107 -53.3838 
38.5434 -32.2883 -53.4399 38.8585 -32.3657 -53.4957 39.1725 -32.4429 -53.5514 
39.4855 -32.52 -53.6068 39.7973 -32.5968 -53.6621 40.1081 -32.6733 -53.7171 
40.4177 -32.7497 -53.772 40.7264 -32.8258 -53.8267 40.7122 -32.58 -53.8696 
51.2442 -28.4703 -17.9778 51.1504 -28.2541 -17.6672 51.0502 -28.0359 -17.3599 
50.9441 -27.8175 -17.059 50.8384 -27.5983 -16.7589 44.1136 -43.276 -18.8074 
44.2622 -42.9812 -18.5673 44.4117 -42.6864 -18.3279 44.562 -42.3918 -18.0895 
44.7096 -42.093 -17.8552 44.847 -41.7885 -17.6301 44.9847 -41.4844 -17.4056 
45.1231 -41.1811 -17.1814 45.2566 -40.8718 -16.9634 45.3827 -40.5618 -16.7519 
45.5086 -40.2521 -16.5412 45.6303 -39.9421 -16.3313 45.7519 -39.6327 -16.122 
45.8745 -39.3247 -15.9122 45.9813 -39.0108 -15.7179 46.0879 -38.6976 -15.5242 
46.1917 -38.3825 -15.3337 46.2968 -38.0691 -15.1477 46.3982 -37.7532 -14.9659 
46.4687 -37.4401 -14.806 46.5323 -37.1232 -14.6526 46.5769 -36.8175 -14.4959 
46.6212 -36.5129 -14.3395 53.5581 -33.3608 -52.5711 53.2206 -33.1874 -52.6843 
52.8829 -33.0147 -52.7978 52.5451 -32.8425 -52.9117 52.2072 -32.6709 -53.0259 
51.8383 -32.5244 -53.0857 51.4839 -32.3831 -53.1249 51.1298 -32.2424 -53.1644 
50.776 -32.1024 -53.204 50.4226 -31.9631 -53.2438 50.067 -31.828 -53.2749 
49.7141 -31.7008 -53.3024 49.3616 -31.5745 -53.3302 49.0095 -31.449 -53.3583 
48.6579 -31.3244 -53.3866 48.3067 -31.2006 -53.4152 47.9559 -31.0777 -53.4441 
47.6057 -30.9558 -53.4733 47.2559 -30.8347 -53.5028 46.9066 -30.7146 -53.5325 
46.5579 -30.5953 -53.5626 46.2098 -30.4767 -53.5936 45.8624 -30.3565 -53.6247 
45.5142 -30.2396 -53.6502 45.1781 -30.1394 -53.6657 44.836 -30.0639 -53.6341 
44.5282 -29.9541 -53.5928 44.2214 -29.8449 -53.5517 43.9158 -29.7363 -53.5109 
43.6111 -29.6284 -53.4702 43.3076 -29.5211 -53.4298 43.7799 -29.2856 -53.3685 
57.5615 -40.7155 -37.948 57.6741 -40.3387 -38.0105 57.7867 -39.962 -38.073 
57.8994 -39.5854 -38.1356 57.9381 -39.21 -38.2353 57.9912 -38.8353 -38.3275 
58.0442 -38.461 -38.4195 58.0972 -38.0872 -38.5113 58.15 -37.7139 -38.603 
58.2027 -37.3411 -38.6945 58.2553 -36.9687 -38.7858 58.3077 -36.5969 -38.8767 
58.36 -36.2255 -38.9674 58.4121 -35.8546 -39.0578 58.4648 -35.4841 -39.1475 
58.4734 -35.1119 -39.2565 58.438 -34.7875 -39.3748 58.3389 -34.4737 -39.4201 
58.2705 -34.1541 -39.4634 58.2023 -33.8353 -39.5054 58.1343 -33.5174 -39.5462 
58.0663 -33.2002 -39.5857 57.9985 -32.8838 -39.6239 57.9308 -32.5681 -39.661 
57.8633 -32.2532 -39.6969 57.7959 -31.9391 -39.7316 57.7287 -31.6259 -39.7648 
57.6616 -31.3137 -39.7965 57.5947 -31.0024 -39.8267 57.528 -30.692 -39.8555 
57.4252 -30.3904 -39.8838 57.4578 -30.4427 -40.0168 54.1618 -34.3379 -52.6715 
54.1923 -34.6848 -52.8366 54.2223 -35.0317 -53.002 54.2516 -35.3786 -53.1677 
54.2583 -35.7467 -53.2931 54.2447 -36.1097 -53.3389 54.2307 -36.4719 -53.3848 
54.2162 -36.8334 -53.4308 54.2014 -37.1942 -53.4768 54.1918 -37.5524 -53.5395 
54.1835 -37.9156 -53.6042 54.1748 -38.2782 -53.669 54.1657 -38.6402 -53.7338 
54.1563 -39.0015 -53.7986 54.1547 -39.2866 -53.7271 54.1519 -39.5681 -53.6451 
54.1462 -39.7949 -53.5552 54.1371 -40.0086 -53.4379 54.1131 -40.1902 -53.3413 
54.0891 -40.3703 -53.2455 54.0651 -40.5492 -53.1504 54.0411 -40.7263 -53.0562 
54.0171 -40.9017 -52.963 53.9931 -41.0755 -52.8707 53.9692 -41.2476 -52.7793 
53.9425 -41.4099 -52.674 53.9208 -41.543 -52.5865 53.8992 -41.6746 -52.5001 
53.8776 -41.8047 -52.4147 53.856 -41.9333 -52.3304 53.8345 -42.0603 -52.2471 
53.9572 -41.812 -52.3956 57.1808 -30.0181 -40.2646 56.8974 -29.5832 -40.481 
56.6089 -29.1402 -40.6677 56.3401 -28.6748 -40.8221 56.0779 -28.1727 -40.9127 
55.8191 -27.6635 -40.97 55.5647 -27.1492 -40.994 55.3155 -26.6316 -40.9852 
55.0913 -26.1037 -40.9472 54.7342 -25.6445 -40.8474 54.3785 -25.283 -41.0285 
54.5729 -25.2805 -40.4835 37.6216 10.8791 -21.1354 37.1806 11.2874 -21.3155 
36.7411 11.6799 -21.5308 36.2802 12.0309 -21.7679 35.8239 12.3643 -22.0376 
35.3722 12.6789 -22.337 34.9261 12.9747 -22.6632 34.4887 13.2463 -23.0211 
34.0608 13.4947 -23.4066 33.6678 13.7457 -23.828 33.5554 13.6395 -24.4356 
33.2447 14.2077 -23.8049 43.9428 -28.7503 -53.1279 44.0508 -28.2466 -52.8599 
44.1248 -27.7395 -52.595 44.1654 -27.2307 -52.3367 44.1774 -26.7209 -52.0857 
44.1587 -26.2166 -51.8417 44.1147 -25.7192 -51.6047 44.0497 -25.2333 -51.3763 
43.968 -24.7602 -51.1565 43.8619 -24.3275 -50.8984 43.412 -24.068 -50.8891 
44.0629 -23.9792 -50.5704 51.5374 -50.2937 -37.3583 51.0942 -50.204 -36.9418 
50.6748 -50.1499 -36.5185 50.2764 -50.0926 -36.0935 49.9001 -50.0313 -35.6635 
49.5442 -49.956 -35.2282 49.216 -49.8732 -34.7884 48.9047 -49.7709 -34.3424 
48.5976 -49.6504 -33.9374 48.303 -49.524 -33.522 47.9593 -49.417 -33.1385 
48.0601 -49.3793 -33.0785 45.3209 -49.7332 -37.6514 45.7517 -49.9253 -37.2958 
46.1836 -49.9888 -36.985 46.5833 -50.0597 -36.6559 46.9589 -50.1235 -36.3142 
47.3084 -50.1799 -35.9606 47.624 -50.2557 -35.594 47.9617 -50.1245 -35.2357 
48.077 -50.0382 -34.9575 48.1607 -49.9531 -34.6713 48.5109 -49.8708 -34.501 
47.9585 -49.8847 -34.3353 40.3437 -5.7033 -43.3537 39.9512 -5.26864 -43.5069 
39.5548 -4.83106 -43.6227 39.1639 -4.38649 -43.7221 38.7801 -3.93974 -43.8077 
38.4056 -3.49181 -43.8845 38.04 -3.04741 -43.9545 37.6813 -2.61192 -44.0234 
37.3156 -2.19909 -44.0751 36.9619 -1.81678 -44.1361 36.5045 -1.59006 -44.318 
36.7101 -1.36513 -44.0134 39.3453 -14.1728 -47.674 38.811 -13.9978 -47.8125 
38.1265 -13.9366 -47.5051 37.9106 -14.0538 -47.4147 37.6697 -14.1974 -47.3224 
37.4044 -14.364 -47.2265 37.1155 -14.5509 -47.1257 36.8043 -14.7554 -47.0195 
36.5119 -15.0096 -46.8568 36.3503 -15.1516 -46.6952 36.2354 -15.715 -46.7217 
36.3026 -14.7309 -46.5063 42.8448 -23.872 -50.8509 42.2966 -23.6795 -50.8125 
41.7437 -23.5146 -50.7873 41.1874 -23.3779 -50.7754 40.6288 -23.2724 -50.7783 
40.0695 -23.1995 -50.7964 39.5114 -23.1591 -50.8293 38.9558 -23.1511 -50.8742 
38.406 -23.175 -50.9311 37.8615 -23.2278 -51.0011 37.3236 -23.0791 -50.9763 
37.385 -23.4748 -51.1562 36.414 -0.821441 -43.8447 36.1049 -0.297884 -43.6742 
35.7897 0.215023 -43.5161 35.4325 0.670641 -43.3605 35.0743 1.11461 -43.2228 
34.7175 1.54674 -43.1149 34.3647 1.96112 -43.0222 34.0192 2.35677 -42.9423 
33.6845 2.73346 -42.8724 33.3631 3.09841 -42.812 32.9273 3.32309 -43.0155 
33.2382 3.51202 -42.5036 41.2965 -33.0423 -53.9172 41.8573 -33.2753 -54.0036 
42.4095 -33.5216 -54.0775 42.9454 -33.7799 -54.1367 43.4658 -34.0522 -54.1907 
43.9678 -34.3393 -54.2386 44.4472 -34.6416 -54.2797 44.9022 -34.9573 -54.3138 
45.3317 -35.2849 -54.3412 45.7344 -35.6214 -54.3579 46.2101 -35.8525 -54.3919 
46.0776 -35.9543 -54.3362 47.5757 -49.3109 -32.7397 47.2161 -49.2213 -32.3145 
46.8743 -49.1244 -31.8787 46.546 -49.0227 -31.4367 46.227 -48.9182 -30.9919 
45.9135 -48.8126 -30.5469 45.602 -48.703 -30.1051 45.3275 -48.5379 -29.6856 
45.06 -48.3756 -29.2727 44.8023 -48.2175 -28.8696 45.0599 -48.072 -28.4101 
44.2568 -48.1861 -28.8787 39.5609 -15.2276 -47.7872 39.2087 -15.6654 -47.9735 
38.885 -16.1276 -48.155 38.6072 -16.5964 -48.4059 38.3478 -17.0927 -48.6634 
38.0568 -17.643 -48.7874 47.6467 -49.7532 -33.8737 47.3129 -49.6264 -33.4439 
46.9603 -49.5331 -33.0266 46.5822 -49.4552 -32.6236 46.1736 -49.3453 -32.259 
45.8157 -49.1954 -31.9091 45.4372 -49.0479 -31.5834 45.0378 -48.9029 -31.2819 
44.6158 -48.7741 -31.0003 44.164 -48.6609 -30.7328 44.0451 -48.5346 -30.2058 
43.6284 -48.6231 -30.8722 36.8631 -23.8197 -51.2889 36.3542 -24.1638 -51.421 
35.8514 -24.5102 -51.5539 35.3518 -24.8529 -51.6842 34.8531 -25.1899 -51.7901 
34.3621 -25.5068 -51.8816 33.8714 -25.7989 -51.9649 33.3837 -26.0659 -52.0514 
32.8819 -26.2832 -52.1291 32.3789 -26.4811 -52.1924 31.9223 -26.7067 -52.2097 
31.8697 -26.4948 -52.2061 52.384 -32.5831 -22.9301 52.5632 -32.4955 -23.4833 
52.7426 -32.4469 -24.041 52.9382 -32.4307 -24.5951 53.134 -32.4474 -25.1494 
53.2723 -32.4931 -25.7148 53.4182 -32.5597 -26.276 53.5988 -32.6435 -26.8285 
53.7796 -32.7459 -27.3778 53.9366 -32.8767 -27.9292 54.0091 -33.4033 -28.1786 
54.0616 -32.5113 -28.3715 54.1098 -33.9122 -28.4698 54.2176 -34.4076 -28.7805 
54.3249 -34.9041 -29.0896 54.3955 -35.4139 -29.3893 54.4284 -35.9361 -29.6639 
54.4518 -36.4744 -29.9065 54.4768 -37.0263 -30.1147 54.498 -37.5865 -30.2992 
54.4708 -38.1497 -30.4685 54.4241 -38.7038 -30.6013 54.3785 -39.2046 -30.8478 
54.3074 -39.2482 -30.6617 52.2024 -33.6708 -22.4694 52.2626 -34.1421 -22.7646 
52.3408 -34.5991 -23.0757 52.4286 -35.0406 -23.404 52.5158 -35.4669 -23.7504 
52.6183 -35.8787 -24.1076 52.7269 -36.2792 -24.4742 52.8457 -36.6729 -24.8433 
52.9516 -37.0618 -25.2172 53.0335 -37.4631 -25.5759 53.0236 -37.9396 -25.8337 
53.1375 -37.7251 -26.0219 53.7343 -42.4766 -51.9453 53.6119 -42.8634 -51.6388 
53.4694 -43.2252 -51.3226 53.3237 -43.4949 -51.0012 53.1651 -43.7531 -50.6965 
52.9932 -43.9987 -50.4099 52.8077 -44.2305 -50.1428 52.6131 -44.4743 -49.919 
52.4157 -44.7538 -49.6848 52.2098 -45.0183 -49.4652 52.2941 -45.3299 -49.1712 
51.7805 -45.1153 -49.3626 42.7124 -29.3584 -53.3653 42.116 -29.2126 -53.3059 
41.5221 -29.0783 -53.2502 40.9363 -28.9484 -53.1961 40.3631 -28.8162 -53.1394 
39.807 -28.6829 -53.0782 39.2659 -28.5472 -53.0168 38.7421 -28.4098 -52.9554 
38.2374 -28.2731 -52.8949 37.753 -28.1405 -52.8364 37.2884 -28.0268 -52.7483 
37.316 -27.9533 -52.7339 35.9805 -16.246 -46.7421 35.6316 -16.7088 -46.8024 
35.2751 -17.1225 -46.8578 34.8794 -17.426 -46.9322 34.4251 -17.655 -47.034 
34.0195 -17.8305 -47.1107 33.5839 -17.9523 -47.1928 33.189 -17.9738 -47.2294 
32.8703 -17.9338 -47.2276 32.5339 -17.8818 -47.2017 32.6162 -17.9043 -47.2324 
31.9739 -17.7854 -47.1342 54.172 -32.1268 -28.8507 54.2595 -31.7441 -29.332 
54.3448 -31.3534 -29.8073 54.4245 -30.9413 -30.2653 54.5583 -30.5025 -30.6872 
54.5584 -30.0464 -31.1269 54.5477 -29.5806 -31.5225 54.5274 -29.0941 -31.8905 
54.4984 -28.59 -32.2324 54.4885 -28.0616 -32.5364 54.6701 -27.8859 -33.1045 
54.3208 -27.4732 -32.43 19.2759 16.5518 -37.8788 18.7894 16.8372 -37.6586 
18.2888 17.1162 -37.463 17.7723 17.3803 -37.2891 17.243 17.6295 -37.1328 
16.7048 17.8628 -36.9827 16.1616 18.0902 -36.8415 45.2835 -47.8759 -27.9009 
45.4506 -47.6398 -27.4047 45.594 -47.3982 -26.9112 45.701 -47.1233 -26.4754 
45.8163 -46.8557 -26.0573 45.9497 -46.5973 -25.6579 46.0926 -46.3474 -25.2626 
46.2529 -46.1015 -24.8868 46.4247 -45.8369 -24.5464 46.5722 -45.5898 -24.2781 
46.8653 -45.2951 -24.1301 46.5408 -45.3819 -23.942 54.1566 -39.8042 -30.6104 
53.999 -40.3527 -30.5323 53.8107 -40.8863 -30.4365 53.617 -41.4017 -30.3116 
53.3731 -41.8662 -30.1881 53.1279 -42.3118 -30.039 52.8819 -42.7355 -29.8654 
52.6356 -43.1317 -29.6697 52.355 -43.4866 -29.4681 52.0955 -43.7852 -29.2699 
51.8374 -43.9916 -28.9615 51.8508 -44.1576 -29.1944 33.4309 13.5616 -25.0022 
33.2906 13.501 -25.5671 33.1372 13.4555 -26.1299 33.0233 13.4704 -26.7078 
32.9367 13.5196 -27.2676 32.8432 13.5768 -27.8256 32.746 13.6383 -28.3842 
32.6436 13.7052 -28.9489 32.5425 13.764 -29.5197 32.4368 13.8114 -30.0934 
32.6782 13.4769 -30.5088 32.0743 14.2006 -30.3377 46.4253 -36.4631 -54.2949 
46.7687 -36.9643 -54.1944 47.0653 -37.4646 -54.0853 47.3344 -37.9679 -53.9734 
47.5744 -38.4916 -53.933 47.8048 -39.0428 -53.7631 48.0757 -39.4074 -53.6045 
48.3249 -39.7616 -53.4443 48.5447 -40.0802 -53.2816 48.7355 -40.3848 -53.1202 
49.1044 -40.6038 -53.074 48.7189 -40.7404 -52.876 31.6902 14.5994 -30.6313 
31.3104 14.9921 -30.9266 30.8938 15.3491 -31.2091 30.4665 15.645 -31.4311 
30.0467 15.941 -31.6311 29.6362 16.2375 -31.8029 29.2594 16.5627 -31.9519 
28.8751 16.9072 -32.0659 28.4967 17.1717 -32.0807 28.1421 17.449 -32.0681 
27.7703 17.7002 -32.142 27.8126 17.7464 -31.9694 43.0561 -48.5768 -30.9933 
42.5 -48.3833 -31.1224 42.0237 -48.1742 -31.2227 41.5518 -47.9638 -31.3016 
41.0838 -47.7523 -31.3619 40.6205 -47.5408 -31.4076 40.1618 -47.3299 -31.4428 
39.7217 -47.0936 -31.4761 39.3284 -46.8291 -31.4583 39.0198 -46.5747 -31.4115 
38.8063 -46.4078 -31.0275 38.7731 -46.3534 -31.7447 43.6612 -48.1272 -28.8183 
43.0729 -48.0595 -28.7317 42.4934 -47.9836 -28.6241 41.9835 -47.7887 -28.5198 
41.531 -47.5856 -28.3443 41.0881 -47.386 -28.1613 40.6498 -47.1886 -27.9829 
40.2123 -46.9926 -27.8171 39.7877 -46.7618 -27.6742 39.4452 -46.5251 -27.5701 
39.1216 -46.2933 -27.4029 39.0878 -46.2862 -27.5304 51.5117 -44.6044 -29.0935 
51.1558 -45.0086 -29.0019 50.7698 -45.3709 -28.9141 50.4033 -45.6771 -28.8218 
50.0458 -45.9654 -28.716 49.7031 -46.2396 -28.595 49.3696 -46.5168 -28.4758 
49.067 -46.6247 -28.384 48.8056 -46.717 -28.2766 48.5683 -46.787 -28.1559 
48.398 -46.7196 -27.8709 48.2991 -46.9829 -28.2181 44.9756 -49.6771 -37.3874 
45.2024 -49.7313 -36.8014 45.3391 -49.7301 -36.3533 45.4442 -49.7227 -35.9162 
45.518 -49.7093 -35.4919 45.5615 -49.6902 -35.0817 45.5759 -49.6656 -34.6868 
45.5624 -49.6361 -34.3083 45.5228 -49.6019 -33.947 45.4595 -49.5586 -33.6037 
45.4688 -49.4911 -33.3279 45.2903 -49.4759 -33.3911 53.2683 -38.016 -26.5651 
53.3956 -38.3114 -27.0997 53.5204 -38.6086 -27.6253 53.6465 -38.9045 -28.1426 
53.7273 -39.1894 -28.6617 53.8021 -39.4374 -29.1565 53.8756 -39.6725 -29.6348 
52.9759 -38.4641 -26.0405 52.9208 -38.9894 -26.2307 52.8582 -39.5135 -26.4028 
52.7472 -40.0046 -26.5731 52.6354 -40.491 -26.7242 52.5192 -40.9686 -26.8572 
52.3943 -41.4334 -26.973 52.2047 -41.8391 -27.0734 52.0446 -42.1821 -27.1772 
51.8856 -42.5049 -27.257 51.6808 -42.8224 -27.2332 51.7785 -42.82 -27.4373 
48.6097 -41.2543 -52.5505 48.494 -41.7318 -52.1779 48.3536 -42.1424 -51.7947 
48.1874 -42.5414 -51.4264 47.997 -42.9255 -51.0652 47.7876 -43.2777 -50.6993 
47.5648 -43.5036 -50.2903 47.3772 -43.5927 -49.9995 47.168 -43.6641 -49.7324 
46.9379 -43.7178 -49.4891 46.6842 -43.7553 -49.2652 46.7321 -43.7877 -49.227 
38.7168 -45.9979 -27.1489 38.3049 -45.7004 -26.9158 37.8956 -45.389 -26.7125 
37.4784 -45.0802 -26.534 37.0486 -44.7837 -26.3803 36.6618 -44.4175 -26.2732 
36.3042 -44.0785 -26.1694 35.9472 -43.7428 -26.0969 35.5924 -43.4119 -26.0569 
35.2415 -43.0872 -26.0496 34.9375 -42.7856 -25.8012 34.9118 -42.8025 -26.2848 
46.9925 -3.73567 -19.5366 46.745 -3.35473 -19.9727 46.5071 -3.00039 -20.4358 
46.2809 -2.67316 -20.924 46.0471 -2.38313 -21.4322 45.8009 -2.13422 -21.9536 
45.5526 -1.91756 -22.4844 45.3177 -1.73442 -23.0339 45.0961 -1.58332 -23.5988 
44.8844 -1.46327 -24.1753 44.6559 -1.32741 -24.74 44.6746 -1.36919 -24.7555 
36.735 -22.8889 -50.9363 36.1446 -22.7171 -50.8867 35.5618 -22.5491 -50.8406 
34.9689 -22.3872 -50.8572 34.3685 -22.2462 -50.901 33.7636 -22.1387 -50.9537 
33.156 -22.0601 -51.0137 32.5492 -22.0016 -51.0947 31.947 -21.9455 -51.243 
31.3446 -21.9044 -51.3947 30.8373 -22.2035 -51.5973 30.8479 -21.5339 -51.4581 
32.952 13.1034 -30.9262 33.2357 12.7208 -31.3251 33.5053 12.3098 -31.7011 
33.7054 11.8593 -32.0002 33.9162 11.4061 -32.2718 34.1574 10.9637 -32.5193 
34.4586 10.5193 -32.743 34.7724 10.0749 -32.9324 35.0725 9.61035 -33.0774 
35.3638 9.16288 -33.1518 35.7327 8.79504 -32.9494 35.5101 8.73923 -33.4857 
57.7196 -41.7681 -38.6341 57.9211 -41.9744 -39.1131 58.1341 -42.1736 -39.5776 
58.3526 -42.3656 -40.036 58.5663 -42.5524 -40.4841 58.7739 -42.7355 -40.9198 
58.974 -42.9169 -41.3411 59.1652 -43.0974 -41.7468 59.3437 -43.2783 -42.1311 
59.5038 -43.4589 -42.4972 59.6584 -43.6828 -42.8311 59.6964 -43.6068 -42.8534 
27.4348 18.124 -31.7758 27.068 18.5004 -31.5665 26.7087 18.8658 -31.3342 
26.362 19.2165 -31.0817 26.0303 19.5633 -30.8132 25.711 19.9066 -30.5323 
25.4026 20.2468 -30.2408 25.1094 20.5941 -29.9448 24.8028 20.9115 -29.6307 
24.5289 21.2184 -29.2894 24.1368 21.4907 -29.0852 24.3856 21.4861 -28.8476 
31.4249 -17.6335 -47.0543 30.96 -17.3976 -46.9291 30.5078 -17.1644 -46.7716 
30.0684 -16.934 -46.5849 29.6577 -16.6812 -46.3689 29.3249 -16.4304 -46.1039 
29.0012 -16.1862 -45.8175 28.684 -15.9467 -45.5141 28.3619 -15.7245 -45.1962 
28.0333 -15.5069 -44.8569 27.9895 -15.4835 -44.6632 27.6499 -15.2362 -44.6037 
48.1314 -46.5809 -27.3704 47.8824 -46.432 -26.8701 47.6532 -46.2724 -26.3718 
47.4432 -46.1021 -25.8784 47.2366 -45.9239 -25.4024 47.2654 -44.8698 -23.9093 
47.6578 -44.4483 -23.6866 48.0269 -44.0059 -23.4856 48.3365 -43.5661 -23.3242 
48.6411 -43.1397 -23.1728 48.9402 -42.7322 -23.0371 49.227 -42.3367 -22.925 
49.4436 -41.9727 -22.8439 49.6574 -41.6328 -22.7754 49.8635 -41.3203 -22.7253 
50.2264 -41.1726 -23.0548 49.8024 -41.0105 -22.3223 23.6502 21.83 -28.8348 
23.1747 22.1714 -28.5688 22.7111 22.5144 -28.2875 22.2579 22.8585 -27.9934 
21.8135 23.2034 -27.6889 21.3525 23.4959 -27.3507 20.9077 23.7703 -27.0077 
51.343 -43.2917 -27.0812 50.9554 -43.6962 -26.9506 50.5716 -44.0858 -26.8032 
50.1769 -44.446 -26.6489 49.7851 -44.7154 -26.5293 49.4052 -44.9645 -26.3968 
49.0382 -45.1933 -26.2525 48.6802 -45.3965 -26.1026 48.364 -45.525 -25.9684 
48.0742 -45.6302 -25.8268 47.8116 -45.6494 -25.5858 47.7715 -45.8161 -25.7916 
46.4263 -43.9284 -48.7622 46.0965 -44.0548 -48.3128 45.7253 -44.2383 -47.9143 
36.1393 8.41597 -32.7395 36.554 8.04076 -32.5394 36.9356 7.63719 -32.3309 
37.3104 7.23214 -32.143 37.6819 6.82335 -31.9708 38.0411 6.40511 -31.8097 
38.3905 5.984 -31.6682 38.7345 5.55769 -31.5509 39.0716 5.12638 -31.4615 
39.4055 4.6957 -31.3924 39.7038 4.28294 -31.1881 39.6712 4.21595 -31.4461 
31.3214 -26.4953 -52.2205 30.7773 -26.5192 -52.2353 44.8514 -49.3047 -33.0125 
44.3965 -49.1364 -32.6564 43.9235 -48.9722 -32.3293 43.4277 -48.8419 -32.0269 
42.9183 -48.6787 -31.7555 54.6955 -27.6337 -33.6594 54.7081 -27.3526 -34.1985 
54.7319 -27.0343 -34.7135 54.767 -26.6903 -35.2217 54.7584 -26.3334 -35.7185 
54.714 -25.9651 -36.1782 54.6574 -25.5778 -36.6137 54.5893 -25.1736 -37.0244 
54.4514 -24.7772 -37.4217 54.2848 -24.4698 -37.7652 54.1449 -24.2661 -38.2094 
54.0631 -24.0985 -37.995 38.4945 -46.1365 -30.6168 38.1697 -45.8548 -30.2326 
37.832 -45.5628 -29.8751 37.4826 -45.2615 -29.5458 37.123 -44.9521 -29.245 
36.7545 -44.6359 -28.9728 36.3787 -44.314 -28.7289 36.0152 -43.9654 -28.5135 
35.6541 -43.6202 -28.3419 35.2877 -43.2723 -28.2074 35.0428 -43.0203 -27.7948 
34.9084 -42.9314 -28.3909 44.3558 -23.6608 -50.2337 44.673 -23.3625 -49.9029 
45.006 -23.085 -49.5745 45.3608 -22.8316 -49.2543 45.7327 -22.5994 -48.9418 
46.0906 -22.4433 -48.5627 46.4065 -22.3779 -48.232 46.7455 -22.2791 -47.8971 
47.0967 -22.208 -47.5758 47.4587 -22.1646 -47.2692 47.6832 -21.924 -46.9036 
47.8843 -22.3275 -47.0842 49.7601 -40.6133 -21.8902 49.7128 -40.2143 -21.4787 
49.6749 -39.8141 -21.0791 49.649 -39.415 -20.6911 49.6331 -39.018 -20.3193 
49.5991 -38.6077 -19.9854 49.5549 -38.2398 -19.6747 49.5171 -37.882 -19.3802 
49.4855 -37.536 -19.103 49.4655 -37.2043 -18.8403 49.6188 -36.7634 -18.7627 
49.2784 -37.0491 -18.4343 38.4563 -46.0693 -32.1704 38.1396 -45.7854 -32.5883 
37.8227 -45.5017 -32.9958 37.502 -45.2152 -33.3872 37.1782 -44.9267 -33.7615 
36.8845 -44.5941 -34.1104 36.63 -44.2606 -34.4177 36.3835 -43.9281 -34.6782 
36.1321 -43.5947 -34.9173 35.8753 -43.2598 -35.1359 35.5219 -42.9228 -34.8719 
35.8969 -43.1641 -35.6822 44.5373 -1.40995 -25.3476 44.4034 -1.45687 -25.9399 
44.2806 -1.52418 -26.5326 44.1704 -1.61097 -27.1252 44.1032 -1.70491 -27.7242 
44.0464 -1.82055 -28.3193 44.0033 -1.95699 -28.9112 43.9744 -2.11459 -29.4988 
44.0028 -2.28161 -30.0855 44.0597 -2.47023 -30.6607 44.2045 -2.77634 -31.1657 
44.0246 -2.52794 -31.265 46.419 -45.0844 -23.4018 46.2796 -44.8008 -22.8647 
46.1436 -44.5178 -22.3352 45.9997 -44.2444 -21.8145 45.8496 -43.976 -21.3092 
45.667 -43.7333 -20.8246 45.4882 -43.5001 -20.356 45.3186 -43.2716 -19.902 
45.1643 -43.0445 -19.4638 45.0297 -42.8157 -19.0415 45.0031 -42.5164 -18.6353 
44.7879 -42.6599 -18.6262 30.47 7.73215 -41.1942 30.5266 8.14166 -40.7304 
30.6127 8.53203 -40.2558 30.7254 8.90365 -39.7729 30.8669 9.24941 -39.2799 
31.0284 9.57358 -38.782 31.2138 9.87856 -38.2813 31.4249 10.1552 -37.7776 
31.6583 10.4049 -37.2735 31.9112 10.6288 -36.7712 32.1515 10.8107 -36.2444 
32.1204 10.849 -36.2458 24.261 21.7729 -28.3285 24.1427 22.0474 -27.8053 
24.0326 22.3176 -27.2808 23.9227 22.587 -26.7581 23.8037 22.8597 -26.2406 
23.6794 23.1575 -25.7388 23.536 23.4725 -25.2473 23.3318 23.7483 -24.75 
23.1025 24.0065 -24.2768 22.839 24.2717 -23.8243 22.2787 24.4814 -23.8887 
23.1331 24.3301 -23.3025 36.7307 -28.0334 -52.6852 36.1747 -28.0613 -52.6274 
35.6211 -28.112 -52.5868 35.0676 -28.181 -52.5711 34.5215 -28.2765 -52.5603 
33.9855 -28.3994 -52.5403 33.4688 -28.5417 -52.5082 32.9672 -28.7083 -52.4811 
32.5223 -28.7969 -52.3523 32.0938 -28.9043 -52.2422 31.755 -29.2023 -52.1054 
31.6384 -28.805 -52.1714 51.4861 -44.1979 -28.5268 51.1365 -44.3517 -28.124 
50.7985 -44.4951 -27.7279 50.4732 -44.6249 -27.3451 16.1349 14.1326 -40.8652 
16.3568 14.5484 -40.4216 16.5387 14.9676 -39.9637 16.6796 15.3922 -39.4992 
16.7792 15.8243 -39.0316 16.8377 16.2613 -38.5626 16.8567 16.7025 -38.0949 
53.9762 -24.8319 -41.1305 53.6139 -24.3397 -41.208 53.2602 -23.8378 -41.253 
52.9175 -23.3272 -41.2614 52.5853 -22.8107 -41.2387 52.2658 -22.2899 -41.1824 
51.9701 -21.7601 -41.0955 51.6428 -21.2612 -40.952 51.3275 -20.779 -40.7846 
51.0275 -20.3019 -40.5848 50.6405 -19.9387 -40.8833 51.029 -20.0521 -40.0294 
44.3757 -3.07836 -31.5963 44.5549 -3.39023 -32.0161 44.7454 -3.71531 -32.4196 
44.9498 -4.05276 -32.8034 45.1732 -4.40008 -33.1654 45.3996 -4.766 -33.5018 
45.6339 -5.13986 -33.8131 45.886 -5.51375 -34.1019 46.0701 -5.95055 -34.3528 
46.2514 -6.36066 -34.5505 46.4998 -6.79322 -34.5582 46.3248 -6.70203 -34.9078 
54.3975 -39.6192 -31.2129 54.4181 -40.009 -31.6031 54.449 -40.3744 -32.0076 
54.5267 -40.7303 -32.4223 54.6164 -41.065 -32.8506 54.7177 -41.3775 -33.2908 
54.8183 -41.664 -33.7461 54.9941 -41.9434 -34.1807 55.1928 -42.2092 -34.6193 
55.401 -42.4555 -35.0618 55.652 -42.616 -35.5216 55.5694 -42.7825 -35.4678 
49.8001 -36.215 -18.6738 49.9441 -35.6587 -18.6095 50.0619 -35.1263 -18.5409 
50.1777 -34.606 -18.4749 50.2924 -34.1014 -18.4157 50.4072 -33.6114 -18.364 
50.5228 -33.1381 -18.3232 50.639 -32.6849 -18.2998 50.6821 -32.2892 -18.2681 
50.7282 -31.9166 -18.2541 50.8044 -31.5519 -18.3273 50.7434 -31.5453 -18.1532 
46.121 -43.752 -48.9448 45.5448 -43.731 -48.6529 44.9577 -43.6922 -48.391 
44.3789 -43.5793 -48.1301 43.8369 -43.4669 -47.8596 43.3126 -43.3084 -47.5918 
42.839 -43.0942 -47.3738 42.3676 -42.862 -47.1888 41.8995 -42.6127 -47.0365 
41.4353 -42.3469 -46.9165 40.9701 -42.1157 -46.7374 40.9772 -42.0493 -46.8572 
34.5323 -42.3866 -25.5059 50.2712 -19.5234 -41.0165 49.9048 -19.0993 -41.1225 
49.5429 -18.6663 -41.1977 49.2272 -18.1908 -41.2521 48.9214 -17.7067 -41.276 
48.6083 -17.2269 -41.2613 48.2932 -16.7599 -41.2042 47.9914 -16.289 -41.1202 
47.7481 -15.7843 -41.0278 47.522 -15.2733 -40.9016 47.1844 -14.8171 -40.9139 
47.312 -14.8417 -40.6252 36.1668 -14.233 -46.1819 35.9261 -13.6943 -45.937 
35.6704 -13.2399 -45.625 35.4081 -12.8011 -45.2938 35.1391 -12.3825 -44.9409 
34.8105 -11.9954 -44.5972 34.4749 -11.6417 -44.2324 34.1416 -11.3059 -43.8475 
33.8318 -10.981 -43.4357 33.5247 -10.6783 -43.007 33.2177 -10.3632 -42.6116 
33.2207 -10.3998 -42.5604 33.1382 -18.0656 -47.4725 33.645 -18.2083 -47.7393 
34.0776 -18.3155 -48.0541 34.4802 -18.4322 -48.3824 34.8531 -18.5586 -48.7246 
35.2019 -18.741 -49.0599 30.3713 -21.2339 -51.5784 29.8799 -20.9621 -51.7073 
29.3774 -20.7206 -51.8539 32.4837 10.8725 -35.705 32.8159 10.9319 -35.1682 
33.1543 10.9764 -34.6393 33.4963 11.0079 -34.1187 33.7766 10.9746 -33.5647 
36.8368 -27.5531 -52.5827 36.3648 -27.142 -52.455 35.89 -26.7294 -52.3272 
35.409 -26.3531 -52.1897 35.9951 -1.40041 -44.5633 35.487 -1.23331 -44.8187 
34.9826 -1.10142 -45.0827 34.4883 -0.99388 -45.364 33.9877 -0.916918 -45.576 
33.501 -0.859859 -45.8015 33.0259 -0.826262 -46.0326 32.5546 -0.826334 -46.2511 
32.1118 -0.853967 -46.4685 31.6859 -0.905383 -46.69 31.3238 -1.11541 -46.8743 
31.2564 -0.771096 -46.7722 49.0464 -36.8925 -17.9569 48.8136 -36.7443 -17.4841 
48.5828 -36.6037 -17.0162 48.3502 -36.4697 -16.5591 48.119 -36.3469 -16.112 
47.8756 -36.2237 -15.6867 47.6361 -36.0904 -15.3125 47.4094 -35.964 -14.9491 
48.4126 -22.5906 -46.9046 48.9354 -22.8725 -46.7445 49.4514 -23.171 -46.6032 
49.957 -23.4878 -46.4847 50.468 -23.8003 -46.4083 50.9113 -24.1725 -46.3273 
51.3513 -24.5394 -46.2794 51.7616 -24.9248 -46.2373 52.159 -25.3078 -46.2184 
52.5421 -25.6863 -46.2215 52.9606 -25.9367 -45.8547 52.6467 -26.0925 -46.5306 
44.3893 -1.06574 -25.1942 44.1142 -0.777681 -25.6269 43.8324 -0.467405 -26.0394 
43.5436 -0.132265 -26.4266 43.2522 0.210746 -26.8045 42.9591 0.555023 -27.1797 
42.6681 0.891444 -27.5631 42.3813 1.21227 -27.9624 42.1014 1.50962 -28.384 
41.8293 1.78236 -28.8268 41.7696 1.65947 -29.3993 41.5381 2.29011 -28.8659 
54.4369 -24.9304 -40.0022 54.2584 -24.6466 -39.5225 54.0956 -24.3827 -39.031 
53.9776 -24.1174 -38.5332 53.8738 -23.8076 -38.0342 53.6612 -23.5604 -37.5996 
53.456 -23.3268 -37.1502 53.2602 -23.11 -36.6845 53.1576 -22.8536 -36.1945 
53.0414 -22.6039 -35.6707 52.8418 -22.2138 -35.2823 53.023 -22.53 -35.09 
57.121 -29.8524 -39.8048 56.8622 -29.2775 -39.6663 56.555 -28.7482 -39.5662 
56.2495 -28.233 -39.4387 55.9468 -27.7344 -39.2827 55.6612 -27.2482 -39.0939 
55.4376 -26.7302 -38.8257 55.2219 -26.2331 -38.5292 55.0148 -25.7589 -38.2065 
54.8231 -25.3058 -37.8607 54.5072 -24.8011 -37.7823 54.6251 -25.0559 -37.3155 
46.7774 -7.28417 -34.4929 47.0602 -7.76472 -34.3991 47.3062 -8.25164 -34.2517 
47.5379 -8.71132 -34.07 47.7738 -9.15163 -33.8561 48.0131 -9.57073 -33.6106 
48.2549 -9.96796 -33.3357 48.4949 -10.3449 -33.0335 48.7267 -10.7076 -32.7174 
48.9554 -11.0493 -32.3796 49.1515 -11.2332 -31.9149 49.1868 -11.5042 -32.2129 
46.3573 -7.07969 -35.3527 46.3985 -7.45313 -35.7879 46.3956 -7.8511 -36.1915 
46.3936 -8.22607 -36.5698 46.3657 -8.6139 -36.9139 46.3255 -8.97338 -37.1732 
46.3122 -9.32478 -37.4152 46.329 -9.69633 -37.6555 46.3577 -10.0636 -37.8693 
46.3979 -10.4257 -38.0567 46.4351 -10.8124 -38.1949 46.3825 -10.7833 -38.2624 
54.3986 -41.4651 -52.5552 54.8485 -41.1237 -52.6864 55.2999 -40.8005 -52.7831 
55.7547 -40.497 -52.8683 56.1732 -40.1044 -52.7539 56.4204 -39.8835 -52.649 
56.6557 -39.6906 -52.5456 56.8786 -39.5227 -52.4446 57.093 -39.3862 -52.3603 
57.2744 -39.2691 -52.2517 57.3426 -39.0422 -52.2092 57.5279 -39.4651 -52.0626 
49.3547 -11.4185 -31.4251 49.524 -11.6345 -30.9341 49.68 -11.8688 -30.4599 
49.8361 -12.1254 -30.0012 49.9676 -12.4174 -29.5723 50.1055 -12.7314 -29.1652 
50.2504 -13.07 -28.7845 50.4014 -13.4309 -28.431 50.5575 -13.8114 -28.1058 
50.6923 -14.2164 -27.8075 50.7486 -14.5132 -27.4103 50.7973 -14.6712 -27.6815 
32.8805 -10.0424 -42.311 32.5474 -9.73869 -41.9879 32.2196 -9.45319 -41.6434 
31.9138 -9.17532 -41.2733 31.6216 -8.91428 -40.8854 31.3378 -8.67324 -40.4805 
31.0619 -8.46008 -40.0572 30.7716 -8.27078 -39.6292 30.4988 -8.10247 -39.1842 
30.2465 -7.94732 -38.7252 29.9808 -7.72603 -38.4054 30.0736 -7.86958 -38.2083 
57.9427 -39.7588 -51.7513 58.3413 -40.041 -51.4263 58.6718 -40.2645 -51.0721 
58.99 -40.4779 -50.7319 59.2945 -40.6826 -50.4062 59.5847 -40.8796 -50.095 
59.8686 -41.0737 -49.8169 60.0567 -41.2187 -49.4566 60.1259 -41.5322 -49.3203 
60.122 -41.8444 -49.1815 60.1947 -41.8137 -48.9161 59.8179 -41.9624 -49.3424 
40.0221 3.87392 -30.922 40.3411 3.45619 -30.675 40.6588 3.03043 -30.4495 
40.9745 2.59676 -30.2483 41.2869 2.15355 -30.0782 41.5946 1.70273 -29.9356 
41.8978 1.24332 -29.8278 42.1964 0.777384 -29.7505 42.4748 0.301758 -29.7104 
42.7487 -0.174281 -29.707 42.9877 -0.405675 -29.2415 42.8315 -0.502138 -30.1685 
50.9313 -15.2471 -27.5499 51.0631 -15.8165 -27.3982 51.1925 -16.3769 -27.2255 
51.3177 -16.9283 -27.0359 51.4395 -17.4683 -26.8367 51.5583 -17.9961 -26.6335 
51.6583 -18.5137 -26.4316 51.7299 -19.0091 -26.2642 51.8007 -19.4898 -26.1144 
51.8705 -19.9552 -25.9828 51.8316 -20.0784 -25.4221 51.9825 -20.3325 -26.4006 
31.0753 -28.7249 -52.0606 40.5102 -41.6701 -46.8759 40.1054 -41.2541 -46.8693 
39.7156 -40.8374 -46.8818 39.3372 -40.4242 -46.9175 38.9747 -40.0163 -46.966 
38.6316 -39.6132 -47.0157 38.3057 -39.2286 -47.0572 37.9882 -38.8612 -47.0893 
37.6753 -38.5143 -47.1057 37.3652 -38.1902 -47.1021 37.0004 -38.1651 -46.6833 
37.3554 -37.8297 -47.5252 46.6434 -11.3842 -38.2923 46.8554 -11.9516 -38.3506 
47.0679 -12.5246 -38.3715 47.2934 -13.0929 -38.3612 47.5624 -13.6426 -38.3346 
47.8889 -14.1506 -38.288 48.2225 -14.6507 -38.2029 48.5612 -15.1412 -38.0818 
48.9036 -15.6207 -37.9267 49.1955 -16.1203 -37.7232 49.4527 -16.4375 -37.2691 
49.4769 -16.6553 -37.832 27.82 -15.3862 -44.0918 27.6328 -15.2761 -43.5306 
27.4396 -15.1374 -42.9808 27.2267 -14.9498 -42.4739 26.9878 -14.7711 -41.9823 
26.7217 -14.5918 -41.5025 26.4431 -14.4082 -41.0377 26.156 -14.2217 -40.5844 
25.8726 -14.014 -40.1421 25.6286 -13.8278 -39.6838 25.4477 -13.698 -39.2086 
25.3173 -13.6048 -39.2549 47.9878 -21.6679 -46.4654 48.2715 -21.4699 -45.9909 
48.4907 -21.3774 -45.5587 48.7258 -21.3102 -45.1478 49.0062 -21.1708 -44.7339 
49.2965 -21.0617 -44.3354 40.4799 -41.9092 -46.4863 39.9999 -41.6854 -46.245 
39.5623 -41.4532 -45.987 39.1315 -41.213 -45.7463 38.7086 -40.9585 -45.5317 
38.2942 -40.6874 -45.3463 37.8877 -40.4051 -45.1834 37.4847 -40.1155 -45.0331 
37.0823 -39.8223 -44.8876 36.7053 -39.5021 -44.7188 36.3697 -39.2349 -44.4858 
36.3921 -39.1319 -44.6626 38.5865 -45.9599 -27.5487 38.0898 -45.6379 -27.5768 
37.5992 -45.3206 -27.6138 37.1821 -44.9695 -27.6417 36.7818 -44.6255 -27.669 
36.4173 -44.2894 -27.701 36.0604 -43.9598 -27.7237 35.707 -43.6328 -27.7366 
35.3527 -43.3045 -27.7405 34.9966 -42.9738 -27.7348 34.8214 -42.7807 -27.2252 
34.7869 -42.8002 -28.2383 46.7477 -36.019 -54.4405 47.2576 -36.1542 -54.443 
47.7559 -36.2844 -54.4812 48.2476 -36.3835 -54.4564 48.6732 -36.6112 -54.457 
49.1362 -36.684 -54.4436 49.5219 -36.9082 -54.4335 49.9467 -36.953 -54.4332 
50.2782 -37.1702 -54.4122 50.6563 -37.1868 -54.4247 50.987 -37.3576 -54.4045 
50.9319 -37.4396 -54.4015 45.0372 -42.1046 -18.1779 51.3119 -37.8715 -54.3259 
51.6914 -38.3338 -54.2242 52.0024 -38.7443 -54.0958 52.2937 -39.1474 -53.9714 
52.5628 -39.5426 -53.8491 52.8018 -39.8442 -53.6944 53.0165 -40.1362 -53.5466 
53.2039 -40.4113 -53.3856 53.3305 -40.6172 -53.2477 53.4235 -40.8141 -53.1211 
53.5897 -40.977 -52.9998 53.4414 -41.0414 -52.9912 35.8626 -43.0097 -36.2118 
35.8157 -42.8338 -36.7306 35.7692 -42.6325 -37.2339 35.7291 -42.4042 -37.7051 
35.6755 -42.1646 -38.1612 35.6081 -41.9142 -38.5998 35.5265 -41.6533 -39.0182 
35.4312 -41.3827 -39.413 35.3465 -41.0862 -39.7746 35.2673 -40.7829 -40.0301 
34.9201 -40.4398 -39.8593 35.5295 -40.8 -40.4756 36.5833 -38.0578 -46.2997 
36.1683 -37.9193 -45.9257 35.7835 -37.7347 -45.5586 35.3942 -37.5289 -45.212 
35.0008 -37.2987 -44.891 34.6053 -37.0481 -44.5931 34.209 -36.7769 -44.3209 
33.8133 -36.4848 -44.077 33.4034 -36.1889 -43.8699 32.9796 -35.8799 -43.6894 
32.5655 -35.6465 -43.401 32.5681 -35.5114 -43.6263 27.2579 18.0083 -32.3271 
26.7503 18.3115 -32.5152 26.2273 18.579 -32.6608 25.705 18.786 -32.7336 
25.2117 18.9878 -32.7911 24.7293 19.2014 -32.8193 24.2573 19.4276 -32.817 
23.7976 19.6696 -32.7774 23.3474 19.9233 -32.7029 22.9459 20.1707 -32.5358 
22.4268 20.2673 -32.6329 22.7721 20.5026 -32.1514 52.6441 -21.8259 -34.8255 
52.3543 -21.5063 -34.385 52.1651 -21.1747 -33.896 52.0528 -20.8445 -33.3693 
51.9513 -20.544 -32.8234 51.8659 -20.2721 -32.2601 51.8164 -20.0261 -31.6808 
51.7598 -19.8142 -31.0886 51.7657 -19.6146 -30.4887 51.8383 -19.4259 -29.8984 
51.799 -19.0878 -29.3671 51.8852 -19.4315 -29.2693 29.8564 -7.83495 -37.6724 
29.638 -7.79887 -37.1359 29.4208 -7.76505 -36.5983 29.2029 -7.74616 -36.06 
28.9687 -7.74759 -35.5281 28.7024 -7.7664 -35.0164 28.4432 -7.79122 -34.4983 
28.1846 -7.81978 -33.9795 27.9245 -7.84181 -33.4608 27.6247 -7.83472 -32.9627 
27.3582 -7.64367 -32.5695 27.4201 -7.99743 -32.6561 32.2152 11.1641 -35.7603 
32.3052 11.4801 -35.2777 32.3915 11.7948 -34.8009 32.4773 12.1054 -34.3293 
32.5462 12.4008 -33.8546 32.5642 12.6496 -33.4012 32.5815 12.8911 -32.9617 
32.5945 13.1199 -32.5366 32.6049 13.2989 -32.1378 32.5801 13.4298 -31.7439 
32.4318 13.6317 -31.5163 32.5973 13.4537 -31.4067 51.2687 -45.1655 -49.1996 
50.7674 -45.2127 -49.0427 50.2781 -45.2561 -48.8936 49.8018 -45.2955 -48.7529 
49.4351 -45.2994 -48.5355 49.084 -45.3192 -48.3414 48.7583 -45.3397 -48.1589 
48.4545 -45.3613 -47.986 59.7802 -43.7176 -43.4287 59.8638 -43.7852 -43.891 
59.8542 -43.822 -44.3505 59.9205 -43.7609 -44.7006 59.9842 -43.7015 -45.022 
60.0451 -43.6439 -45.3153 60.0997 -43.5855 -45.5815 60.1523 -43.5215 -45.7911 
60.2022 -43.4609 -45.9683 60.2496 -43.4037 -46.1156 60.203 -43.4562 -46.329 
60.4014 -43.2527 -46.1861 34.4747 -42.4179 -26.5104 34.0474 -42.0085 -26.7016 
33.6538 -41.5723 -26.8521 33.2642 -41.1343 -26.9745 32.8764 -40.6983 -27.0824 
49.5465 -40.8713 -53.0273 49.9744 -41.1561 -52.9807 50.3993 -41.4189 -52.8939 
50.7983 -41.625 -52.8123 51.1795 -41.8268 -52.73 51.5374 -42.0423 -52.6669 
51.8925 -42.1765 -52.5119 52.0732 -42.3649 -52.3507 52.2254 -42.5563 -52.1924 
52.3427 -42.7485 -52.0334 52.608 -42.7969 -51.9298 52.2644 -42.957 -51.8711 
43.9228 -2.50819 -31.8147 43.8153 -2.45434 -32.3622 43.6867 -2.37186 -32.901 
43.5398 -2.26382 -33.4297 43.3475 -2.15408 -33.9424 43.1317 -2.03406 -34.4274 
42.9072 -1.89759 -34.8956 42.6762 -1.74689 -35.3454 42.4404 -1.58416 -35.7769 
42.2016 -1.41044 -36.188 42.0836 -1.41918 -36.6903 41.8852 -1.08609 -36.4351 
54.1348 -26.898 -32.2128 53.9248 -26.3445 -31.9764 53.7106 -25.8093 -31.7084 
53.4929 -25.2943 -31.4102 53.2805 -24.799 -31.0808 53.1122 -24.3127 -30.7016 
52.9369 -23.8532 -30.2995 52.7641 -23.4183 -29.8727 52.6257 -23.0003 -29.4199 
52.5251 -22.5991 -28.9344 52.4054 -21.9903 -29.0979 52.5999 -22.8508 -28.3488 
49.8214 -17.1523 -37.7877 50.1888 -17.6288 -37.7107 50.5196 -18.1242 -37.608 
50.8531 -18.6087 -37.4768 51.1561 -19.1029 -37.3193 51.4467 -19.5916 -37.1346 
51.6966 -20.064 -36.9134 51.9386 -20.5204 -36.6644 52.1712 -20.9584 -36.3872 
52.3932 -21.3755 -36.082 52.4913 -21.5504 -35.5408 52.66 -21.8858 -36.1217 
51.7817 -20.1465 -24.7997 51.771 -20.1682 -24.1715 51.7542 -20.1542 -23.5432 
50.5741 -20.3054 -22.9435 50.5099 -20.101 -22.3669 50.4035 -19.7678 -21.8332 
50.3009 -19.5509 -21.2844 50.3311 -19.48 -20.6811 50.4186 -19.4546 -20.0841 
50.5262 -19.5085 -19.5988 50.7262 -19.4186 -19.4178 50.4793 -19.6559 -18.9906 
42.8789 -0.735543 -30.6383 42.9273 -0.933814 -31.1214 42.9581 -1.10966 -31.6147 
42.9724 -1.26419 -32.1162 42.9699 -1.39544 -32.6247 42.9742 -1.48198 -33.1398 
42.9491 -1.55381 -33.6576 42.8756 -1.62571 -34.174 34.5154 -42.4982 -28.6675 
34.127 -42.0699 -28.9482 33.7397 -41.648 -29.2294 33.3715 -41.2131 -29.507 
33.0075 -40.7797 -29.77 32.6605 -40.3382 -30.0139 32.3099 -39.8947 -30.2374 
31.9562 -39.4497 -30.4378 31.5995 -39.0044 -30.6086 31.2446 -38.5672 -30.757 
30.9229 -38.1317 -30.9576 30.8877 -38.1118 -30.8156 34.5061 -40.036 -39.6489 
34.0934 -39.6466 -39.4216 33.6907 -39.2683 -39.1711 33.2963 -38.8794 -38.9348 
32.9154 -38.5285 -38.6553 32.5429 -38.1991 -38.3534 32.1794 -37.8915 -38.0301 
31.8253 -37.6059 -37.6861 31.4813 -37.3422 -37.3231 31.1503 -37.1056 -36.9386 
31.0027 -37.1313 -36.3554 30.7697 -36.7017 -36.9077 41.2463 2.81417 -28.8421 
40.962 3.33924 -28.782 40.6884 3.86409 -28.6836 40.425 4.38676 -28.5526 
40.1725 4.9054 -28.3903 39.8966 5.39763 -28.1877 39.6224 5.85968 -27.954 
39.3626 6.31072 -27.6931 39.1201 6.74934 -27.4047 38.9061 7.18308 -27.0884 
38.5419 7.63106 -26.9763 38.7931 7.46958 -26.5971 35.6731 8.28419 -33.8447 
35.8555 7.83486 -34.1984 36.0427 7.38352 -34.5374 36.2144 6.92429 -34.8486 
36.3918 6.46895 -35.1444 36.5754 6.01928 -35.4219 36.7659 5.57529 -35.6808 
36.9673 5.13777 -35.916 37.1862 4.71598 -36.1345 37.4139 4.29867 -36.3352 
37.7398 3.88421 -36.3487 37.5152 3.92993 -36.6984 49.6672 -16.638 -36.781 
49.873 -16.8101 -36.2786 50.0688 -16.9517 -35.763 50.2305 -17.0742 -35.2303 
50.3507 -17.1846 -34.691 50.4638 -17.2659 -34.1453 50.6185 -17.2837 -33.5976 
50.7728 -17.2646 -33.0496 50.7741 -17.2642 -32.4622 50.7857 -17.2309 -31.9144 
50.9361 -17.1083 -31.3796 50.954 -17.1818 -31.3727 59.6365 -44.0297 -43.3342 
59.4572 -44.2694 -43.7529 59.3573 -44.4064 -44.0515 59.252 -44.5484 -44.3187 
59.1418 -44.6946 -44.557 59.0261 -44.8457 -44.7612 58.9029 -44.9982 -44.935 
58.7766 -45.1454 -45.0506 58.6469 -45.297 -45.1259 58.5147 -45.4518 -45.1675 
58.415 -45.5924 -45.1508 58.3515 -45.6187 -45.2668 30.8661 -37.1131 -35.8038 
30.7072 -37.0697 -35.2613 30.539 -36.9996 -34.7279 30.3512 -36.9051 -34.2073 
30.1473 -36.7902 -33.6992 29.9247 -36.6511 -33.2073 29.6862 -36.4911 -32.7314 
60.5805 -42.713 -46.338 60.6719 -42.3282 -46.3867 60.7635 -41.9612 -46.4152 
60.8494 -41.6099 -46.4208 60.8967 -41.3113 -46.4838 60.9416 -41.0348 -46.5212 
60.9844 -40.7792 -46.5336 61.0251 -40.5433 -46.522 61.064 -40.3254 -46.4875 
61.0718 -40.1241 -46.4231 61.0755 -40.1174 -46.4677 61.0657 -40.0795 -46.4274 
43.2536 -0.658279 -28.7113 43.5218 -0.916263 -28.1849 25.2869 -13.557 -38.6486 
25.1069 -13.383 -38.1196 24.9114 -13.2032 -37.6049 24.7009 -13.0181 -37.106 
24.4746 -12.8278 -36.6261 24.228 -12.6307 -36.1704 23.9533 -12.4518 -35.7348 
23.6587 -12.2651 -35.3125 23.3484 -12.0738 -34.9169 23.0279 -11.8738 -34.5442 
22.9698 -11.7858 -34.2957 22.5493 -11.6254 -34.3052 51.1929 -19.1934 -19.0546 
51.2906 -18.4098 -18.5715 51.2286 -18.1139 -18.2576 51.1218 -17.7898 -17.9686 
51.0341 -17.4142 -17.7794 46.8441 -14.3167 -40.8485 46.5706 -13.7769 -40.7717 
46.3313 -13.2197 -40.676 46.0969 -12.6691 -40.5414 45.8544 -12.1483 -40.3549 
45.7234 -11.5675 -40.2047 45.5397 -11.0294 -39.9915 45.3834 -10.4947 -39.7618 
45.2978 -9.94089 -39.5448 45.2621 -9.36838 -39.3335 45.0875 -8.7821 -39.3302 
45.3698 -8.90545 -38.9483 51.7598 -18.7431 -28.8585 51.7125 -18.4036 -28.3475 
51.6191 -18.0697 -27.8604 51.5368 -37.5468 -54.3957 52.0684 -37.7478 -54.264 
52.5259 -37.9345 -54.147 52.9652 -38.109 -54.0338 53.3853 -38.2719 -53.9249 
32.4585 3.51542 -43.3121 31.9952 3.68516 -43.6266 31.5158 3.80735 -43.9369 
31.0449 3.90156 -44.2335 30.5809 3.96965 -44.5376 30.1288 4.00975 -44.8468 
29.6902 4.02419 -45.1653 29.2667 4.01315 -45.4919 28.7963 3.9147 -45.7412 
28.3947 3.84011 -45.8924 28.1217 3.57213 -46.0859 27.9904 3.9653 -45.961 
39.9284 3.68679 -31.66 40.1732 3.16503 -31.9023 40.405 2.65231 -32.172 
40.6215 2.1514 -32.4712 40.8396 1.66902 -32.7926 41.0539 1.20763 -33.1521 
41.2516 0.759508 -33.5338 41.4308 0.327285 -33.9376 41.605 -0.0761647 -34.3673 
41.784 -0.447026 -34.8302 42.1836 -0.897357 -34.6587 41.5309 -0.305423 -35.3851 
41.212 -32.2567 -53.9313 41.6893 -31.9864 -53.9931 42.1675 -31.7295 -53.9679 
42.5732 -31.5448 -53.9369 42.9563 -31.3725 -53.9082 43.3144 -31.2147 -53.8821 
43.6459 -31.0737 -53.8591 43.9501 -30.9515 -53.8398 44.2272 -30.8498 -53.8243 
44.4784 -30.7687 -53.813 44.6059 -30.4604 -53.7447 44.8045 -30.9305 -53.8607 
50.6944 -40.9401 -23.4857 51.1054 -40.6855 -23.9389 51.4953 -40.4397 -24.3675 
51.8597 -40.171 -24.7714 52.1957 -39.8834 -25.1592 52.4447 -39.6172 -25.5119 
35.8525 -40.8388 -41.0014 36.1849 -40.9007 -41.5135 36.526 -40.9861 -42.0105 
36.8747 -41.0949 -42.4904 50.7814 -14.7501 -26.8853 50.7866 -14.9608 -26.3488 
50.7792 -15.1469 -25.8079 50.7862 -15.2926 -25.2558 50.8334 -15.3873 -24.6878 
50.873 -15.4529 -24.1155 50.8832 -15.4902 -23.5395 50.8787 -15.495 -22.9687 
50.9062 -15.4613 -22.3938 50.9278 -15.3934 -21.8222 50.9216 -15.185 -21.2851 
50.9756 -15.4703 -21.2533 41.8959 -1.49237 -37.3017 41.7026 -1.57508 -37.8769 
41.5092 -1.65167 -38.441 41.3159 -1.72162 -38.9924 41.1142 -1.79173 -39.5225 
40.8705 -1.85006 -39.9897 40.6263 -1.91893 -40.3449 40.3907 -1.97124 -40.6745 
40.1661 -2.0073 -40.9759 39.9535 -2.02691 -41.2478 39.9406 -2.384 -41.5945 
39.6468 -1.68957 -41.3397 30.897 -1.39692 -47.1224 30.4576 -1.69788 -47.3151 
30.0472 -1.99791 -47.5003 29.648 -2.29192 -47.6784 29.2583 -2.5767 -47.8515 
28.8793 -2.84477 -48.0331 32.8812 14.6576 -23.6983 32.5568 15.1265 -23.5742 
32.2468 15.5954 -23.4227 31.9515 16.0631 -23.2454 31.6748 16.5278 -23.0377 
31.4335 17.0042 -22.8146 31.2223 17.4714 -22.5616 31.0422 17.9362 -22.2894 
30.8749 18.3971 -21.9968 30.716 18.8563 -21.6896 30.6356 19.2535 -21.2787 
30.4823 19.3457 -21.4925 55.7083 -43.19 -35.8471 55.822 -43.5895 -36.2305 
55.9098 -43.9613 -36.6045 51.061 -16.8578 -30.8389 51.1804 -16.5912 -30.3048 
51.1548 -16.3342 -29.7727 51.1456 -16.0515 -29.2597 51.1005 -15.7544 -28.7643 
50.8785 -31.005 -18.5525 50.7071 -30.5048 -18.6932 50.5962 -30.4509 -18.7564 
50.4609 -30.39 -18.8468 50.3034 -30.3204 -18.9557 50.1221 -30.2402 -19.0809 
49.9166 -30.1485 -19.2205 49.6877 -30.045 -19.3722 49.4362 -29.9298 -19.5346 
49.1805 -29.7673 -19.7208 49.0863 -29.7462 -20.2426 48.8414 -29.5023 -19.6481 
46.3266 -11.1783 -38.679 46.3043 -11.5682 -39.0989 46.2921 -11.9683 -39.5102 
46.2912 -12.3787 -39.9102 41.4992 -0.718147 -36.722 41.097 -0.384722 -36.9781 
40.7036 -0.0557353 -37.2234 40.32 0.269085 -37.4545 39.9478 0.58862 -37.6702 
39.5883 0.902009 -37.8689 39.239 1.18311 -38.0456 38.9076 1.45333 -38.2059 
38.592 1.71321 -38.3534 38.2948 1.9602 -38.4877 37.9907 2.21564 -38.5896 
37.9862 2.17989 -38.6453 51.9559 -19.535 -28.6219 51.9957 -19.6707 -27.9795 
47.1687 -14.385 -40.2239 47.1199 -13.8994 -39.8313 47.089 -13.4282 -39.4186 
50.8975 -14.8864 -20.7725 50.8384 -14.5666 -20.2756 50.7402 -14.237 -19.8041 
50.637 -13.8841 -19.3537 50.529 -13.5091 -18.9263 45.342 -31.2255 -53.9254 
45.8657 -31.5176 -53.9861 46.3794 -31.8067 -54.0463 46.8812 -32.0887 -54.105 
47.3694 -32.3603 -54.1615 47.7718 -32.6873 -54.2292 48.1429 -33.0204 -54.2649 
48.4905 -33.3412 -54.3044 48.8486 -33.4622 -54.2561 49.184 -33.5581 -54.204 
49.5282 -33.2357 -53.9848 49.3264 -34.0241 -54.1656 51.1542 -17.2588 -30.8162 
51.3517 -17.3194 -30.2572 51.3903 -17.4046 -29.7014 51.4567 -17.4576 -29.1477 
51.504 -17.4868 -28.5981 51.4934 -17.5074 -28.0887 47.9175 -49.175 -32.5194 
47.8026 -48.9781 -31.956 47.708 -48.786 -31.3888 47.6359 -48.5916 -30.8269 
47.5806 -48.3793 -30.2791 47.5402 -48.1703 -29.7494 47.513 -47.9641 -29.2333 
47.4946 -47.7602 -28.7333 47.3827 -47.6001 -28.2813 47.2376 -47.4115 -27.8777 
47.2113 -47.1992 -27.4932 46.9932 -47.2775 -27.4625 27.2807 -14.8979 -44.3341 
26.9152 -14.5616 -44.0752 26.5554 -14.2292 -43.8282 26.2014 -13.9007 -43.593 
25.8818 -13.5518 -43.3675 25.6193 -13.2952 -43.0622 25.3634 -13.0475 -42.7623 
25.1127 -12.8063 -42.4667 24.866 -12.57 -42.1751 24.6223 -12.3366 -41.887 
24.3969 -12.1961 -41.5136 24.3823 -12.0166 -41.693 59.3345 -42.1343 -49.5695 
58.8627 -42.3086 -49.7811 58.4035 -42.4814 -49.9844 57.9577 -42.6528 -50.1787 
57.526 -42.823 -50.3634 57.113 -42.9924 -50.5347 56.7191 -43.1614 -50.692 
56.4498 -43.1954 -50.6917 56.2116 -43.2495 -50.7003 56.0064 -43.3092 -50.6963 
55.8232 -43.432 -50.6325 55.7838 -43.3043 -50.7523 52.2971 -21.4099 -29.1361 
52.1908 -20.8345 -29.1518 52.8904 -22.6262 -34.4983 52.7799 -22.7347 -33.962 
52.7612 -22.8366 -33.4047 52.7812 -22.9592 -32.8305 52.814 -23.1155 -32.2652 
52.8698 -23.3015 -31.7114 52.6436 -23.1366 -27.8001 52.646 -23.4576 -27.2867 
52.6558 -23.8025 -26.7952 52.6334 -24.1618 -26.3362 52.611 -24.5356 -25.9067 
52.5958 -24.9204 -25.5011 52.5853 -25.3091 -25.1171 52.5785 -25.6985 -24.7564 
52.5367 -26.0891 -24.427 51.7228 -26.5826 -24.5566 52.0491 -26.8884 -24.5162 
52.1029 -27.0277 -24.4943 57.9798 -45.963 -45.0527 57.5636 -46.2633 -44.8989 
57.1956 -46.5041 -44.7277 56.852 -46.7392 -44.5454 56.533 -46.9797 -44.3349 
56.236 -47.21 -44.114 55.9673 -47.4266 -43.8821 55.7257 -47.6296 -43.6415 
55.5093 -47.8191 -43.396 55.3239 -47.9915 -43.1469 55.1561 -48.1578 -42.8809 
55.1211 -48.1695 -42.9151 53.4036 -26.2628 -45.6046 37.3201 -37.4417 -47.975 
37.3323 -36.9997 -48.373 37.2781 -36.6279 -48.8002 37.1879 -36.2585 -49.2477 
37.0929 -35.8899 -49.6849 36.9958 -35.5236 -50.1066 36.8889 -35.1713 -50.5235 
36.7497 -34.8376 -50.9554 36.6358 -34.4676 -51.3521 36.5329 -34.1207 -51.6975 
36.2077 -33.7557 -51.8804 36.708 -33.8223 -52.0963 30.1981 19.8493 -21.3005 
29.891 20.3202 -21.0807 29.5907 20.7897 -20.8489 29.2956 21.2577 -20.6087 
29.0017 21.7233 -20.3646 28.6615 22.1063 -20.1 28.3173 22.489 -19.8449 
30.6052 -37.6925 -31.2279 30.2742 -37.2428 -31.4617 39.2643 -1.23934 -41.4322 
38.8917 -0.789106 -41.5123 38.492 -0.366211 -41.5508 38.1179 -0.00857214 -41.5417 
37.7627 0.342129 -41.5172 37.4274 0.685666 -41.4762 37.1117 1.02037 -41.4162 
36.8238 1.33967 -41.3422 36.5376 1.63141 -41.2962 36.2642 1.90495 -41.2258 
35.9323 2.16593 -41.2879 36.0832 2.19576 -41.0416 37.5331 2.39558 -38.9493 
37.0702 2.61773 -39.2265 36.6079 2.84702 -39.4772 36.1583 3.10509 -39.7111 
35.7108 3.39407 -39.9178 35.2682 3.69926 -40.0988 34.8247 4.01224 -40.2485 
34.3917 4.33477 -40.3692 33.9683 4.67007 -40.4631 33.5556 5.01685 -40.5301 
33.1365 5.34007 -40.6551 33.1695 5.39937 -40.5515 52.4745 -27.4932 -24.4281 
52.8288 -28.0952 -25.2531 52.8632 -28.5096 -25.4463 52.9366 -28.9117 -25.6567 
53.1156 -29.3802 -25.8605 53.2362 -29.8427 -26.1177 53.3164 -30.2354 -26.3599 
53.4129 -30.5983 -26.6227 53.5295 -30.932 -26.9275 53.6499 -31.2322 -27.2505 
53.7271 -31.6771 -27.4107 53.7971 -31.3463 -27.692 27.7733 3.18868 -46.3502 
27.3964 2.74473 -46.4759 27.0896 2.34872 -46.5805 26.8091 1.95125 -46.6887 
26.5625 1.52958 -46.7999 26.3516 1.10851 -46.8953 26.1895 0.67623 -46.9908 
60.089 -43.5846 -46.8592 59.8715 -43.7255 -47.3105 59.6431 -43.8716 -47.7398 
53.9451 -31.4189 -28.2423 38.1764 8.08529 -26.8002 37.8265 8.5365 -26.5898 
37.4903 8.98218 -26.3482 37.1704 9.41938 -26.0726 36.8353 9.82025 -25.7598 
36.5387 10.2201 -25.4211 36.2671 10.619 -25.0529 36.0154 11.0075 -24.6591 
35.7842 11.385 -24.2418 35.5857 11.7606 -23.8041 35.3234 12.1856 -23.4539 
35.4828 12.0959 -23.3046 39.9744 -2.81929 -41.9581 39.9828 -3.2835 -42.2796 
39.9997 -3.72749 -42.5703 53.3484 -41.566 -52.6723 53.2297 -42.0603 -52.3544 
53.0868 -42.5399 -52.041 52.9131 -42.9528 -51.7239 52.7109 -43.2905 -51.3545 
52.5205 -43.5467 -51.0571 52.305 -43.7879 -50.7826 52.0643 -44.0134 -50.532 
51.8002 -44.2227 -50.3055 51.5147 -44.416 -50.1027 51.3223 -44.6779 -49.8724 
51.151 -44.5868 -49.9742 30.3669 -22.4571 -51.7798 29.8846 -22.6873 -51.9602 
35.9978 -38.6479 -44.6439 35.5992 -38.1723 -44.6064 35.1785 -37.7222 -44.5551 
30.5755 19.6215 -20.7926 30.5142 19.949 -20.2846 30.4679 20.2622 -19.7673 
52.1067 -20.8312 -26.7749 52.2239 -21.3376 -27.1238 52.3465 -21.8489 -27.4441 
55.9755 -42.6623 -36.0259 56.3002 -42.6898 -36.5242 50.403 -19.7722 -18.441 
50.4912 -20.1945 -17.9385 50.476 -20.4779 -17.6755 50.4496 -20.7473 -17.4309 
50.4125 -21.0028 -17.2045 50.3629 -21.2411 -17.0001 50.1617 -21.4431 -16.7034 
49.9473 -21.6903 -16.4769 49.7876 -21.8158 -16.4263 49.6131 -21.9209 -16.3925 
49.5969 -21.5091 -16.6711 49.5557 -22.4974 -16.2451 32.8239 5.86308 -40.4729 
32.4873 6.32722 -40.3666 32.1684 6.79572 -40.2354 31.8714 7.26792 -40.0755 
31.6041 7.75046 -39.8993 31.3615 8.2384 -39.7007 41.2607 -0.119537 -35.8682 
40.9867 0.0766907 -36.3334 40.6691 0.237128 -36.7293 40.3533 0.411235 -37.1019 
35.1396 -42.5599 -34.5792 34.7654 -42.1974 -34.2887 34.4015 -41.8407 -33.9977 
34.0428 -41.4944 -33.7065 33.7136 -41.1384 -33.4125 33.4017 -40.8017 -33.1306 
33.0996 -40.4759 -32.8562 32.8087 -40.1615 -32.5949 32.5287 -39.8579 -32.3483 
32.2597 -39.5645 -32.1191 32.0165 -39.3231 -31.8014 31.9729 -39.2279 -31.9856 
37.564 2.6331 -38.5779 37.1474 3.05564 -38.5391 36.7581 3.5025 -38.4801 
36.3808 3.95139 -38.3952 36.0225 4.40487 -38.2799 35.6828 4.86086 -38.1373 
35.374 5.33091 -37.981 35.0845 5.80595 -37.7971 34.8151 6.27916 -37.5885 
34.5784 6.75582 -37.3576 34.189 7.19581 -37.3975 34.5722 7.15475 -36.9246 
32.9497 -10.2489 -42.0928 32.6876 -10.1232 -41.6131 32.4389 -10.0221 -41.1216 
32.1998 -9.94676 -40.6222 31.9508 -9.91557 -40.1212 31.7041 -9.91937 -39.6186 
31.4582 -9.96737 -39.1169 31.219 -10.0455 -38.6156 30.9306 -10.1678 -38.1455 
30.6314 -10.3017 -37.699 30.3394 -10.3829 -37.2275 30.3723 -10.4801 -37.2831 
55.2055 -43.2934 -50.8962 54.6352 -43.2898 -51.0318 38.1478 3.45737 -36.2287 
38.5646 3.05042 -36.0782 38.9832 2.65988 -35.8994 39.402 2.28799 -35.692 
39.8017 1.92298 -35.4468 40.1499 1.55384 -35.1884 40.4903 1.20365 -34.9098 
36.9589 -33.4174 -52.4886 37.2318 -33.0653 -52.7399 32.1084 -35.3684 -43.0885 
31.6818 -35.0443 -42.7898 31.2522 -34.7024 -42.5199 21.8619 20.4074 -32.7015 
21.3 20.5645 -32.7454 20.7435 20.741 -32.76 20.1932 20.9336 -32.7495 
19.6512 21.1438 -32.7109 19.119 21.3703 -32.6452 18.6 21.6146 -32.5479 
18.0918 21.8529 -32.4103 17.5982 22.1075 -32.2488 17.1195 22.3768 -32.0652 
16.7219 22.1618 -32.4412 17.3367 22.652 -31.5975 27.1182 -8.19172 -32.2046 
26.7933 -8.35823 -31.7589 26.3858 -8.50443 -31.3973 25.9794 -8.52296 -31.086 
25.5778 -8.5124 -30.7665 25.1822 -8.46848 -30.4379 24.7931 -8.38919 -30.1008 
24.4252 -8.22811 -29.8005 24.0612 -8.04995 -29.4904 23.6981 -7.858 -29.172 
23.4549 -7.94216 -29.0836 23.4306 -7.49781 -28.8439 30.6987 -0.643306 -46.8793 
30.1547 -0.552662 -46.9459 29.6173 -0.485751 -47.0201 29.087 -0.445777 -47.103 
28.5609 -0.442191 -47.1767 28.0767 -0.490005 -47.2197 27.602 -0.5695 -47.2743 
49.4075 -23.0455 -16.232 49.2374 -23.5751 -16.2206 49.0439 -24.0825 -16.2109 
48.8275 -24.5662 -16.2159 48.5994 -25.0177 -16.2642 48.3895 -25.3477 -16.3579 
48.1578 -25.649 -16.4493 47.9145 -25.9099 -16.6045 47.7382 -26.0689 -16.7189 
47.5448 -26.1985 -16.8417 47.3919 -25.9259 -16.7838 47.4463 -26.4814 -17.062 
22.553 20.8589 -31.7107 22.2958 21.1908 -31.2863 22.0121 21.5224 -30.8841 
21.6997 21.8533 -30.5068 21.3583 22.1827 -30.156 20.9898 22.5102 -29.8314 
20.5981 22.8352 -29.5303 20.174 23.1358 -29.2428 19.735 23.4108 -28.9719 
19.2833 23.6846 -28.7133 18.7581 23.9224 -28.5897 18.9353 23.9761 -28.337 
35.4398 2.4836 -41.4072 34.969 2.80988 -41.5064 34.5142 3.14693 -41.6079 
34.0729 3.48786 -41.6927 33.6467 3.83295 -41.758 33.2387 4.18571 -41.797 
32.8525 4.55039 -41.8097 32.4823 4.93212 -41.8032 32.1366 5.3269 -41.7774 
31.8087 5.73898 -41.7255 31.4269 6.1073 -41.7745 31.5479 6.17843 -41.5749 
48.3376 -29.1143 -19.5989 47.8324 -28.7296 -19.5813 47.3066 -28.3723 -19.5879 
46.7832 -28.0186 -19.6153 46.2702 -27.6612 -19.6644 45.7721 -27.3122 -19.764 
45.2779 -26.9721 -19.8795 44.7819 -26.6466 -20.005 44.2833 -26.3176 -20.1414 
43.8157 -25.9716 -20.2407 43.363 -25.6357 -20.3287 43.336 -25.6173 -20.351 
57.9208 -45.9262 -45.4472 57.4611 -46.1854 -45.6043 57.0425 -46.3949 -45.7428 
56.6402 -46.5989 -45.8626 56.2537 -46.7974 -45.9647 55.8766 -46.9695 -46.0412 
55.6272 -47.1023 -45.9273 55.4093 -47.2401 -45.7897 55.2189 -47.3817 -45.6324 
55.0589 -47.5277 -45.4531 54.9449 -47.7205 -45.0657 54.8688 -47.5591 -45.4883 
42.8371 -25.2522 -20.4982 42.3398 -24.8877 -20.6407 41.8368 -24.5369 -20.7786 
41.324 -24.2006 -20.9116 40.8357 -23.8386 -21.0435 40.3684 -23.4748 -21.1275 
39.9067 -23.1165 -21.2036 39.4499 -22.7631 -21.2726 38.9886 -22.426 -21.3402 
38.5121 -22.0965 -21.4081 38.046 -21.766 -21.526 38.0283 -21.77 -21.4255 
45.4171 -8.46637 -38.5474 45.4931 -8.00712 -38.1716 45.5656 -7.5516 -37.8043 
45.6123 -7.1104 -37.4293 45.5668 -6.77367 -37.0662 45.532 -6.45283 -36.7165 
45.5037 -6.1535 -36.3781 45.4822 -5.88091 -36.0515 45.4714 -5.63707 -35.7363 
45.4695 -5.41746 -35.431 45.4156 -5.1341 -35.1778 45.5258 -5.26407 -35.0836 
32.1359 -35.0849 -43.6242 31.7128 -34.6517 -43.6477 31.2905 -34.2266 -43.6867 
38.7148 7.71449 -26.069 38.6624 7.93482 -25.528 38.6457 8.13875 -24.9791 
38.6773 8.33785 -24.4268 38.7305 8.51473 -23.869 38.7923 8.65338 -23.3015 
38.8697 8.76113 -22.7337 24.9514 -13.364 -38.8365 24.5812 -13.1197 -38.4297 
24.2063 -12.8716 -38.0377 23.8266 -12.6195 -37.6626 23.441 -12.3625 -37.3086 
23.0764 -12.058 -36.9792 22.7247 -11.7867 -36.646 22.3697 -11.5055 -36.3427 
22.0113 -11.2135 -36.073 21.6497 -10.9105 -35.8374 21.3057 -10.5466 -35.6329 
21.3291 -10.6141 -35.5597 37.6581 3.51119 -37.0593 37.8151 3.09116 -37.3989 
37.988 2.67051 -37.7191 50.5834 -44.7304 -49.7325 50.0646 -44.7334 -49.4808 
49.6265 -44.7668 -49.2287 49.1955 -44.7854 -48.9969 48.7705 -44.7869 -48.7872 
48.3489 -44.772 -48.5976 47.928 -44.7498 -48.4166 47.5075 -44.7292 -48.234 
47.0892 -44.7177 -48.0421 46.6745 -44.7189 -47.8379 46.2712 -44.7443 -47.6119 
46.2494 -44.6957 -47.6559 27.1892 23.3874 -19.9189 26.9979 23.3192 -20.4444 
26.7827 23.2637 -20.9511 26.5438 23.2313 -21.446 26.282 23.2224 -21.9267 
25.9984 23.2372 -22.3909 25.6926 23.2736 -22.8349 25.3706 23.3419 -23.2495 
24.9893 23.3886 -23.6467 24.64 23.4269 -23.9929 24.4877 23.2909 -24.4672 
24.176 23.6174 -24.1166 22.1062 -11.3618 -34.0353 21.7385 -11.0489 -33.739 
21.4367 -10.7213 -33.4554 21.1451 -10.4017 -33.1644 20.8582 -10.0863 -32.8727 
20.5722 -9.77228 -32.5844 20.3154 -9.42345 -32.3086 20.1035 -9.1138 -32.0129 
19.8862 -8.80058 -31.7242 19.6649 -8.48267 -31.4431 19.6202 -8.39013 -30.9988 
19.3588 -8.02626 -31.4165 49.4487 -11.9704 -31.9464 49.6615 -12.4398 -31.6506 
49.854 -12.8802 -31.3521 50.0411 -13.2964 -31.0359 50.2224 -13.6861 -30.7011 
50.3985 -14.05 -30.3521 50.5684 -14.3854 -29.9898 50.7313 -14.6908 -29.6159 
50.8854 -14.9662 -29.2334 50.9786 -15.2352 -28.8419 50.9868 -15.3348 -28.4338 
51.0618 -15.6079 -28.6667 24.1161 -11.5306 -41.4221 23.8604 -11.0893 -41.1433 
23.5976 -10.6584 -40.8623 23.3395 -10.2397 -40.5845 23.1372 -9.82397 -40.2853 
22.9525 -9.50579 -39.9769 22.7754 -9.21172 -39.6814 22.6047 -8.93568 -39.3969 
22.4404 -8.67243 -39.1228 22.2659 -8.41526 -38.8649 21.9288 -8.53075 -38.3623 
22.5329 -8.10362 -39.1196 29.6778 -7.47682 -38.0224 29.3835 -7.23881 -37.6273 
29.0994 -7.0138 -37.2191 28.8143 -6.81523 -36.8 28.535 -6.64411 -36.3626 
28.2743 -6.47708 -35.9121 28.0278 -6.31488 -35.4553 27.7838 -6.15858 -34.9938 
27.5405 -6.00444 -34.5293 27.2888 -5.85231 -34.0668 26.9437 -5.58063 -33.7642 
27.1509 -5.86605 -33.5439 49.4889 -34.5604 -54.1398 49.6449 -35.0873 -54.1149 
49.8042 -35.6054 -54.172 31.5609 -38.7548 -31.8631 31.151 -38.2859 -31.7267 
30.7527 -37.8129 -31.6017 57.5197 -38.4914 -52.0993 57.6977 -37.951 -51.9889 
57.7695 -37.4246 -51.7006 57.7554 -37.0669 -51.512 57.7396 -36.7295 -51.337 
57.7259 -36.4146 -51.1827 22.8885 -7.70683 -39.2705 23.2309 -7.30487 -39.4127 
23.603 -6.92363 -39.4902 23.9098 -6.73674 -39.4931 24.1905 -6.55152 -39.4779 
24.4431 -6.36898 -39.4444 24.6666 -6.18984 -39.3928 24.8783 -6.04361 -39.3001 
24.9544 -5.97743 -39.1868 24.9044 -5.95815 -39.1361 24.7427 -5.96338 -39.1128 
24.9681 -5.9151 -39.0598 19.1472 15.8912 -38.6084 18.6052 15.775 -38.8161 
18.0618 15.6607 -39.0197 35.8516 -33.3463 -52.0306 35.5003 -32.9304 -52.0742 
35.122 -32.5933 -52.0786 34.7387 -32.2814 -52.07 35.9872 -38.9941 -44.1591 
35.6093 -38.7623 -43.8282 35.236 -38.5333 -43.5014 34.8654 -38.2976 -43.1881 
34.4963 -38.0486 -42.8954 34.1277 -37.7844 -42.6264 33.7365 -37.5068 -42.3961 
33.3462 -37.2127 -42.1943 32.9549 -36.907 -42.0211 32.5949 -36.5663 -41.8439 
32.2571 -36.319 -41.5485 32.2625 -36.1768 -41.8248 54.9541 -48.4032 -42.3851 
54.7486 -48.6264 -41.8854 54.5321 -48.8329 -41.4046 54.282 -48.9716 -40.9239 
54.0506 -49.1038 -40.499 53.8282 -49.2362 -40.0875 53.6188 -49.3606 -39.6932 
53.4233 -49.4764 -39.3179 53.2425 -49.5832 -38.9628 53.0761 -49.6811 -38.6285 
53.2155 -49.5102 -38.1839 52.6679 -49.9565 -38.5873 27.0308 -7.37456 -32.1123 
26.6641 -7.10612 -31.7387 26.2908 -6.82804 -31.3967 25.9215 -6.60288 -31.0731 
25.5657 -6.36473 -30.7703 25.2195 -6.11353 -30.4841 24.8803 -5.84894 -30.2102 
24.5443 -5.57085 -29.9437 24.1819 -5.29135 -29.7064 23.8276 -5.08415 -29.4564 
23.5283 -5.08798 -29.1011 23.4708 -4.69674 -29.349 37.5808 -21.423 -21.7271 
37.1413 -21.0351 -21.9026 36.7039 -20.6539 -22.0348 36.2562 -20.2843 -22.1617 
35.7902 -19.9266 -22.2857 35.3195 -19.57 -22.3999 34.8448 -19.2134 -22.5078 
34.366 -18.8581 -22.6063 33.9044 -18.4734 -22.6838 33.4628 -18.07 -22.6999 
33.0279 -17.7918 -22.3901 33.4077 -17.7638 -22.9716 24.1204 -12.0128 -41.0057 
23.8211 -11.8442 -40.5078 23.5269 -11.6768 -40.0216 23.2426 -11.5062 -39.5471 
22.9923 -11.3866 -39.0637 22.7517 -11.2724 -38.5981 22.5201 -11.1612 -38.1515 
22.2843 -11.0558 -37.7299 22.0671 -10.931 -37.3041 21.8357 -10.7344 -36.9744 
21.6527 -10.6315 -36.5959 21.5641 -10.4508 -36.705 52.7284 -26.4982 -46.8946 
52.8381 -26.8545 -47.3001 52.9492 -27.1925 -47.725 53.0495 -27.5238 -48.1534 
53.1404 -27.8483 -48.583 53.2212 -28.1647 -49.0124 53.2349 -28.4771 -49.4206 
53.1898 -28.8567 -49.8303 53.1694 -29.1735 -50.0847 53.1419 -29.4686 -50.3283 
53.2137 -29.8015 -50.524 53.0163 -29.7131 -50.6089 47.0591 -25.4259 -16.7193 
46.7094 -24.9425 -16.6661 46.3462 -24.4761 -16.6209 45.9566 -24.0338 -16.5621 
45.5578 -23.6083 -16.5123 45.1646 -23.1836 -16.5201 44.7454 -22.8278 -16.5444 
44.32 -22.4879 -16.5724 43.8893 -22.1608 -16.6035 43.4496 -21.8474 -16.618 
43.2641 -21.2724 -16.5365 42.9977 -21.9718 -16.7086 54.7115 -48.5001 -42.56 
54.3116 -48.8253 -42.204 53.9002 -49.1119 -41.8412 53.5681 -49.348 -41.445 
31.3145 -29.5424 -51.9246 30.8921 -29.8355 -51.6329 30.5766 -29.91 -51.35 
21.0188 -10.3201 -35.1853 20.738 -10.0088 -34.8096 20.5177 -9.68611 -34.4645 
20.3006 -9.364 -34.1413 20.0852 -9.04009 -33.8398 19.8898 -8.70104 -33.5628 
19.7476 -8.41257 -33.2794 19.6063 -8.11592 -33.014 19.4639 -7.80964 -32.7627 
19.3187 -7.49166 -32.5201 19.1774 -7.17135 -32.2783 19.1769 -7.17377 -32.2753 
26.9414 -5.87969 -33.001 26.6323 -5.8951 -32.5269 26.3406 -5.90114 -32.0986 
26.0461 -5.88402 -31.6863 25.7496 -5.84459 -31.2903 25.4515 -5.77782 -30.9154 
25.1385 -5.69465 -30.5707 24.8317 -5.52574 -30.2924 24.5055 -5.33366 -30.0532 
24.201 -5.19189 -29.8091 23.907 -5.09064 -29.5447 23.888 -5.01054 -29.5869 
34.5585 7.55488 -36.512 34.5308 7.96295 -36.1098 34.486 8.37833 -35.7201 
34.4198 8.79364 -35.3415 34.3411 9.21214 -34.9765 34.253 9.63066 -34.6244 
34.1611 10.0451 -34.2843 42.9233 -25.2993 -20.3076 42.49 -24.9683 -20.2935 
42.0627 -24.6434 -20.2848 41.6168 -24.3391 -20.2765 41.1758 -24.038 -20.2673 
40.7393 -23.7397 -20.2556 40.3077 -23.4443 -20.2392 39.8804 -23.1514 -20.2169 
39.4746 -22.8345 -20.1893 39.0767 -22.5408 -20.2078 38.6275 -22.2244 -20.1911 
38.7021 -22.2973 -20.2506 22.877 -11.598 -33.7303 22.7966 -11.415 -33.1687 
22.7499 -11.1627 -32.6339 22.7367 -10.9353 -32.145 22.6991 -10.6758 -31.7541 
22.6638 -10.4282 -31.3811 22.6273 -10.1932 -31.0282 22.5849 -9.97001 -30.6962 
22.5334 -9.75426 -30.3796 22.4775 -9.51449 -30.0919 22.6317 -9.70479 -30.3152 
22.1438 -9.18329 -29.7228 32.6577 5.72255 -40.8103 32.185 6.11568 -40.9337 
31.7241 6.52532 -41.0265 46.6622 -47.1308 -27.0169 52.5125 -27.1714 -24.485 
52.9527 -27.5978 -25.4707 53.0287 -27.9082 -25.669 53.1086 -28.098 -25.9865 
53.1876 -28.3612 -26.24 53.2677 -28.6031 -26.5171 53.3518 -28.8246 -26.8151 
53.4392 -29.016 -27.1463 53.5279 -29.1843 -27.4986 53.6174 -29.3305 -27.8692 
53.7094 -29.6372 -28.1513 53.6946 -29.3002 -28.2878 25.2656 -5.68149 -38.6356 
25.5387 -5.43292 -38.2058 25.7895 -5.23216 -37.7358 25.9295 -5.14119 -37.2548 
26.0406 -5.04011 -36.7701 26.1171 -4.92734 -36.2826 26.1402 -4.87489 -35.7747 
26.0827 -4.79852 -35.3241 25.9965 -4.70894 -34.8782 25.8785 -4.60504 -34.441 
25.394 -4.39848 -34.3981 26.1994 -4.7897 -34.021 19.0807 -6.65264 -32.0748 
19.0219 -6.14049 -31.8496 19.0164 -5.67366 -31.5732 19.0209 -5.28842 -31.2717 
19.0207 -4.93427 -30.9611 19.059 -4.61886 -30.622 19.0647 -4.40857 -30.2756 
18.9983 -4.27427 -29.905 18.9178 -4.15098 -29.5262 21.8216 -6.75978 -27.6153 
21.4435 -6.52141 -27.3391 19.7712 -4.40824 -31.6427 55.3598 -43.7612 -50.3533 
54.9308 -44.0284 -50.0781 54.5273 -44.3376 -49.837 54.1539 -44.68 -49.5644 
53.8046 -45.0213 -49.2901 53.484 -45.3589 -49.016 21.85 -8.87761 -29.3942 
21.5598 -8.57571 -29.0696 21.2742 -8.27983 -28.7516 20.993 -7.98514 -28.4442 
20.7185 -7.69721 -28.1502 22.9586 -10.0099 -30.7161 23.3189 -10.2827 -31.083 
23.6824 -10.5452 -31.4357 24.0475 -10.7951 -31.7709 24.4129 -11.0329 -32.0895 
24.7785 -11.2072 -32.4233 25.1055 -11.308 -32.7029 25.3266 -11.4096 -32.9828 
25.5411 -11.4983 -33.2388 25.7485 -11.572 -33.4666 26.0734 -11.7661 -33.9502 
25.6947 -11.4742 -33.2808 23.0119 -4.32005 -29.2616 22.5458 -4.05414 -29.1462 
22.0929 -3.80713 -29.0149 47.173 -46.9574 -27.0471 47.1267 -46.7247 -26.6082 
47.0699 -46.5021 -26.176 46.9998 -46.292 -25.7514 46.9163 -46.0942 -25.3342 
25.6351 -11.1575 -32.799 25.5464 -10.8351 -32.3705 25.4714 -10.5176 -31.9568 
25.3843 -10.1688 -31.591 25.3361 -9.8476 -31.2924 25.2881 -9.5194 -31.0368 
25.1884 -9.2841 -30.8438 25.0946 -9.07165 -30.6675 25.0046 -8.88637 -30.5091 
24.9143 -8.73154 -30.3682 24.8705 -8.6588 -30.3013 24.7814 -8.5014 -30.1596 
23.1341 -7.14021 -28.5314 22.8346 -6.79464 -28.221 22.5286 -6.45745 -27.9215 
22.2235 -6.13324 -27.6361 21.8899 -5.85883 -27.3848 18.9093 -5.29356 -30.9738 
18.7968 -5.06932 -30.4726 18.6824 -4.85577 -29.9755 22.7051 -5.99221 -27.9574 
17.4182 22.9822 -31.117 17.4613 23.3179 -30.6355 23.2964 24.4371 -22.7964 
23.4322 24.5515 -22.2839 23.5393 24.6753 -21.7677 23.6188 24.811 -21.2499 
31.2889 6.61333 -41.4267 35.8885 2.60659 -40.7058 21.2368 -10.0719 -36.4637 
20.9383 -9.67024 -36.2343 20.6693 -9.28482 -35.9866 20.4622 -8.94025 -35.723 
20.3445 -8.61156 -35.5018 20.2368 -8.2889 -35.308 20.138 -7.97024 -35.1395 
20.0494 -7.65443 -35.0005 20.0307 -7.33154 -34.8746 20.0124 -7.11321 -34.7722 
19.9069 -6.97085 -34.4493 20.1024 -6.867 -34.9059 38.2381 -21.9727 -20.335 
37.7909 -21.636 -20.3703 37.3482 -21.2995 -20.3732 36.91 -20.9638 -20.3481 
36.4758 -20.6286 -20.297 36.0347 -20.3072 -20.2147 35.585 -19.9909 -20.1073 
35.1547 -19.6531 -19.9785 34.7538 -19.2994 -19.8632 34.3605 -18.9427 -19.7241 
34.0886 -18.6126 -19.4037 33.9049 -18.613 -19.7873 26.322 -5.03501 -33.5836 
26.4481 -5.28563 -33.1873 48.976 -29.6418 -20.8269 48.8854 -29.4489 -21.3612 
48.8177 -29.2025 -21.8059 48.7238 -28.9461 -22.2297 48.6276 -28.6566 -22.6221 
48.5096 -28.3096 -22.8677 48.3447 -28.0307 -23.0157 48.133 -27.7459 -23.1556 
47.9013 -27.4642 -23.2818 47.6529 -27.1851 -23.3962 47.5183 -27.1207 -23.3799 
47.3533 -26.7616 -23.6127 45.2242 -4.72945 -34.7678 45.0213 -4.39824 -34.3896 
44.8403 -4.08508 -34.0047 44.6782 -3.79624 -33.612 44.5288 -3.53552 -33.211 
44.4019 -3.29807 -32.8043 44.2964 -3.08861 -32.3872 44.2117 -2.90638 -31.9594 
51.1308 -19.8485 -39.4264 51.2231 -19.6743 -38.8014 22.9257 -8.05874 -28.863 
22.4029 -8.08771 -28.7047 21.8922 -8.09674 -28.5358 52.7365 -30.0118 -51.0486 
52.445 -30.292 -51.4835 52.1469 -30.5436 -51.9192 51.816 -30.7926 -52.3182 
51.4616 -31.1057 -52.6206 51.1733 -31.3358 -52.7918 50.887 -31.5378 -52.9501 
31.874 -36.0473 -41.2253 31.482 -35.7572 -40.9307 31.0856 -35.4504 -40.6609 
30.6855 -35.128 -40.4176 19.5655 -8.20699 -30.4053 19.5018 -7.97732 -29.8595 
19.4291 -7.7297 -29.3344 53.8335 -29.2529 -28.8911 54.0121 -29.2173 -29.4853 
54.1919 -29.194 -30.078 31.835 -35.6965 -41.8294 31.403 -35.2211 -41.8205 
30.9667 -34.7519 -41.7892 44.9104 -8.22766 -39.3455 44.6954 -7.69163 -39.3374 
44.4812 -7.18616 -39.3315 44.273 -6.69486 -39.3256 44.0696 -6.21793 -39.3168 
43.8578 -5.78524 -39.304 43.649 -5.37783 -39.2837 43.4517 -5.01426 -39.2551 
43.2674 -4.6705 -39.2244 43.0971 -4.3484 -39.1917 42.8883 -4.04446 -39.1982 
42.933 -4.03081 -39.0994 54.2928 -47.6456 -45.5023 53.848 -30.0463 -28.5894 
54.0378 -30.4246 -29.0382 33.2804 -17.2435 -23.3919 33.1667 -16.679 -23.7593 
33.0553 -16.0893 -24.0416 32.9538 -15.4758 -24.2498 32.9123 -14.8179 -24.3825 
32.8757 -14.1904 -24.4877 32.8777 -13.5412 -24.5482 32.8614 -12.9807 -24.4632 
32.8736 -12.402 -24.3801 32.9288 -11.8246 -24.1905 32.9574 -11.3614 -23.9663 
32.9575 -11.3396 -23.9548 24.1993 -6.12764 -38.9643 23.7454 -6.23393 -38.7765 
23.3087 -6.33174 -38.5908 22.8983 -6.43562 -38.3969 22.6027 -6.51336 -38.1802 
22.3275 -6.57884 -37.9719 22.081 -6.63441 -37.7712 21.9079 -6.58879 -37.5585 
21.759 -6.52503 -37.3613 21.6369 -6.44882 -37.1718 21.2863 -6.41577 -36.7896 
21.7187 -6.50791 -37.3078 46.9997 -26.8468 -23.3404 46.4895 -26.5684 -23.3096 
45.9953 -26.2777 -23.2798 45.5468 -25.9574 -23.2798 45.0912 -25.6469 -23.3075 
44.6639 -25.3184 -23.3389 44.2437 -25.0257 -23.3316 43.8418 -24.7356 -23.3333 
43.4555 -24.4479 -23.3425 43.0818 -24.1617 -23.3581 42.776 -23.9279 -23.3706 
42.6544 -23.8396 -23.3805 51.0154 -15.4274 -20.6362 50.9548 -15.373 -20.019 
50.8981 -15.2777 -19.4361 50.8376 -15.1515 -18.8636 52.008 -43.2592 -51.501 
51.7305 -43.5606 -51.1593 51.4352 -43.8508 -50.8345 51.1241 -44.1403 -50.5363 
42.4517 -22.0233 -16.8515 41.9409 -22.0168 -17.019 41.4409 -21.9761 -17.1977 
40.9618 -21.8655 -17.3446 40.4896 -21.7262 -17.4705 40.0453 -21.5348 -17.6203 
39.6404 -21.3031 -17.689 39.2288 -21.0459 -17.723 38.8287 -20.7697 -17.731 
38.4468 -20.4693 -17.7231 38.0592 -20.2384 -17.7838 38.0568 -20.1854 -17.754 
20.9455 -6.36567 -36.2842 20.7225 -6.29543 -35.8001 20.5208 -6.20937 -35.3274 
20.304 -6.17673 -34.8787 20.1023 -6.13027 -34.4437 19.918 -6.06826 -34.0249 
19.7526 -5.99091 -33.6254 19.6014 -5.90069 -33.2431 19.4848 -5.80746 -32.8743 
19.4287 -5.60971 -32.5711 19.2054 -5.6311 -32.0198 19.6288 -5.33149 -32.6808 
32.9955 -10.8084 -23.5682 33.0548 -10.3341 -23.1394 33.0772 -10.0144 -22.598 
33.1216 -9.74862 -22.0846 33.0988 -9.67663 -21.5521 33.1113 -9.63936 -21.0939 
33.1133 -9.70598 -20.6051 33.1411 -9.81122 -20.3182 33.1824 -9.92762 -20.0101 
33.2236 -10.0722 -19.6974 33.1067 -10.0507 -19.6708 33.406 -10.3264 -19.3855 
23.1322 -5.05502 -28.664 22.73 -5.01136 -28.2465 26.4097 -11.9493 -34.4224 
26.7489 -12.1297 -34.8832 27.0998 -12.3254 -35.3266 27.4519 -12.5136 -35.7594 
27.8043 -12.6918 -36.1779 28.1453 -12.8249 -36.605 28.4221 -12.985 -37.0181 
28.6903 -13.138 -37.4159 28.9537 -13.295 -37.785 29.2132 -13.4572 -38.1469 
29.6983 -13.3475 -38.3522 29.1349 -13.8154 -38.5254 19.9677 -4.85998 -32.7665 
20.3694 -4.50339 -32.7917 20.7298 -4.24035 -32.7664 21.0896 -4.00957 -32.707 
21.3852 -3.90158 -32.6498 21.5521 -3.85083 -32.5877 21.6894 -3.80034 -32.5046 
21.7945 -3.74981 -32.3975 21.8739 -3.69886 -32.2697 21.9281 -3.65331 -32.117 
22.0407 -3.68788 -32.3533 21.7598 -3.61562 -31.7557 24.8941 -4.21904 -34.3289 
24.395 -4.0721 -34.2561 23.9466 -3.9976 -34.159 23.5104 -3.97223 -34.0592 
23.1529 -3.93756 -33.9039 22.8186 -3.90813 -33.7518 22.6094 -3.90301 -33.5738 
22.4295 -3.89427 -33.4045 22.2769 -3.88267 -33.2454 22.1498 -3.86888 -33.0975 
22.0496 -3.86563 -33.0109 21.9974 -3.84345 -32.8909 37.6036 -19.7684 -17.739 
37.1602 -19.3463 -17.7162 36.7204 -18.9303 -17.6629 36.2903 -18.5074 -17.5934 
35.879 -18.0762 -17.5103 35.4929 -17.631 -17.4185 35.1382 -17.1915 -17.3824 
34.8081 -16.746 -17.336 34.5186 -16.2816 -17.3192 34.3201 -15.8448 -17.3138 
34.1466 -15.289 -17.2776 34.1265 -15.5824 -17.3473 19.7536 -6.75003 -33.9767 
19.6035 -6.53186 -33.5135 19.4547 -6.31801 -33.0613 19.3088 -6.1095 -32.6181 
33.8378 7.65305 -37.3789 33.5024 8.11847 -37.3314 33.1786 8.58547 -37.2497 
32.8777 9.05756 -37.136 32.6032 9.53855 -36.9997 47.0474 -26.2231 -23.8162 
46.7379 -25.7174 -23.9778 46.4292 -25.2246 -24.1324 46.1146 -24.7573 -24.293 
45.7916 -24.2915 -24.4264 45.4469 -23.9035 -24.4784 45.0945 -23.5396 -24.5204 
44.7347 -23.1938 -24.5545 44.368 -22.8602 -24.5827 43.9947 -22.5347 -24.6067 
43.695 -22.3449 -24.6121 43.5748 -22.1131 -24.6766 37.5337 -21.439 -21.4257 
37.0445 -21.1089 -21.443 36.5621 -20.7805 -21.4784 36.0967 -20.4444 -21.5326 
35.662 -20.1071 -21.6039 35.241 -19.7773 -21.692 34.8292 -19.4531 -21.7876 
34.4232 -19.1336 -21.882 34.0201 -18.8176 -21.9673 33.6179 -18.5051 -22.036 
33.2163 -18.1638 -21.7676 33.4325 -18.2678 -22.4017 30.0533 -10.5092 -36.7602 
29.7128 -10.6535 -36.3411 29.3894 -10.7628 -35.9644 29.0568 -10.8774 -35.6169 
28.7514 -10.9256 -35.2871 28.4469 -10.9697 -34.9854 28.2003 -10.9341 -34.737 
27.9773 -10.9008 -34.5098 27.7715 -10.8681 -34.2771 27.5856 -10.8366 -34.0649 
27.5154 -10.9978 -34.148 27.3611 -10.6254 -33.6456 43.2163 -22.0431 -24.6355 
42.7425 -21.7416 -24.6598 42.2764 -21.4395 -24.6856 41.8192 -21.1383 -24.7128 
41.3732 -20.8369 -24.7363 40.9265 -20.5788 -24.7325 40.4913 -20.3312 -24.7427 
40.1073 -20.0392 -24.7527 39.746 -19.7497 -24.7673 39.4062 -19.4595 -24.787 
39.1964 -19.3441 -24.7774 39.0151 -19.0618 -24.8315 19.0999 -7.49467 -31.3028 
18.8912 -6.95821 -31.1633 18.7942 -6.5379 -30.9202 18.7009 -6.14613 -30.6481 
18.6075 -5.7831 -30.3602 18.5626 -5.4439 -30.034 60.9705 -39.4412 -46.4119 
60.8857 -38.8087 -46.3766 60.6428 -38.2086 -46.3387 60.4447 -37.6898 -46.2102 
60.2579 -37.1884 -46.0532 60.0816 -36.7035 -45.8704 59.8801 -36.2558 -45.6531 
59.6772 -35.8711 -45.4821 59.4862 -35.5136 -45.2823 59.3059 -35.1803 -45.0568 
59.091 -34.7489 -45.0783 59.1911 -35.0025 -44.6233 30.1204 -10.7826 -36.8975 
29.7992 -11.0568 -36.6125 29.4782 -11.2691 -36.3715 29.1718 -11.4882 -36.1523 
28.8571 -11.7004 -35.9751 28.5991 -11.832 -35.8602 28.361 -11.968 -35.7666 
28.1376 -12.1038 -35.6982 27.989 -12.1441 -35.634 27.863 -12.1875 -35.5912 
27.7405 -12.2346 -35.5557 27.7335 -12.2272 -35.5411 30.1546 -13.2864 -38.6052 
30.5367 -13.2115 -38.9096 30.9071 -13.1533 -39.218 31.2643 -13.1115 -39.5291 
31.6071 -13.0856 -39.8411 31.9239 -13.0645 -40.1632 32.1535 -13.1766 -40.4958 
32.3897 -13.2413 -40.8176 32.609 -13.3259 -41.1323 32.8106 -13.4302 -41.439 
33.0563 -13.2621 -41.6594 32.8929 -13.7672 -41.7566 21.6129 -8.64629 -37.8912 
21.3027 -8.7613 -37.4286 21.0646 -8.8748 -36.9317 37.5614 -20.0167 -17.9056 
37.0727 -19.787 -18.0181 36.5899 -19.5556 -18.1119 36.1491 -19.2751 -18.1858 
35.7247 -18.983 -18.237 35.3158 -18.6803 -18.2668 34.9267 -18.3647 -18.2702 
34.5554 -18.0384 -18.2506 34.2016 -17.7016 -18.2083 33.8781 -17.3359 -18.1697 
33.7381 -16.9652 -18.0255 33.5354 -17.0397 -18.2805 21.534 -3.56082 -31.2366 
21.3123 -3.50654 -30.7232 21.0957 -3.46262 -30.2179 27.1389 -10.3625 -33.1799 
26.9124 -10.0812 -32.7414 26.6635 -9.84353 -32.3344 26.4243 -9.61212 -31.9417 
26.1695 -9.3737 -31.5866 25.9451 -9.15969 -31.3221 25.7372 -8.95707 -31.0753 
33.7406 -18.2155 -19.0617 33.4946 -17.6682 -18.7972 33.2527 -17.1983 -18.6775 
32.9847 -16.7367 -18.5897 32.6894 -16.2808 -18.533 32.391 -15.8182 -18.503 
32.0921 -15.3948 -18.5511 31.7876 -14.9697 -18.6011 31.4806 -14.542 -18.6505 
31.1823 -14.114 -18.6931 31.2739 -13.6057 -18.4667 30.7047 -13.995 -19.0292 
49.5961 -21.1347 -17.17 49.5379 -20.859 -17.5559 49.4708 -20.5975 -17.9228 
49.3937 -20.3398 -18.2571 49.1218 -19.9744 -18.5866 48.7912 -19.666 -18.7324 
48.4482 -19.3624 -18.8466 48.0925 -19.0654 -18.925 47.7271 -18.7747 -18.9725 
47.3479 -18.498 -18.9882 47.1023 -18.1579 -19.3855 46.9984 -18.423 -18.7842 
32.6619 -17.4795 -22.1578 32.3046 -17.1546 -21.9414 31.9527 -16.8112 -21.7788 
31.6043 -16.4676 -21.6354 31.2822 -16.1072 -21.5048 30.992 -15.7535 -21.438 
30.7102 -15.4098 -21.3697 30.4388 -15.0761 -21.2895 30.189 -14.7615 -21.122 
29.9329 -14.4434 -21.0053 29.8277 -14.1501 -20.6054 29.7177 -14.1419 -21.2244 
33.8529 -15.0884 -17.3887 33.6103 -14.6077 -17.4746 33.3911 -14.1231 -17.5513 
33.1948 -13.6355 -17.6189 33.0333 -13.1456 -17.6922 32.9005 -12.7214 -17.8422 
32.7348 -12.352 -17.985 32.5913 -11.9907 -18.1221 32.4687 -11.6433 -18.2572 
32.3334 -11.4119 -18.3957 32.2109 -11.1402 -18.556 32.1867 -11.2231 -18.5111 
47.2283 -26.9248 -17.4486 47.0776 -27.2645 -17.8702 46.9601 -27.5272 -18.3391 
46.8449 -27.6984 -18.719 46.7387 -27.8152 -19.1027 33.4507 -13.0998 -42.11 
33.7915 -12.9587 -42.6062 34.0897 -12.8926 -43.0945 34.4027 -12.8634 -43.5701 
34.7244 -12.8792 -44.0479 35.0409 -12.9299 -44.5208 53.3607 -30.3341 -50.8127 
53.5081 -30.8566 -51.0934 53.6597 -31.3602 -51.3728 53.8144 -31.8524 -51.6512 
53.9479 -32.3473 -51.8977 54.067 -32.7818 -52.0247 30.2925 -13.7767 -19.3466 
29.8897 -13.536 -19.6457 29.5058 -13.2775 -19.9341 29.1945 -12.9642 -20.18 
28.8909 -12.6372 -20.3976 28.5992 -12.2965 -20.5892 28.3657 -11.95 -20.7629 
28.1768 -11.5808 -20.8361 31.9549 -9.38671 -21.9107 31.4061 -9.22352 -21.8189 
30.8431 -9.11711 -21.8925 30.9169 -9.03569 -21.5648 33.4262 -18.2598 -19.889 
33.0359 -17.8779 -20.017 32.6557 -17.5081 -20.147 32.2879 -17.1521 -20.2772 
31.9505 -16.7985 -20.4089 31.6605 -16.4528 -20.4473 31.3855 -16.1226 -20.4599 
31.1236 -15.8076 -20.4428 30.8729 -15.5007 -20.3999 30.663 -15.224 -20.4292 
30.4893 -14.9363 -20.3253 30.4276 -14.9723 -20.5899 19.8631 -4.40479 -31.8064 
19.9502 -4.38894 -31.9406 20.0315 -4.36158 -32.0446 20.1149 -4.32947 -32.1064 
20.085 -4.36101 -32.1274 20.0496 -4.38425 -32.1162 20.1103 -4.31704 -32.0759 
20.0578 -4.31285 -31.9964 29.0607 -14.1177 -38.9729 28.9977 -14.4119 -39.4133 
28.9314 -14.6604 -39.8677 28.9351 -14.877 -40.3018 29.009 -15.0212 -40.6878 
29.0936 -15.1637 -41.0513 29.1958 -15.3175 -41.4015 29.3043 -15.4612 -41.7249 
29.4142 -15.5959 -42.0252 29.5223 -15.7223 -42.3058 29.9797 -15.8098 -42.3827 
29.2199 -15.8162 -42.6312 33.6647 -10.6634 -19.0509 33.9278 -10.9991 -18.7372 
34.2038 -11.3202 -18.5232 34.4857 -11.6204 -18.3259 34.7736 -11.9002 -18.1428 
35.0643 -12.1607 -17.9748 35.3565 -12.3976 -17.8253 35.6485 -12.6127 -17.6932 
35.9658 -12.7406 -17.6406 36.2816 -12.8376 -17.6031 36.5612 -12.8074 -17.6468 
36.6095 -13.0624 -17.5033 32.0279 -10.6871 -18.8239 31.8486 -10.2665 -19.131 
31.6577 -9.94353 -19.4768 31.4242 -9.6579 -19.7706 31.1806 -9.42976 -20.0874 
30.9234 -9.2614 -20.3146 30.6625 -9.12209 -20.5255 30.4307 -9.02698 -20.7164 
34.0835 -14.6885 -17.2909 34.06 -14.0927 -17.3322 34.0306 -13.5506 -17.4157 
34.0104 -13.1178 -17.5609 34.0185 -12.705 -17.6956 34.0508 -12.3088 -17.8214 
34.1197 -11.9578 -18.0227 34.0841 -11.8115 -18.131 34.0689 -11.6775 -18.2322 
34.0679 -11.5487 -18.3312 34.0917 -11.2469 -18.5662 34.0421 -11.612 -18.2794 
30.4261 -15.8429 -42.5264 30.8214 -15.882 -42.6914 31.203 -15.9251 -42.8617 
31.5702 -15.9713 -43.0355 31.9226 -16.0197 -43.2108 32.2489 -16.0103 -43.4147 
32.4495 -16.1051 -43.6596 32.6256 -16.2105 -43.8999 32.7741 -16.3203 -44.1382 
32.9512 -16.3841 -44.3341 33.1908 -16.4015 -44.5031 33.0582 -16.4861 -44.5547 
38.094 -21.8365 -20.138 37.5768 -21.4451 -20.0808 37.0833 -21.0587 -19.9675 
36.6024 -20.6804 -19.8392 36.1368 -20.3094 -19.6964 35.7024 -19.9412 -19.6119 
35.2885 -19.5858 -19.5191 34.896 -19.2439 -19.4182 34.5252 -18.9161 -19.3096 
42.168 -23.4944 -23.4231 41.6876 -23.1524 -23.466 41.2145 -22.8136 -23.5102 
40.7512 -22.4782 -23.5567 40.3003 -22.1464 -23.6068 39.8694 -21.81 -23.6515 
39.4817 -21.4427 -23.7468 39.1041 -21.1166 -23.7943 38.7464 -20.7954 -23.8497 
38.4148 -20.4798 -23.9164 38.3908 -20.4219 -23.9511 37.9641 -20.0856 -23.9771 
31.8135 -10.8475 -18.7497 31.4396 -10.4895 -18.9886 31.0665 -10.1555 -19.2415 
30.679 -9.89377 -19.4767 37.1443 -12.7779 -17.8141 37.6682 -12.8262 -18.015 
38.1165 -12.8542 -18.2375 38.5426 -12.8694 -18.4592 38.9264 -12.9034 -18.7179 
39.2192 -12.9697 -18.9111 39.4826 -13.0156 -19.1031 39.7056 -13.059 -19.3086 
39.8931 -13.1401 -19.4076 40.0472 -13.1992 -19.5069 40.1472 -13.1756 -19.718 
40.2464 -13.3375 -19.4885 37.5488 -19.654 -24.0916 37.1479 -19.2249 -24.2288 
36.7637 -18.7845 -24.3812 36.4087 -18.3495 -24.4851 36.0806 -17.9124 -24.6008 
35.7818 -17.4739 -24.7288 35.5156 -17.0337 -24.8678 35.2328 -16.6277 -24.9671 
34.9971 -16.1912 -24.9849 34.83 -15.9039 -24.9589 34.6534 -15.5999 -24.9315 
34.6725 -15.6337 -24.9345 28.8817 -15.8358 -43.1089 28.6038 -15.8251 -43.5538 
28.4223 -15.7958 -43.9715 28.2973 -15.7097 -44.3876 31.39 -26.9579 -52.2296 
30.8539 -27.188 -52.2491 38.2146 -19.9047 -24.2586 38.0512 -19.3759 -24.4991 
37.9058 -18.8739 -24.6366 37.7796 -18.391 -24.7835 37.6598 -17.9124 -24.9406 
37.5753 -17.4397 -25.0812 37.4967 -17.0497 -25.1344 37.4504 -16.6678 -25.1791 
37.3548 -16.3661 -25.1901 37.2963 -16.0704 -25.1986 37.3781 -16.1886 -25.1913 
37.1255 -15.5033 -25.2161 38.715 -18.9992 -24.7827 58.83 -34.2606 -45.017 
58.5666 -33.7872 -44.9366 58.3067 -33.3229 -44.8356 58.0518 -32.8714 -44.7099 
57.85 -32.408 -44.558 57.7044 -31.9132 -44.3555 57.5669 -31.4303 -44.1309 
57.4376 -30.9604 -43.8869 57.2604 -30.5248 -43.6165 57.0673 -30.2305 -43.3289 
56.9444 -29.9653 -42.975 56.8431 -29.8882 -43.1219 22.3957 -3.74902 -32.8405 
33.2327 -16.7387 -45.0533 33.3942 -16.9929 -45.5477 33.5406 -17.2487 -46.0364 
40.3231 -13.1956 -20.2567 40.4663 -13.2227 -20.7392 40.5835 -13.2682 -21.2137 
40.6477 -13.392 -21.5927 40.6673 -13.5027 -21.8491 40.675 -13.5949 -22.0806 
40.6713 -13.6704 -22.291 40.6536 -13.7265 -22.4787 40.619 -13.7611 -22.6435 
40.5661 -13.7734 -22.7868 40.5136 -14.0142 -23.1619 40.4705 -13.634 -22.6112 
54.7691 -47.9499 -44.5872 54.5847 -48.1738 -44.1198 54.4534 -48.3733 -43.6418 
54.3247 -48.568 -43.1764 56.9013 -29.6168 -42.5147 56.7349 -29.3527 -42.0023 
46.4962 -18.3009 -18.5074 46.0051 -18.1577 -18.2254 45.5214 -18.0156 -17.9492 
45.0017 -17.941 -17.7252 44.5366 -17.8471 -17.5528 44.0865 -17.7664 -17.3932 
43.673 -17.638 -17.3019 43.2819 -17.5136 -17.2173 42.9004 -17.4126 -17.1705 
42.6288 -17.2553 -17.168 42.5595 -16.7189 -17.4347 42.4581 -17.6886 -16.9802 
29.4181 -13.6656 -21.4969 29.1162 -13.1902 -21.7514 28.8592 -12.6825 -21.9779 
28.6158 -12.1869 -22.1151 43.1022 -20.6732 -16.4735 42.9395 -20.1248 -16.4928 
42.7861 -19.5925 -16.5112 42.646 -19.0773 -16.5631 42.4476 -18.6393 -16.6252 
42.2162 -18.3325 -16.6969 41.9951 -18.0507 -16.7484 41.7615 -17.784 -16.7849 
41.5374 -17.5441 -16.8145 41.3288 -17.3322 -16.8382 41.0609 -17.2536 -16.8025 
41.1921 -16.9998 -16.9198 32.9706 -14.2425 -42.1593 33.0363 -14.7197 -42.549 
33.0292 -15.1629 -42.9785 33.0945 -15.4992 -43.4071 33.162 -15.8205 -43.82 
33.2346 -16.1248 -44.2169 33.3183 -16.4079 -44.5972 33.4129 -16.6445 -44.9966 
33.5812 -16.7958 -45.3288 21.9955 -6.74527 -37.7446 22.2788 -6.94512 -38.166 
32.8299 -17.7969 -21.5376 32.4496 -17.4339 -21.3212 32.1014 -17.0536 -21.1132 
31.7974 -16.6734 -20.9817 31.5022 -16.3061 -20.8726 31.2142 -15.9513 -20.7835 
30.9341 -15.6096 -20.7162 30.6652 -15.2836 -20.671 30.4093 -14.9754 -20.6516 
30.1718 -14.6987 -20.7643 29.952 -14.394 -20.7624 29.9398 -14.4503 -20.992 
49.8425 -32.8465 -53.7473 56.6418 -29.4127 -42.8768 56.4579 -28.9334 -42.6272 
56.1892 -28.5144 -42.3361 55.9283 -28.1081 -42.0922 55.6734 -27.7111 -41.8538 
55.4959 -27.2757 -41.6259 55.3262 -26.8222 -41.3819 43.2189 -21.6986 -24.7653 
42.887 -21.267 -24.8189 42.5587 -20.876 -24.8476 42.2499 -20.4898 -24.8774 
41.9619 -20.1088 -24.9085 41.6954 -19.733 -24.9409 41.4498 -19.3637 -24.9856 
41.2168 -18.9914 -25.0425 41.0148 -18.614 -25.0438 40.8039 -18.3314 -25.0447 
40.762 -18.5345 -25.0488 40.6016 -17.8012 -25.0415 40.734 -13.6812 -19.431 
41.2015 -14.0373 -19.3796 41.6704 -14.3728 -19.3762 42.0989 -14.7107 -19.3271 
42.5131 -15.0378 -19.2786 42.9123 -15.3533 -19.2312 43.2958 -15.6564 -19.1855 
43.6628 -15.9467 -19.1416 44.0155 -16.2093 -19.0956 44.3698 -16.4612 -19.0486 
44.6788 -16.673 -19.0265 44.7625 -16.7485 -18.9776 33.6229 -16.4474 -17.8384 
33.5448 -15.9535 -17.7241 33.4404 -15.5051 -17.6692 33.3355 -15.0759 -17.6191 
33.2488 -14.6592 -17.6171 33.129 -14.3544 -17.6582 32.9976 -14.0806 -17.7045 
32.8527 -13.8348 -17.7565 32.6927 -13.6058 -17.8135 32.5219 -13.3867 -17.8749 
32.4161 -13.1602 -17.911 32.2887 -13.1785 -17.9607 40.3672 -14.347 -23.574 
40.2142 -14.6647 -23.9773 40.0363 -14.9888 -24.3456 39.8763 -15.2437 -24.4881 
39.7187 -15.4676 -24.6189 39.5637 -15.6629 -24.7388 39.4118 -15.831 -24.8482 
39.2642 -15.967 -24.9449 39.1218 -16.0674 -25.0272 39.0697 -16.0674 -25.0349 
39.1884 -16.5054 -25.0648 38.8772 -15.6399 -24.959 39.3545 -17.0962 -25.0612 
39.5309 -17.6803 -25.0658 39.7056 -18.249 -25.0702 39.8735 -18.7988 -25.0038 
40.0706 -19.2403 -24.9319 40.2629 -19.6532 -24.865 36.9466 -15.0009 -25.1474 
36.7723 -14.5093 -25.08 36.6042 -14.0366 -24.9882 36.495 -13.6185 -24.8655 
36.4039 -13.2292 -24.6919 36.3049 -12.9505 -24.5352 36.1595 -12.7545 -24.4278 
36.0377 -12.5745 -24.3261 35.9463 -12.4113 -24.2288 35.8814 -12.26 -24.1333 
35.8333 -12.3627 -24.2226 35.817 -11.9058 -23.8738 40.6636 -19.1049 -24.9904 
35.709 -11.5187 -23.4707 35.6062 -11.1421 -23.0777 35.4876 -10.8452 -22.6357 
35.3151 -10.6854 -22.3409 35.149 -10.5352 -22.0721 34.9944 -10.3986 -21.8319 
34.851 -10.2738 -21.6149 34.7066 -10.1992 -21.4098 34.6011 -10.1586 -21.3501 
34.5096 -10.1245 -21.3096 34.375 -10.0915 -21.44 34.462 -10.1123 -21.0997 
40.9606 -16.4452 -17.0551 40.7169 -15.9233 -17.2571 40.4551 -15.4731 -17.437 
40.1998 -15.0383 -17.6099 39.9607 -14.6143 -17.7587 39.7148 -14.2009 -17.906 
39.4392 -13.9039 -18.0215 39.1795 -13.6329 -18.1225 38.6212 -15.1534 -24.8736 
38.3657 -14.6761 -24.7912 38.113 -14.2089 -24.7115 37.8472 -13.7714 -24.5764 
37.573 -13.4062 -24.4726 37.3059 -13.0668 -24.3552 37.1073 -12.8019 -24.2106 
36.9377 -12.5515 -24.0692 36.797 -12.3122 -23.9282 36.6782 -12.0971 -23.7646 
36.5351 -12.1379 -23.866 36.5706 -11.8239 -23.4921 40.4892 -17.1446 -16.7574 
39.9606 -17.021 -16.7512 39.4465 -16.9039 -16.7445 38.9478 -16.7935 -16.7375 
38.4713 -16.6887 -16.713 38.0004 -16.5819 -16.6923 37.6176 -16.4289 -16.7204 
37.259 -16.2799 -16.7467 36.9312 -16.136 -16.771 36.633 -15.9971 -16.7931 
36.3389 -15.8296 -16.8154 36.3312 -15.8873 -16.8151 35.5307 -12.7868 -24.5222 
35.2515 -13.1927 -24.7408 34.9945 -13.5413 -24.8431 34.7416 -13.877 -24.9019 
34.5803 -14.1216 -24.9121 34.4284 -14.3306 -24.9185 34.2876 -14.5129 -24.8982 
34.1999 -14.5445 -24.8752 34.1172 -14.5389 -24.8554 34.0392 -14.4952 -24.8386 
34.167 -14.8555 -24.8512 33.8077 -14.0721 -24.7781 33.9779 -9.98907 -21.7697 
42.4663 -16.2752 -17.757 42.381 -15.8459 -18.0718 42.2939 -15.4466 -18.3957 
42.1709 -15.1608 -18.6819 42.0604 -14.8954 -18.951 34.3088 -15.3845 -24.8586 
34.4433 -15.9051 -24.8382 34.6137 -16.3841 -24.7945 34.8151 -16.7792 -24.7369 
34.9767 -17.0872 -24.6279 35.121 -17.3715 -24.5253 35.2492 -17.6343 -24.4285 
35.3576 -17.8713 -24.3383 35.4482 -18.0858 -24.2537 35.5178 -18.2743 -24.1754 
35.6039 -18.4836 -24.0443 35.5901 -18.4126 -24.1007 37.7083 -16.6136 -25.1626 
38.0369 -17.0264 -25.1342 38.3589 -17.4283 -25.1064 38.6728 -17.8205 -25.0888 
38.9875 -18.2113 -25.0648 39.3139 -18.5247 -25.0241 37.088 -13.3742 -17.393 
37.5167 -13.6803 -17.3587 37.9339 -13.9719 -17.3275 38.3351 -14.256 -17.3176 
38.6584 -14.5681 -17.2702 38.9597 -14.8662 -17.2219 39.2397 -15.1512 -17.1725 
39.4931 -15.4203 -17.1216 39.7226 -15.673 -17.0651 39.946 -15.9201 -16.9975 
40.1458 -15.956 -17.0409 40.2339 -16.2056 -16.9672 40.4688 -17.2177 -24.9757 
40.3159 -16.6764 -24.894 40.1448 -16.2269 -24.7703 45.21 -17.079 -18.8892 
45.6311 -17.4377 -18.8151 46.0493 -17.7685 -18.7803 33.7642 -12.0347 -17.9546 
34.2758 -10.1081 -20.5713 34.0546 -10.1689 -20.068 32.1829 -12.6602 -18.0383 
31.937 -12.2117 -18.1948 31.6807 -11.7847 -18.3505 31.4168 -11.3788 -18.5084 
31.1673 -11.011 -18.7142 30.8807 -10.738 -18.8979 30.5843 -10.4947 -19.072 
30.2802 -10.2721 -19.2395 29.9731 -10.068 -19.4173 29.6919 -9.89309 -19.5994 
29.552 -9.8016 -19.7021 29.2479 -9.79732 -19.7867 42.712 -3.52077 -38.8469 
42.4989 -3.01935 -38.5896 42.2958 -2.52859 -38.327 33.5094 -13.5871 -24.6566 
35.832 -18.8301 -23.8578 36.0681 -19.2395 -23.619 36.2978 -19.6398 -23.3848 
36.5221 -20.0229 -23.1515 36.807 -20.3293 -22.9423 37.1026 -20.599 -22.8255 
37.391 -20.8554 -22.7266 37.6701 -21.0961 -22.648 37.9383 -21.3189 -22.5917 
38.1945 -21.5225 -22.5588 38.3084 -21.8016 -22.1169 38.4354 -21.4174 -22.9316 
40.1892 -13.2665 -22.2101 39.9071 -12.9039 -21.8235 39.5812 -12.6065 -21.4284 
39.2569 -12.3556 -21.1138 38.942 -12.1132 -20.8203 38.6341 -11.8834 -20.5444 
38.3005 -11.6826 -20.3886 37.9869 -11.5459 -20.3865 37.7872 -11.4593 -20.3984 
37.6207 -11.4191 -20.3143 37.3528 -11.257 -20.7039 37.5914 -11.5191 -20.0076 
36.4283 -11.4755 -23.081 36.2594 -11.1733 -22.6932 36.0632 -10.9517 -22.2734 
35.8778 -10.7748 -21.9402 35.7021 -10.6069 -21.6236 35.5236 -10.4907 -21.3113 
35.3458 -10.4349 -21.2189 35.1882 -10.3835 -21.1488 35.055 -10.3392 -21.0974 
34.9413 -10.3011 -21.0552 34.7654 -10.2155 -21.1998 34.9045 -10.3153 -20.8316 
42.5627 -3.65323 -39.2876 42.2402 -3.27108 -39.3824 41.9224 -2.90152 -39.4837 
41.6099 -2.54257 -39.5888 59.0515 -34.8025 -44.0527 58.9115 -34.6237 -43.4868 
58.8652 -34.411 -42.9186 58.8052 -34.2004 -42.3265 58.6355 -34.0375 -41.8214 
58.474 -33.8882 -41.3313 58.3216 -33.7553 -40.8564 35.766 -18.8893 -23.7679 
35.918 -19.2878 -23.4924 36.0719 -19.6593 -23.1988 36.27 -19.9693 -22.9295 
36.4873 -20.1999 -22.7204 36.6895 -20.4234 -22.5328 36.8947 -20.648 -22.3672 
37.0928 -20.8594 -22.2194 37.5173 -11.6831 -19.4746 37.4362 -11.8534 -18.9555 
37.3379 -12.1344 -18.5647 45.1745 -17.0082 -19.0018 45.6642 -17.3365 -18.9844 
46.1317 -17.6753 -18.982 35.7905 -15.7522 -16.8535 35.2601 -15.6198 -16.8946 
19.0444 -6.87088 -31.8385 35.8871 -15.5122 -16.8507 35.4476 -15.1968 -16.9051 
35.0662 -14.9157 -17.0199 37.0096 -11.1257 -21.1709 31.8334 -12.8085 -18.129 
31.3882 -12.4479 -18.3175 30.9334 -12.1415 -18.5136 30.4898 -11.8588 -18.7186 
30.1074 -11.5595 -18.9304 29.7355 -11.278 -19.1358 29.3783 -11.0145 -19.3435 
34.7687 -10.3385 -20.2394 34.5654 -10.5126 -19.6796 34.3774 -10.6788 -19.3032 
38.6035 -18.6075 -24.8905 46.8595 -17.9269 -19.8182 46.6327 -17.6857 -20.2484 
46.4225 -17.4571 -20.6775 46.1909 -17.3018 -21.1145 45.9647 -17.2178 -21.458 
45.7379 -17.1293 -21.6925 45.538 -17.0579 -21.9169 45.3635 -17.0029 -22.1325 
45.2132 -16.9771 -22.335 45.1277 -16.9646 -22.4066 45.0745 -17.0957 -22.6606 
45.0236 -16.8105 -22.2843 45.0081 -17.4046 -23.1784 44.9059 -17.7633 -23.5811 
44.7971 -18.1497 -23.9366 44.7468 -18.5145 -24.1861 44.6999 -18.9012 -24.3733 
44.7061 -19.1919 -24.4731 44.7453 -19.4699 -24.5575 44.8193 -19.7362 -24.6262 
44.9269 -19.9916 -24.6799 45.0572 -20.2398 -24.7236 45.2615 -20.776 -24.7868 
45.0351 -20.0958 -24.6804 44.7294 -16.422 -21.8926 44.3848 -16.1118 -21.5267 
44.0538 -15.8589 -21.2381 43.7538 -15.6042 -20.9599 43.4555 -15.3512 -20.6902 
43.162 -15.1315 -20.4253 42.8981 -14.9781 -20.2785 42.6607 -14.8406 -20.1427 
42.4485 -14.7185 -20.0169 42.2667 -14.6148 -19.9029 42.0725 -14.4622 -20.0466 
42.1036 -14.6133 -19.5557 45.0259 -19.5943 -24.5078 45.0326 -19.1007 -24.3326 
45.0475 -18.63 -24.1226 45.0421 -18.2478 -23.8874 45.4997 -21.2826 -24.7888 
45.7462 -21.7757 -24.7903 46.0007 -22.2504 -24.7913 46.2597 -22.7078 -24.792 
46.5189 -23.1497 -24.7466 46.805 -23.5002 -24.6967 47.0889 -23.8228 -24.6519 
47.3686 -24.1244 -24.6261 47.6594 -24.414 -24.6096 47.9445 -24.683 -24.5957 
48.1785 -25.1609 -24.5441 48.2069 -24.6735 -24.6232 41.7057 -14.172 -20.3304 
41.3493 -13.8892 -20.6119 48.7615 -24.6992 -24.6694 49.2818 -24.7579 -24.6336 
49.7892 -24.8348 -24.5983 50.2814 -24.9294 -24.5638 50.7586 -25.0375 -24.532 
51.2423 -25.1612 -24.5305 51.7247 -25.2779 -24.4323 52.0991 -25.4709 -24.3547 
48.4511 -25.6939 -24.45 48.7441 -26.1699 -24.3264 49.0379 -26.6321 -24.2081 
49.3312 -27.0768 -24.1002 49.6314 -27.5204 -24.0188 49.9336 -27.9374 -23.9262 
50.2654 -28.2501 -23.8528 50.5951 -28.5374 -23.794 50.9276 -28.8079 -23.7462 
51.2699 -29.0679 -23.708 51.5882 -29.395 -23.6214 51.6283 -29.2549 -23.7192 
51.9253 -29.8626 -23.6531 52.1506 -30.3024 -23.7879 52.3946 -30.7346 -23.9411 
52.6645 -31.154 -24.1041 52.8543 -31.6528 -24.3014 52.1461 -29.5953 -23.9004 
52.5376 -29.9068 -24.1915 52.7927 -30.2386 -24.6485 52.9863 -30.5903 -24.9559 
53.0749 -30.8986 -25.2492 53.1668 -31.2155 -25.5541 53.2612 -31.5448 -25.8663 
53.3574 -31.8875 -26.1833 53.4715 -32.2402 -26.5029 33.3095 13.4686 -25.6001 
33.3286 13.436 -25.6328 33.3483 13.403 -25.6648 33.3691 13.3694 -25.6955 
33.3913 13.335 -25.7241 33.4152 13.2997 -25.7502 33.441 13.2636 -25.7732 
33.4683 13.2269 -25.7933 33.4968 13.1898 -25.811 33.5262 13.1526 -25.8268 
33.5566 13.1152 -25.8398 33.5877 13.0778 -25.8511 33.6193 13.0404 -25.8611 
33.6512 13.003 -25.87 33.6832 12.9656 -25.8783 33.7155 12.9283 -25.886 
33.7478 12.891 -25.8933 33.7806 12.8538 -25.8991 33.8135 12.8167 -25.9043 
33.8466 12.7796 -25.9088 33.8775 12.7422 -25.9207 33.8812 12.7438 -25.9059 
50.5422 -13.7058 -17.904 50.5345 -13.6809 -17.8614 50.5271 -13.6569 -17.8182 
50.52 -13.6344 -17.7741 50.5132 -13.6135 -17.7293 50.5068 -13.5942 -17.6836 
50.5008 -13.5764 -17.6373 50.4952 -13.5602 -17.5903 50.4898 -13.5453 -17.5429 
50.4847 -13.5314 -17.4952 50.4798 -13.5182 -17.4473 50.4749 -13.5056 -17.3991 
50.4732 -13.4927 -17.3508 50.4664 -13.4814 -17.3025 50.4692 -13.4679 -17.2539 
50.4549 -13.46 -17.2061 50.4406 -13.4527 -17.1581 50.441 -13.4427 -17.1081 
50.4128 -13.4371 -17.0659 50.3991 -13.4305 -17.0195 50.3844 -13.4092 -16.9775 
50.3875 -13.4393 -16.9732 53.0067 -48.4455 -44.2235 53.0529 -48.4473 -44.2053 
53.0994 -48.4486 -44.1879 53.1451 -48.4445 -44.1722 53.191 -48.4393 -44.159 
53.2372 -48.433 -44.1491 53.2834 -48.4255 -44.1424 53.3292 -48.4169 -44.139 
53.3745 -48.4072 -44.139 53.419 -48.3965 -44.1424 53.4623 -48.3851 -44.1485 
53.5042 -48.373 -44.1575 53.5444 -48.3603 -44.169 53.5824 -48.3471 -44.1832 
53.6182 -48.3335 -44.2001 53.6516 -48.3194 -44.2195 53.682 -48.3052 -44.2412 
53.7099 -48.2909 -44.2647 53.7345 -48.2765 -44.2903 53.7558 -48.2624 -44.3172 
53.7781 -48.2484 -44.3431 53.7762 -48.2482 -44.3449 52.037 -20.7973 -33.3648 
52.0212 -20.7501 -33.3606 52.0054 -20.7028 -33.3572 51.9896 -20.6555 -33.3553 
51.9738 -20.6081 -33.3555 51.958 -20.5609 -33.3579 51.9423 -20.5139 -33.3635 
51.9268 -20.4672 -33.3718 51.9114 -20.4212 -33.3829 51.8964 -20.376 -33.3973 
51.8817 -20.3318 -33.415 51.8672 -20.2885 -33.4348 51.853 -20.2459 -33.4562 
51.839 -20.2038 -33.4787 51.8251 -20.1621 -33.502 51.8114 -20.1206 -33.5259 
51.7976 -20.0794 -33.5502 51.784 -20.0384 -33.5747 51.7704 -19.9975 -33.5995 
51.7565 -19.9558 -33.6229 51.7525 -19.9436 -33.671 51.7415 -19.9111 -33.6067 
60.3052 -37.6572 -47.225 60.2855 -37.615 -47.2433 60.266 -37.5739 -47.264 
60.2467 -37.5345 -47.2881 60.2279 -37.497 -47.3153 60.2095 -37.4613 -47.3451 
60.1914 -37.4271 -47.3767 60.1736 -37.3938 -47.4095 60.1559 -37.3609 -47.4427 
60.1383 -37.3283 -47.4762 60.1207 -37.2958 -47.5099 60.1031 -37.2633 -47.5436 
60.0854 -37.2306 -47.5771 60.0678 -37.198 -47.6107 60.0502 -37.1653 -47.6441 
60.0324 -37.1323 -47.6772 60.0146 -37.0989 -47.7099 59.9967 -37.0652 -47.7421 
59.9787 -37.0313 -47.7742 59.9607 -36.9972 -47.8059 59.9449 -36.9708 -47.8454 
59.9413 -36.9569 -47.8284 48.0646 -43.996 -23.5164 48.1023 -43.9859 -23.5472 
48.1402 -43.9758 -23.5778 48.1778 -43.9663 -23.609 48.215 -43.9577 -23.6408 
48.2517 -43.9503 -23.6735 48.2878 -43.9442 -23.707 48.3233 -43.9393 -23.7412 
48.3584 -43.9354 -23.776 48.3931 -43.9322 -23.8113 48.4271 -43.9305 -23.8474 
48.4616 -43.9317 -23.8831 48.493 -43.9311 -23.9215 48.5255 -43.9314 -23.9589 
48.5581 -43.9318 -23.9959 48.5868 -43.9294 -24.036 48.6171 -43.9304 -24.0748 
48.6476 -43.931 -24.1135 48.6795 -43.9291 -24.1509 48.7128 -43.9244 -24.1866 
48.7024 -43.9614 -24.2185 48.7405 -43.8851 -24.1731 58.263 -34.1238 -39.4259 
58.276 -34.0895 -39.3867 58.2529 -34.0651 -39.3465 58.2419 -34.041 -39.304 
58.2359 -34.019 -39.2584 58.1895 -34.0101 -39.229 58.1688 -33.9988 -39.187 
58.1484 -33.9912 -39.1436 58.1283 -33.9861 -39.0994 58.1084 -33.9828 -39.0547 
58.0886 -33.9808 -39.0096 58.0689 -33.9797 -38.9642 58.0491 -33.9785 -38.9188 
58.0293 -33.9772 -38.8732 58.0095 -33.9759 -38.8276 57.9896 -33.9745 -38.7819 
57.9697 -33.973 -38.7362 57.9498 -33.9714 -38.6905 57.9298 -33.9696 -38.6448 
57.9098 -33.9678 -38.5991 57.8879 -33.9497 -38.558 57.894 -33.9825 -38.554 
42.2082 -31.7549 -53.975 42.2494 -31.7807 -53.9823 42.291 -31.8063 -53.9896 
42.3323 -31.8323 -53.9969 42.3727 -31.8597 -54.0046 42.4119 -31.8885 -54.0125 
42.4498 -31.9188 -54.0207 42.4866 -31.9502 -54.0292 42.5217 -31.9834 -54.038 
42.5559 -32.0175 -54.047 42.5898 -32.0519 -54.0561 42.6225 -32.0873 -54.0653 
42.6548 -32.123 -54.0747 42.6872 -32.1587 -54.084 42.7199 -32.1941 -54.0933 
42.7533 -32.2286 -54.1024 42.7875 -32.2623 -54.1113 42.8225 -32.2952 -54.12 
42.8584 -32.3271 -54.1286 42.8942 -32.3591 -54.1371 42.9405 -32.3742 -54.1421 
42.9137 -32.4027 -54.1479 30.029 -10.4992 -36.72 30.0047 -10.4864 -36.68 
29.9809 -10.4705 -36.6406 29.9577 -10.4514 -36.6023 29.9355 -10.4289 -36.5654 
29.9143 -10.4029 -36.5303 29.8945 -10.3736 -36.4972 29.876 -10.3413 -36.4663 
29.8589 -10.3063 -36.4378 29.8432 -10.269 -36.4114 29.8291 -10.2294 -36.3877 
29.8165 -10.1879 -36.3663 29.8056 -10.1447 -36.3476 29.7963 -10.1 -36.3317 
29.7888 -10.0541 -36.3185 29.7824 -10.0076 -36.3074 29.7769 -9.96056 -36.2976 
29.7719 -9.91331 -36.2886 29.767 -9.8661 -36.2798 29.7622 -9.81889 -36.2711 
29.7574 -9.77169 -36.2625 29.7574 -9.77166 -36.2625 52.797 -25.1863 -44.5169 
52.761 -25.1611 -44.5404 52.7245 -25.1345 -44.5614 52.688 -25.1071 -44.5807 
52.6518 -25.0797 -44.5995 52.616 -25.0531 -44.6192 52.5809 -25.0279 -44.6405 
52.5463 -25.004 -44.6634 52.5122 -24.9808 -44.687 52.4782 -24.958 -44.711 
52.4443 -24.935 -44.7348 52.4102 -24.9117 -44.7581 52.3758 -24.8878 -44.7807 
52.3421 -24.8632 -44.8033 52.3089 -24.8413 -44.8285 52.2757 -24.8191 -44.8534 
52.2425 -24.7966 -44.878 52.2093 -24.7737 -44.9021 52.1761 -24.75 -44.9251 
52.1429 -24.7256 -44.9473 52.1402 -24.7488 -44.9916 52.1336 -24.6885 -44.9154 
60.5065 -41.7678 -47.6851 60.5222 -41.7477 -47.6428 60.5375 -41.73 -47.5995 
60.5522 -41.7153 -47.5552 60.5663 -41.704 -47.5099 60.5796 -41.6958 -47.4641 
60.5922 -41.6909 -47.4179 60.6039 -41.6892 -47.3717 60.6146 -41.6906 -47.3259 
60.6244 -41.695 -47.2806 60.6332 -41.7025 -47.2362 60.641 -41.7129 -47.1929 
60.6476 -41.7261 -47.151 60.6531 -41.7419 -47.1109 60.6575 -41.7601 -47.0729 
60.6608 -41.78 -47.0372 60.6631 -41.8016 -47.0039 60.6644 -41.8248 -46.9731 
60.6647 -41.8491 -46.9449 60.6639 -41.8748 -46.92 60.6639 -41.8988 -46.8933 
60.6622 -41.9022 -46.8968 36.3875 -44.3204 -28.6802 36.398 -44.3276 -28.6319 
36.4115 -44.3372 -28.5848 36.4272 -44.349 -28.5389 36.4453 -44.3632 -28.4946 
36.4661 -44.3799 -28.4523 36.489 -44.3987 -28.4121 36.514 -44.4196 -28.3742 
36.5407 -44.4423 -28.3387 36.5695 -44.4663 -28.3056 36.6003 -44.4917 -28.2757 
36.6329 -44.5187 -28.2492 36.6671 -44.547 -28.2263 36.7025 -44.5765 -28.2071 
36.7388 -44.6068 -28.1914 36.7759 -44.6378 -28.179 36.8135 -44.6694 -28.1699 
36.8515 -44.7013 -28.1641 36.8896 -44.7334 -28.1615 36.9278 -44.7656 -28.1632 
36.9634 -44.796 -28.1805 36.9645 -44.7962 -28.1488 27.7345 3.16071 -46.3649 
27.6996 3.13125 -46.3736 27.667 3.09897 -46.3827 27.6372 3.06421 -46.3921 
27.6106 3.02719 -46.4017 38.7392 -28.3623 -52.9402 38.7375 -28.3147 -52.9251 
38.7383 -28.267 -52.91 38.743 -28.2195 -52.8951 38.751 -28.1724 -52.8804 
38.7624 -28.1259 -52.866 38.7779 -28.0805 -52.8521 38.7965 -28.0361 -52.8386 
38.8175 -27.9926 -52.8255 38.8402 -27.9499 -52.8128 38.8643 -27.9079 -52.8002 
38.8892 -27.8664 -52.7879 38.9149 -27.8252 -52.7757 38.941 -27.7844 -52.7636 
38.9675 -27.7437 -52.7516 38.9943 -27.7032 -52.7397 39.0213 -27.6628 -52.7278 
39.0484 -27.6226 -52.7159 39.0757 -27.5823 -52.7041 39.1031 -27.5422 -52.6922 
39.108 -27.4947 -52.6773 39.1467 -27.5185 -52.6862 33.905 12.7055 -25.9404 
33.933 12.6685 -25.9592 33.9615 12.6315 -25.9769 33.9905 12.5943 -25.9936 
34.0198 12.5571 -26.0095 34.0494 12.5197 -26.0246 34.08 12.4831 -26.0394 
34.1119 12.4474 -26.0539 34.1439 12.4117 -26.0679 34.176 12.376 -26.0817 
34.2081 12.3402 -26.0953 34.2403 12.3044 -26.1088 34.2725 12.2686 -26.1222 
34.3048 12.2328 -26.1355 34.337 12.197 -26.1487 34.3693 12.1612 -26.1619 
34.4016 12.1253 -26.1749 34.4338 12.0895 -26.1884 34.4659 12.0538 -26.2021 
34.498 12.018 -26.216 34.5322 11.9855 -26.1994 34.516 11.9924 -26.255 
37.2608 -32.0716 -53.1349 37.3054 -32.0912 -53.1463 37.3509 -32.1073 -53.1594 
37.397 -32.1199 -53.174 37.4432 -32.1307 -53.1894 37.4889 -32.1446 -53.2035 
37.534 -32.1616 -53.216 37.5691 -32.1901 -53.2478 37.6136 -32.2122 -53.2541 
37.6568 -32.2368 -53.2599 37.6985 -32.264 -53.2649 37.7384 -32.2937 -53.2693 
37.7761 -32.326 -53.2728 37.8112 -32.361 -53.2754 37.8439 -32.3981 -53.2772 
37.8736 -32.4373 -53.2781 37.9005 -32.4784 -53.2781 37.9348 -32.5114 -53.2513 
37.9573 -32.5539 -53.2444 37.9768 -32.5975 -53.2358 38.0116 -32.6316 -53.2375 
37.9775 -32.6432 -53.2186 42.8866 -21.2353 -24.8238 42.8864 -21.2011 -24.8292 
42.8871 -21.1642 -24.835 42.889 -21.1252 -24.8413 42.8928 -21.0847 -24.848 
42.8995 -21.0429 -24.8552 42.9093 -21.0004 -24.8628 42.9223 -20.9578 -24.8708 
42.9384 -20.9155 -24.879 42.9578 -20.8737 -24.8875 42.9805 -20.8328 -24.8961 
43.0061 -20.7932 -24.9048 43.0336 -20.7543 -24.9136 43.063 -20.7166 -24.9224 
43.0939 -20.6785 -24.9252 43.1213 -20.6427 -24.9239 43.1481 -20.6064 -24.9226 
43.1737 -20.5697 -24.9215 43.198 -20.5323 -24.9204 43.221 -20.4941 -24.9195 
43.244 -20.4778 -24.9182 43.2364 -20.4467 -24.9192 57.8788 -33.9989 -38.5093 
57.8632 -34.0141 -38.4643 57.847 -34.0277 -38.419 57.8304 -34.0398 -38.3734 
57.8134 -34.0505 -38.3276 57.7961 -34.0601 -38.2817 57.7785 -34.0688 -38.2357 
57.7606 -34.0767 -38.1897 57.7426 -34.0839 -38.1436 57.7245 -34.0907 -38.0975 
57.7063 -34.0969 -38.0514 57.6879 -34.1028 -38.0052 57.6695 -34.1082 -37.9591 
57.6509 -34.1132 -37.9129 57.6323 -34.1179 -37.8667 57.6136 -34.1223 -37.8206 
57.5949 -34.1267 -37.7744 57.5762 -34.131 -37.7283 57.5574 -34.1351 -37.6821 
57.5386 -34.139 -37.6359 57.5167 -34.1122 -37.5998 57.5307 -34.172 -37.5992 
51.4507 -17.417 -29.121 51.4447 -17.3761 -29.0941 51.4387 -17.3351 -29.0669 
51.4326 -17.294 -29.0396 51.4264 -17.2526 -29.0128 51.4198 -17.2099 -28.9885 
51.4127 -17.1663 -28.9664 51.4053 -17.1221 -28.946 51.3977 -17.0779 -28.9269 
51.3906 -17.035 -28.9063 51.3953 -16.9886 -28.8904 51.385 -16.9471 -28.8723 
51.375 -16.9072 -28.854 51.3656 -16.8695 -28.8348 51.3569 -16.8341 -28.8145 
51.3517 -16.8013 -28.7969 51.347 -16.7711 -28.7787 51.3432 -16.7443 -28.7596 
51.3402 -16.7206 -28.7397 51.3229 -16.7034 -28.7195 51.3177 -16.6838 -28.6983 
51.3174 -16.6828 -28.6994 60.5073 -38.3748 -47.9819 60.5053 -38.3846 -48.0309 
60.5299 -38.3873 -48.0823 60.5127 -38.4108 -48.1274 60.4964 -38.4367 -48.1716 
60.483 -38.4601 -48.2089 60.4701 -38.485 -48.2459 60.4576 -38.5111 -48.2826 
60.4455 -38.5383 -48.3191 60.4336 -38.5664 -48.3553 60.422 -38.5952 -48.3915 
60.4104 -38.6243 -48.4277 60.3988 -38.6538 -48.4639 60.3873 -38.6835 -48.5002 
60.3758 -38.7134 -48.5366 60.3642 -38.7433 -48.5731 60.3526 -38.7734 -48.6097 
60.3409 -38.8034 -48.6464 60.3293 -38.8336 -48.6831 60.3175 -38.8635 -48.7201 
60.3248 -38.9121 -48.7263 60.2944 -38.8548 -48.7631 40.3592 7.35284 -21.636 
40.3378 7.38812 -21.6142 40.3163 7.42386 -21.5911 40.2953 7.45938 -21.5656 
40.2755 7.49397 -21.5375 40.2571 7.52712 -21.5064 40.2404 7.55853 -21.4726 
40.2271 7.58896 -21.4364 40.2172 7.61849 -21.3995 40.2095 7.646 -21.3605 
40.1925 7.66248 -21.3174 40.1856 7.68234 -21.2739 40.181 7.69938 -21.2289 
40.1783 7.71397 -21.1827 40.1777 7.72576 -21.1354 40.1795 7.73452 -21.0873 
40.1835 7.74017 -21.0387 40.1897 7.74285 -20.9899 40.1973 7.74358 -20.9411 
40.2058 7.74289 -20.8924 40.2066 7.75319 -20.844 40.2216 7.73128 -20.8469 
32.0881 -35.3679 -43.0442 32.0673 -35.3674 -42.9995 32.0458 -35.3658 -42.955 
32.0233 -35.3629 -42.9109 32 -35.3589 -42.8675 31.9761 -35.3538 -42.8247 
31.9519 -35.3481 -42.7825 31.9296 -35.3448 -42.7394 31.9095 -35.3446 -42.6954 
31.8917 -35.3473 -42.6508 31.8766 -35.3531 -42.6056 31.8639 -35.3618 -42.5601 
31.8538 -35.3733 -42.515 31.8461 -35.3871 -42.4704 31.8399 -35.4019 -42.4273 
31.8321 -35.4144 -42.3851 31.8237 -35.4255 -42.3445 31.8142 -35.4346 -42.3051 
31.8035 -35.4417 -42.2673 31.7914 -35.4463 -42.2314 31.7841 -35.4565 -42.1951 
31.7746 -35.4449 -42.1969 32.3461 -37.4667 -39.3538 32.3484 -37.4475 -39.3999 
32.3496 -37.4271 -39.4455 32.3491 -37.4049 -39.4903 32.3467 -37.3808 -39.534 
32.3389 -37.3572 -39.5776 32.3285 -37.3334 -39.62 32.3163 -37.3084 -39.6612 
32.3021 -37.2819 -39.7009 32.2858 -37.2539 -39.7388 32.2681 -37.225 -39.7755 
32.2494 -37.1954 -39.8111 32.2297 -37.1652 -39.8458 32.2089 -37.1344 -39.8791 
32.187 -37.1029 -39.9112 32.1631 -37.0703 -39.9405 32.1288 -37.0468 -39.9712 
32.1118 -37.0037 -39.9934 32.0854 -36.9686 -40.0162 32.0626 -36.9312 -40.033 
32.0334 -36.8941 -40.0355 32.0483 -36.8972 -40.0625 49.7347 -40.17 -21.4712 
49.7566 -40.1257 -21.4637 49.7785 -40.0814 -21.4562 49.8009 -40.0373 -21.4495 
49.8245 -39.9935 -21.4447 49.8495 -39.9503 -21.4425 49.8762 -39.9082 -21.4436 
49.9043 -39.8672 -21.4476 49.9339 -39.8278 -21.4551 49.9647 -39.7903 -21.4661 
49.9963 -39.7542 -21.4793 50.0284 -39.7192 -21.4941 50.0608 -39.685 -21.5099 
50.0933 -39.6512 -21.5265 50.126 -39.6179 -21.5436 50.1587 -39.5848 -21.561 
50.1915 -39.5518 -21.5785 50.2243 -39.5189 -21.5961 50.2571 -39.486 -21.6138 
50.2902 -39.4539 -21.6324 50.3241 -39.4273 -21.6571 50.3213 -39.417 -21.6443 
31.9749 18.5639 -18.8206 31.9789 18.5681 -18.771 31.9835 18.5716 -18.7214 
31.9889 18.574 -18.6718 31.9946 18.576 -18.6223 32.0009 18.5773 -18.5727 
32.0077 18.5779 -18.5233 32.015 18.5779 -18.4739 32.0227 18.5773 -18.4245 
32.0307 18.5763 -18.3752 32.039 18.575 -18.326 32.0475 18.5734 -18.2768 
32.0561 18.5716 -18.2277 32.0649 18.5697 -18.1786 32.0738 18.5676 -18.1295 
32.0827 18.5654 -18.0805 32.0918 18.5631 -18.0314 32.1018 18.5595 -17.9826 
32.1123 18.5552 -17.9341 32.1233 18.5503 -17.8856 32.1015 18.5836 -17.8553 
32.1546 18.5129 -17.8745 22.053 15.576 -38.3732 22.0867 15.5963 -38.3423 
22.1206 15.6163 -38.3115 22.1549 15.6361 -38.281 22.1895 15.6557 -38.2506 
22.2237 15.6754 -38.2201 22.2579 15.6953 -38.1895 22.2919 15.7153 -38.1588 
22.326 15.7353 -38.1281 22.3603 15.755 -38.0976 22.3949 15.7745 -38.0673 
22.4297 15.7939 -38.037 22.4647 15.8131 -38.0069 22.4998 15.8322 -37.9769 
22.5352 15.8524 -37.948 22.57 15.8706 -37.917 22.6048 15.8897 -37.8866 
22.6396 15.909 -37.8564 22.6736 15.9255 -37.8236 22.7084 15.9436 -37.7928 
22.7106 15.9766 -37.7554 22.7573 15.9369 -37.7849 49.5446 -37.8432 -19.3957 
49.5725 -37.8051 -19.4122 49.6012 -37.769 -19.4313 49.6308 -37.7349 -19.4529 
49.661 -37.7033 -19.4772 49.6916 -37.6743 -19.5039 49.7227 -37.6483 -19.5332 
49.7539 -37.6256 -19.5649 49.7851 -37.6053 -19.5982 49.8162 -37.5868 -19.6325 
49.8473 -37.5691 -19.6673 49.8783 -37.5521 -19.7025 49.9093 -37.5355 -19.7379 
49.9402 -37.5193 -19.7735 49.9711 -37.5034 -19.8093 50.002 -37.4877 -19.8451 
50.0328 -37.4721 -19.881 50.0637 -37.4566 -19.917 50.0974 -37.4425 -19.9511 
50.126 -37.4262 -19.9886 50.1486 -37.4352 -20.0322 50.1525 -37.3893 -20.0093 
31.6851 -9.926 -39.5786 31.6656 -9.93325 -39.5374 31.6459 -9.94219 -39.4951 
31.6264 -9.95347 -39.4522 31.6073 -9.96723 -39.4092 31.589 -9.98382 -39.3664 
31.5718 -10.0037 -39.3244 31.5557 -10.0265 -39.2834 31.541 -10.0525 -39.2436 
31.5276 -10.0813 -39.2053 31.5156 -10.1129 -39.1687 31.5052 -10.1471 -39.1341 
31.4963 -10.1838 -39.1015 31.4893 -10.223 -39.0713 31.4837 -10.264 -39.0433 
31.48 -10.3071 -39.0182 31.4781 -10.3518 -38.9959 31.4781 -10.3979 -38.9767 
31.4797 -10.4451 -38.9602 31.4756 -10.4945 -38.9505 31.4713 -10.526 -38.9435 
31.4722 -10.5411 -38.9446 46.4014 -17.4372 -20.7021 46.3793 -17.4162 -20.7288 
46.3572 -17.3948 -20.7578 46.3365 -17.3741 -20.7896 46.3155 -17.3588 -20.8238 
46.2963 -17.3483 -20.8512 46.2794 -17.3394 -20.8779 46.2647 -17.3318 -20.9032 
46.2522 -17.3255 -20.9264 46.2414 -17.3202 -20.9477 46.2328 -17.3161 -20.9661 
46.2262 -17.3131 -20.9817 46.2214 -17.311 -20.9943 46.2183 -17.3098 -21.004 
46.2167 -17.3094 -21.0108 46.2171 -17.31 -21.014 46.2192 -17.3114 -21.0139 
46.2231 -17.3138 -21.0108 46.2287 -17.317 -21.0049 46.2363 -17.3214 -20.9959 
46.2429 -17.3254 -20.9916 46.2451 -17.326 -20.9823 53.9814 -24.8097 -41.0875 
53.9858 -24.7862 -41.0443 53.9885 -24.7608 -41.0019 53.9888 -24.7326 -40.9609 
53.9867 -24.702 -40.9216 53.982 -24.6691 -40.8844 53.9748 -24.634 -40.8495 
53.9655 -24.5972 -40.817 53.9537 -24.5587 -40.7873 53.9398 -24.519 -40.7604 
53.9251 -24.4789 -40.7344 53.9098 -24.4383 -40.7095 53.8941 -24.3977 -40.685 
53.8768 -24.3563 -40.6631 53.8591 -24.3148 -40.6419 53.8407 -24.2731 -40.6217 
53.8222 -24.2314 -40.6019 53.8034 -24.1896 -40.5826 53.8057 -24.1336 -40.5733 
53.7802 -24.0971 -40.5495 53.7522 -24.0608 -40.5642 53.7714 -24.0808 -40.5006 
45.3458 -0.645418 -19.6803 45.3343 -0.615789 -19.643 45.3229 -0.586367 -19.6048 
45.3121 -0.557841 -19.5655 45.3023 -0.53077 -19.5247 45.2936 -0.505486 -19.4825 
45.2859 -0.482063 -19.4391 45.2904 -0.454548 -19.3957 45.2792 -0.4373 -19.3497 
45.2687 -0.421307 -19.3031 45.2643 -0.403403 -19.2568 45.261 -0.387402 -19.2097 
45.2419 -0.381964 -19.1626 45.2343 -0.371174 -19.1149 45.227 -0.360976 -19.0668 
45.2199 -0.351216 -19.0186 45.213 -0.341762 -18.9703 45.2063 -0.332521 -18.9218 
45.1996 -0.323432 -18.8733 45.193 -0.314446 -18.8247 45.1768 -0.288068 -18.7857 
45.1973 -0.324598 -18.7761 34.0663 -13.5222 -17.4201 34.1041 -13.4944 -17.424 
34.144 -13.4679 -17.4271 34.186 -13.4435 -17.4293 34.23 -13.4215 -17.4305 
34.2756 -13.402 -17.4306 34.3224 -13.385 -17.4297 34.3701 -13.3705 -17.4278 
34.4186 -13.3589 -17.4249 34.4677 -13.3499 -17.4211 34.517 -13.3442 -17.4161 
34.5663 -13.3413 -17.4102 34.6154 -13.3414 -17.4034 34.664 -13.3447 -17.3955 
34.712 -13.3503 -17.387 34.7593 -13.3582 -17.3779 34.8062 -13.3673 -17.3684 
34.8525 -13.3777 -17.3585 34.8983 -13.3891 -17.3484 34.9438 -13.4014 -17.3381 
34.9852 -13.4198 -17.3263 34.9919 -13.4074 -17.3294 36.654 12.1966 -20.2896 
36.6226 12.2243 -20.3169 36.5904 12.2539 -20.3411 36.5577 12.2852 -20.3621 
36.5247 12.318 -20.38 36.4915 12.3516 -20.3958 36.4586 12.3846 -20.4129 
36.4259 12.4168 -20.4315 36.3936 12.4475 -20.4529 36.3618 12.4769 -20.4765 
36.3303 12.5052 -20.5021 36.2996 12.5318 -20.5303 36.2691 12.5578 -20.5593 
36.2387 12.5835 -20.5888 36.208 12.6099 -20.6173 36.1771 12.6369 -20.6451 
36.1459 12.6646 -20.672 36.1144 12.6929 -20.6979 36.0827 12.7218 -20.7229 
36.0508 12.7512 -20.747 36.0192 12.7798 -20.7725 36.0186 12.7815 -20.7697 
54.7725 -47.4947 -37.5215 54.7969 -47.4926 -37.5636 54.8209 -47.4918 -37.6065 
54.8454 -47.4939 -37.6492 54.8694 -47.4987 -37.6917 54.887 -47.5019 -37.7377 
54.9074 -47.5087 -37.7821 54.9273 -47.5165 -37.8267 54.9467 -47.525 -37.8715 
54.9659 -47.5342 -37.9163 54.9849 -47.5437 -37.9611 55.0038 -47.5535 -38.006 
55.0226 -47.5635 -38.0509 55.0417 -47.5729 -38.0959 55.0611 -47.5819 -38.1408 
55.0806 -47.5905 -38.1857 55.1003 -47.5989 -38.2306 55.1201 -47.6072 -38.2755 
55.1395 -47.616 -38.3204 55.1588 -47.6252 -38.3654 55.1599 -47.6581 -38.4028 
55.1889 -47.6072 -38.4008 31.4764 3.83635 -43.9457 31.4368 3.86522 -43.9547 
31.3967 3.89333 -43.9647 31.3565 3.92106 -43.975 31.3163 3.94912 -43.9851 
31.2771 3.97898 -43.9931 31.2391 4.01113 -43.9983 31.2028 4.04536 -44.0007 
31.1682 4.08149 -44.0003 31.1354 4.11911 -43.9973 31.1046 4.15811 -43.9917 
31.0759 4.19826 -43.9836 31.0499 4.2395 -43.9727 31.0252 4.28118 -43.9602 
31.0013 4.32308 -43.947 30.9777 4.36505 -43.9336 30.9532 4.40677 -43.921 
30.928 4.44827 -43.9092 30.902 4.48952 -43.8982 30.8753 4.5305 -43.8879 
30.8521 4.5732 -43.876 30.8468 4.57112 -43.8816 38.4249 -43.1467 -15.5104 
38.3937 -43.1298 -15.4758 38.3614 -43.113 -15.4421 38.3278 -43.0964 -15.4093 
38.2932 -43.08 -15.3775 38.2576 -43.0638 -15.3467 38.2212 -43.0477 -15.3167 
38.1842 -43.0318 -15.2873 38.1468 -43.016 -15.2585 38.109 -43.0003 -15.23 
38.071 -42.9847 -15.2019 38.0327 -42.9691 -15.1741 37.9942 -42.9536 -15.1464 
37.9556 -42.9382 -15.119 37.9168 -42.9227 -15.0917 37.8779 -42.9074 -15.0646 
37.8396 -42.8918 -15.0368 37.8015 -42.8762 -15.0087 37.7636 -42.8605 -14.9804 
37.7257 -42.8448 -14.952 37.7045 -42.8269 -14.9105 37.6781 -42.8341 -14.9417 
35.5203 -12.8249 -24.5431 35.508 -12.8637 -24.5645 35.4928 -12.9025 -24.5862 
35.4748 -12.9412 -24.6079 35.4541 -12.9793 -24.6296 35.4304 -13.0166 -24.6511 
35.4046 -13.053 -24.6722 35.3763 -13.0884 -24.693 35.346 -13.1225 -24.7133 
35.3143 -13.1574 -24.7304 35.2839 -13.1928 -24.7408 35.2562 -13.2298 -24.7516 
35.2316 -13.269 -24.7632 35.2069 -13.3081 -24.7747 35.18 -13.3451 -24.7855 
35.1517 -13.3798 -24.7957 35.1224 -13.412 -24.8051 35.0928 -13.442 -24.814 
35.0636 -13.47 -24.8222 50.0915 -16.9898 -35.7399 50.1142 -17.0277 -35.7166 
50.137 -17.065 -35.6923 50.1597 -17.1021 -35.6676 50.1824 -17.1395 -35.6435 
50.205 -17.1781 -35.6215 50.2276 -17.2182 -35.6024 50.25 -17.2596 -35.5864 
50.2721 -17.3021 -35.5731 50.294 -17.3453 -35.5621 50.3155 -17.3893 -35.5539 
50.3367 -17.4337 -35.5473 50.3578 -17.4783 -35.5416 50.3788 -17.523 -35.5364 
50.3999 -17.5677 -35.5312 50.4211 -17.6122 -35.5247 50.4425 -17.6565 -35.5172 
50.4641 -17.7005 -35.5088 50.4858 -17.7443 -35.4995 50.5076 -17.7879 -35.4894 
50.5288 -17.8147 -35.453 50.5216 -17.8314 -35.5094 31.1976 -10.0499 -38.5719 
31.1755 -10.0515 -38.5279 31.1528 -10.0501 -38.4839 31.1281 -10.0463 -38.4409 
31.101 -10.0387 -38.4008 31.0742 -10.0282 -38.3611 31.0478 -10.0143 -38.3221 
31.022 -9.99707 -38.284 30.9971 -9.97603 -38.2473 30.9733 -9.95127 -38.2123 
30.9506 -9.92311 -38.1791 30.9292 -9.89204 -38.1477 30.9089 -9.85848 -38.118 
30.8901 -9.82212 -38.0907 30.8728 -9.78346 -38.0656 30.8569 -9.74284 -38.0426 
30.843 -9.70004 -38.0226 30.8258 -9.65806 -38.0065 30.8097 -9.61498 -37.9928 
30.79 -9.57198 -37.9837 30.777 -9.54176 -37.9861 30.7936 -9.58597 -37.9775 
32.9446 13.506 -27.315 32.9505 13.4948 -27.3634 32.9538 13.4865 -27.4126 
32.9544 13.4812 -27.4622 32.9527 13.4787 -27.5121 32.9483 13.4793 -27.5618 
32.9417 13.4824 -27.6112 32.933 13.488 -27.66 32.9226 13.4956 -27.7082 
32.9119 13.5036 -27.7562 32.9035 13.5089 -27.805 32.8974 13.5115 -27.8543 
32.8936 13.5113 -27.904 32.8912 13.5095 -27.9538 32.8886 13.508 -28.0036 
32.8854 13.5071 -28.0534 32.8822 13.5064 -28.1032 32.881 13.5032 -28.153 
32.8822 13.4972 -28.2025 32.8857 13.4887 -28.2516 32.9127 13.4551 -28.2769 
32.8633 13.5111 -28.2902 42.6718 0.863989 -27.6047 42.6758 0.836211 -27.6461 
42.6809 0.807048 -27.6864 42.6879 0.775494 -27.7245 42.6969 0.741494 -27.7601 
42.708 0.705289 -27.7927 42.7208 0.667342 -27.8226 42.7353 0.62774 -27.8494 
42.7515 0.58678 -27.8729 42.7691 0.544762 -27.8932 42.7881 0.50197 -27.9105 
42.8083 0.458551 -27.9241 42.8296 0.414796 -27.9345 42.852 0.370937 -27.9412 
42.8753 0.327286 -27.9443 42.8991 0.284129 -27.9444 42.9235 0.241749 -27.9408 
42.9483 0.200244 -27.9342 42.9733 0.159968 -27.9239 42.9986 0.121226 -27.91 
43.0142 0.116078 -27.8633 43.0099 0.0849845 -27.9418 46.6898 -24.9096 -16.6611 
46.6689 -24.8749 -16.6559 46.6465 -24.839 -16.6507 46.6224 -24.8018 -16.6457 
46.5967 -24.7638 -16.641 46.5693 -24.7255 -16.6366 46.54 -24.6872 -16.6329 
46.5089 -24.6494 -16.63 42.5237 -20.8581 -24.8469 42.4864 -20.84 -24.846 
42.4472 -20.8222 -24.845 42.4058 -20.8049 -24.8436 42.3628 -20.7882 -24.8419 
42.3181 -20.7724 -24.84 42.2722 -20.7577 -24.8377 42.2251 -20.7445 -24.8351 
42.1769 -20.7334 -24.8321 42.1281 -20.724 -24.8287 42.079 -20.7159 -24.8251 
42.0297 -20.7087 -24.8214 41.9803 -20.7021 -24.8175 41.9308 -20.6962 -24.8135 
41.8813 -20.6902 -24.8096 41.8318 -20.6841 -24.8056 41.7824 -20.6781 -24.8017 
41.7329 -20.6722 -24.7977 41.6834 -20.666 -24.7938 41.6341 -20.6596 -24.7899 
41.5855 -20.651 -24.7864 41.5846 -20.6553 -24.7857 25.5038 11.9808 -40.932 
25.4576 11.9843 -40.9507 25.4123 11.9849 -40.9718 25.3681 11.9829 -40.9951 
25.3252 11.9783 -41.0204 25.2842 11.9705 -41.048 25.2447 11.9605 -41.077 
25.2065 11.9489 -41.1071 25.1693 11.9361 -41.1379 25.1333 11.9219 -41.1696 
25.0982 11.9067 -41.2018 25.0638 11.8908 -41.2344 25.0298 11.8745 -41.2672 
24.9962 11.8578 -41.3002 24.9627 11.8409 -41.3333 24.9294 11.8239 -41.3665 
24.8962 11.8069 -41.3997 24.863 11.7897 -41.433 24.8298 11.7726 -41.4663 
24.7963 11.7558 -41.4993 24.7718 11.7316 -41.5356 24.7558 11.7473 -41.5274 
32.5476 12.921 -32.983 32.5137 12.9505 -33.0048 32.4799 12.9795 -33.0274 
32.446 13.0081 -33.0507 32.4123 13.0363 -33.0744 32.3786 13.0637 -33.0992 
32.3451 13.0907 -33.1246 32.3116 13.1174 -33.1504 32.2781 13.1438 -33.1765 
32.2447 13.17 -33.2029 32.2112 13.1962 -33.2293 32.1778 13.2223 -33.2558 
32.1444 13.2485 -33.2822 32.1104 13.2741 -33.3084 32.0756 13.2996 -33.3337 
32.0408 13.3253 -33.3587 32.0059 13.3511 -33.3835 31.9709 13.3772 -33.408 
31.9358 13.4037 -33.4317 31.9006 13.4306 -33.4549 31.8855 13.4244 -33.5021 
31.8746 13.4683 -33.4347 25.335 23.361 -23.2774 25.2944 23.3743 -23.3035 
25.2551 23.3853 -23.3285 25.2153 23.3965 -23.3535 25.1744 23.4098 -23.3753 
25.1328 23.4251 -23.3937 25.091 23.4422 -23.4088 25.0491 23.4607 -23.4209 
25.0073 23.4807 -23.4297 24.9657 23.5023 -23.4348 24.9246 23.5252 -23.4367 
24.8842 23.5494 -23.4348 24.8446 23.5747 -23.4296 24.8045 23.598 -23.4191 
24.7667 23.6182 -23.4058 24.7302 23.6391 -23.3891 24.6952 23.6603 -23.3695 
24.6622 23.682 -23.3463 24.6311 23.704 -23.3199 24.6022 23.726 -23.2908 
24.5592 23.7457 -23.2853 24.5962 23.7436 -23.2469 33.9162 12.7132 -25.8875 
33.9508 12.6844 -25.8656 33.9846 12.6577 -25.8403 34.0177 12.6328 -25.8122 
34.0496 12.6103 -25.7811 34.0802 12.5903 -25.7469 34.1092 12.5731 -25.71 
34.137 12.5577 -25.6714 34.1639 12.5438 -25.6316 34.1902 12.5308 -25.5911 
34.216 12.5184 -25.5501 34.2416 12.5064 -25.5089 34.267 12.4947 -25.4675 
34.2924 12.4831 -25.426 34.3177 12.4715 -25.3844 34.343 12.4599 -25.3429 
34.3685 12.4481 -25.3015 34.394 12.4361 -25.2603 34.4197 12.424 -25.2192 
34.4456 12.4116 -25.1782 34.4516 12.4232 -25.1299 34.4808 12.3803 -25.1613 
40.3861 2.66309 -32.2169 40.3674 2.67332 -32.262 40.3492 2.68222 -32.3079 
40.3229 2.68411 -32.3508 40.3025 2.68812 -32.3963 40.2825 2.69125 -32.442 
40.2629 2.69376 -32.4879 40.2434 2.69591 -32.5339 40.2241 2.69789 -32.58 
40.2047 2.69982 -32.626 40.1854 2.70184 -32.672 40.1659 2.70399 -32.718 
40.1459 2.70729 -32.7637 40.1255 2.71129 -32.8091 40.1048 2.71586 -32.8543 
40.0839 2.72086 -32.8994 40.0626 2.72658 -32.9442 40.0411 2.73277 -32.9887 
40.0184 2.74152 -33.0323 39.9951 2.75166 -33.0751 39.9846 2.7392 -33.1222 
39.9655 2.78157 -33.1017 35.8559 -18.8212 -23.879 35.8819 -18.8114 -23.9022 
35.9095 -18.801 -23.9268 35.9391 -18.7902 -23.9529 35.9704 -18.7797 -23.9797 
36.0038 -18.7699 -24.007 36.0392 -18.7612 -24.0345 36.0764 -18.7537 -24.0618 
36.115 -18.7478 -24.0884 36.1545 -18.7432 -24.1144 36.1947 -18.7396 -24.1399 
36.2356 -18.7376 -24.1642 36.2768 -18.7367 -24.1878 36.3177 -18.7359 -24.2111 
36.358 -18.7352 -24.234 36.3975 -18.7345 -24.2565 36.4355 -18.7332 -24.2787 
36.4732 -18.7297 -24.2971 36.5071 -18.7308 -24.3099 36.5387 -18.7318 -24.3218 
36.5679 -18.7655 -24.3144 36.5515 -18.6995 -24.345 40.2504 -42.4045 -14.328 
40.2546 -42.3777 -14.2865 40.2609 -42.3504 -14.2456 40.268 -42.3231 -14.2051 
40.2737 -42.2961 -14.1643 40.2766 -42.2699 -14.1229 40.2756 -42.2448 -14.0807 
40.2708 -42.2208 -14.0379 40.2629 -42.1981 -13.995 40.2513 -42.1767 -13.9521 
40.2368 -42.1567 -13.9093 40.219 -42.1382 -13.867 40.198 -42.1214 -13.8253 
40.1739 -42.1065 -13.7845 40.1477 -42.0928 -13.7445 40.1201 -42.08 -13.7051 
40.0914 -42.068 -13.6662 40.062 -42.0564 -13.6276 40.032 -42.0453 -13.5893 
40.0017 -42.0345 -13.5512 39.9853 -42.015 -13.5082 39.9611 -42.0336 -13.5228 
36.3088 12.6543 -20.1393 36.2773 12.6928 -20.135 36.2466 12.7316 -20.1274 
36.2171 12.7702 -20.1158 44.6853 -19.1899 -24.4793 44.6616 -19.1873 -24.4862 
44.6348 -19.1834 -24.4938 44.6053 -19.178 -24.5017 44.5737 -19.1709 -24.5097 
44.5399 -19.1616 -24.5177 44.5045 -19.1503 -24.5255 44.4674 -19.1365 -24.533 
44.4294 -19.1203 -24.54 44.3906 -19.1014 -24.5462 44.3515 -19.0802 -24.5518 
44.3125 -19.0561 -24.5563 44.2742 -19.0293 -24.5597 44.2365 -19.0003 -24.562 
44.1997 -18.9696 -24.5635 44.1638 -18.9375 -24.5642 44.1287 -18.9042 -24.5642 
44.0943 -18.8699 -24.5636 44.0611 -18.8345 -24.5623 44.0284 -18.7985 -24.5605 
44.0005 -18.7919 -24.5675 44.0145 -18.759 -24.5513 33.3341 -26.0708 -52.0548 
33.2844 -26.0755 -52.0581 33.2346 -26.0785 -52.061 33.1846 -26.0779 -52.063 
33.1348 -26.0734 -52.064 33.0855 -26.0653 -52.0642 33.0369 -26.0537 -52.0634 
32.9893 -26.0386 -52.0618 32.9428 -26.0201 -52.0592 32.8981 -25.998 -52.0561 
32.8552 -25.9725 -52.0526 32.8141 -25.9444 -52.0483 32.7754 -25.9133 -52.043 
32.7388 -25.8797 -52.037 32.7051 -25.8434 -52.0302 32.6741 -25.8049 -52.0226 
32.6463 -25.7642 -52.0142 32.6215 -25.7217 -52.0051 32.6 -25.6777 -51.9955 
32.5821 -25.6321 -51.9852 32.5447 -25.5995 -51.9795 32.5879 -25.5841 -51.9727 
53.8364 -29.2114 -28.9187 53.8392 -29.1697 -28.946 53.8416 -29.1273 -28.9725 
53.8436 -29.0842 -28.9977 53.8449 -29.0403 -29.0214 53.8456 -28.9954 -29.0434 
53.8459 -28.9499 -29.0641 53.8456 -28.9039 -29.0835 53.8449 -28.8573 -29.1015 
53.8437 -28.8103 -29.1185 53.8423 -28.763 -29.1346 53.8408 -28.7158 -29.1507 
53.8393 -28.6684 -29.1665 53.8381 -28.6213 -29.1832 53.8372 -28.5747 -29.201 
53.8367 -28.5283 -29.2197 53.8364 -28.4822 -29.239 53.8363 -28.4363 -29.2587 
53.836 -28.3902 -29.278 53.8357 -28.3441 -29.2972 53.8417 -28.309 -29.3322 
53.829 -28.2945 -29.2973 43.2861 -20.4509 -24.9158 43.3284 -20.4245 -24.9133 
43.3705 -20.3978 -24.9109 43.4124 -20.3709 -24.9085 43.4543 -20.3441 -24.9061 
43.4962 -20.3176 -24.9037 43.5382 -20.2916 -24.9012 43.5805 -20.2662 -24.8988 
43.6231 -20.2416 -24.8963 43.666 -20.2181 -24.8938 43.7094 -20.1959 -24.8912 
43.7531 -20.1751 -24.8886 43.7973 -20.1562 -24.8859 43.8419 -20.1396 -24.8831 
43.8867 -20.1256 -24.8803 43.9317 -20.1142 -24.8775 43.9766 -20.1059 -24.8746 
44.0213 -20.1008 -24.8717 44.0655 -20.0993 -24.8672 44.107 -20.1067 -24.8625 
44.1494 -20.1179 -24.8583 44.1473 -20.1104 -24.8572 40.6922 6.84956 -21.6229 
40.6976 6.8583 -21.574 40.7035 6.86301 -21.5245 40.7108 6.86413 -21.4751 
40.72 6.86224 -21.426 40.7308 6.85759 -21.3774 40.7434 6.84971 -21.3297 
40.7577 6.839 -21.2831 40.7738 6.82507 -21.2379 40.7914 6.80843 -21.1942 
40.8105 6.7888 -21.1524 40.8308 6.76674 -21.1125 40.8524 6.74213 -21.0748 
40.8752 6.71496 -21.0396 40.899 6.6854 -21.0072 40.9237 6.65382 -20.9774 
40.9488 6.62103 -20.9494 40.9742 6.58752 -20.9225 40.9998 6.55359 -20.8963 
41.0254 6.51957 -20.8702 41.0405 6.50741 -20.8241 41.0514 6.47716 -20.8744 
36.5438 6.03394 -35.4578 36.5124 6.04848 -35.4938 36.4808 6.06317 -35.5297 
36.4493 6.07789 -35.5655 36.4178 6.09253 -35.6014 36.3864 6.10703 -35.6374 
36.3553 6.12061 -35.674 36.3242 6.13417 -35.7106 36.2933 6.14735 -35.7474 
36.2624 6.16027 -35.7844 36.2317 6.17291 -35.8216 36.2012 6.18502 -35.8591 
36.1782 6.2024 -35.901 36.1437 6.21058 -35.9366 36.1105 6.21918 -35.9731 
36.0804 6.22994 -36.0119 36.0417 6.23282 -36.0442 36.0089 6.2374 -36.0816 
35.9747 6.24505 -36.1173 35.9414 6.25088 -36.1541 35.9126 6.24798 -36.1948 
35.9051 6.26515 -36.1852 59.9216 -36.9144 -47.8459 59.902 -36.8721 -47.8638 
59.8824 -36.8299 -47.8822 59.8628 -36.7879 -47.9009 59.8432 -36.746 -47.9199 
59.8236 -36.7041 -47.9389 59.804 -36.6622 -47.958 59.7845 -36.6203 -47.977 
59.7649 -36.5784 -47.9959 59.7453 -36.5365 -48.0149 59.7257 -36.4945 -48.0337 
59.7062 -36.4526 -48.0527 59.6866 -36.4108 -48.0718 59.667 -36.369 -48.091 
59.6475 -36.3272 -48.1104 59.6279 -36.2857 -48.1301 59.6084 -36.2441 -48.15 
59.5889 -36.2027 -48.17 59.5694 -36.1613 -48.1901 59.5499 -36.12 -48.2105 
59.5356 -36.0981 -48.2531 59.5322 -36.0741 -48.2015 42.6604 -43.8693 -46.0242 
42.6619 -43.8979 -45.9832 42.6637 -43.9265 -45.9422 42.6656 -43.9552 -45.9013 
42.6678 -43.9841 -45.8606 42.6702 -44.013 -45.8199 42.6729 -44.0421 -45.7793 
42.6757 -44.0712 -45.7387 42.6786 -44.1004 -45.6983 42.6821 -44.1299 -45.658 
42.6856 -44.1593 -45.6178 42.6891 -44.1888 -45.5775 42.6926 -44.2182 -45.5373 
42.6961 -44.2477 -45.497 42.6997 -44.2771 -45.4568 42.7032 -44.3066 -45.4165 
42.7068 -44.3361 -45.3763 42.7104 -44.3656 -45.3361 42.7141 -44.3952 -45.296 
42.7179 -44.4247 -45.2558 42.7116 -44.449 -45.2126 42.7315 -44.4579 -45.221 
59.7231 -36.0658 -46.6444 59.7034 -36.0223 -46.6592 59.6837 -35.9777 -46.6704 
59.6641 -35.9324 -46.6783 59.6447 -35.8865 -46.6826 59.6257 -35.8402 -46.6828 
59.6071 -35.7939 -46.68 59.5887 -35.7477 -46.6753 59.5705 -35.7015 -46.6691 
59.5525 -35.6555 -46.6619 59.5345 -35.6094 -46.6544 59.5165 -35.5634 -46.6471 
59.4984 -35.5172 -46.6404 59.4802 -35.4711 -46.6344 59.4619 -35.4249 -46.629 
59.4435 -35.3786 -46.6243 59.425 -35.3324 -46.6205 59.4063 -35.2861 -46.618 
59.3875 -35.2399 -46.6168 59.3685 -35.1937 -46.6173 59.3513 -35.1625 -46.6523 
59.3584 -35.1588 -46.5829 37.0448 11.7237 -20.4384 37.0493 11.7061 -20.485 
37.0564 11.686 -20.5302 37.0661 11.6636 -20.5739 37.0781 11.6392 -20.6158 
37.0928 11.6126 -20.6555 37.1097 11.5841 -20.693 37.1291 11.5539 -20.7278 
37.1504 11.5223 -20.7602 37.1736 11.4894 -20.7898 37.1987 11.4553 -20.8165 
37.2253 11.4203 -20.8402 37.253 11.3848 -20.862 37.2813 11.349 -20.8824 
37.3101 11.313 -20.9017 37.3381 11.2758 -20.9199 37.366 11.2383 -20.9372 
37.3942 11.2007 -20.9541 37.4225 11.1632 -20.9707 37.4507 11.1256 -20.9872 
37.4858 11.0916 -20.9768 37.4635 11.0962 -21.0255 33.2355 -41.1019 -26.9497 
33.2065 -41.0691 -26.9255 33.1767 -41.0354 -26.9037 33.146 -41.0008 -26.8848 
33.1146 -40.9654 -26.8692 33.0827 -40.9293 -26.8572 33.0505 -40.8931 -26.8478 
33.0184 -40.8569 -26.8412 32.9869 -40.8214 -26.8334 32.9564 -40.7869 -26.8239 
32.9268 -40.7535 -26.8124 32.8983 -40.7214 -26.7985 32.8712 -40.6908 -26.782 
32.8458 -40.6621 -26.7646 32.8201 -40.6331 -26.7502 32.7945 -40.6043 -26.7389 
32.7687 -40.5751 -26.7317 32.7431 -40.5463 -26.7283 32.7178 -40.5178 -26.7283 
32.6927 -40.4895 -26.7325 32.6687 -40.4625 -26.7134 32.6719 -40.4663 -26.7589 
29.7871 -7.98383 -50.266 29.7629 -7.94253 -50.2594 29.7373 -7.90117 -50.2529 
29.7094 -7.86087 -50.2472 29.6781 -7.8228 -50.2426 29.6444 -7.78678 -50.239 
29.6081 -7.75334 -50.2365 29.5694 -7.72281 -50.2352 29.528 -7.69592 -50.2322 
29.4852 -7.67401 -50.2289 29.4423 -7.65033 -50.2383 29.3948 -7.63952 -50.2269 
29.3477 -7.62676 -50.228 29.2998 -7.61714 -50.2307 29.2512 -7.61083 -50.2348 
29.2021 -7.60785 -50.2404 29.153 -7.60796 -50.2473 29.1039 -7.61007 -50.2551 
29.0549 -7.6136 -50.2634 29.006 -7.61812 -50.2722 28.9931 -7.66187 -50.2926 
28.9793 -7.57801 -50.2589 48.7451 -44.7526 -48.8133 48.7211 -44.7181 -48.8403 
48.6992 -44.6833 -48.8689 48.68 -44.6483 -48.8989 48.6632 -44.6131 -48.9302 
48.6486 -44.578 -48.9627 48.6365 -44.543 -48.9962 48.6263 -44.5081 -49.0305 
48.6178 -44.4733 -49.0654 48.6109 -44.4388 -49.1008 48.6052 -44.4045 -49.1367 
48.6007 -44.3704 -49.1729 48.597 -44.3364 -49.2093 48.5927 -44.3065 -49.2494 
48.5879 -44.2847 -49.2911 48.5843 -44.263 -49.3331 48.5816 -44.2416 -49.3754 
48.5807 -44.2204 -49.418 48.5807 -44.1994 -49.4609 48.5818 -44.1786 -49.504 
48.5856 -44.1585 -49.5472 48.5801 -44.1571 -49.5467 24.4691 -6.38106 -39.4795 
24.495 -6.39421 -39.5159 24.5201 -6.40901 -39.5537 24.5442 -6.42523 -39.5926 
24.5672 -6.44291 -39.6323 24.5889 -6.46191 -39.6728 24.6097 -6.48171 -39.7136 
24.6299 -6.50208 -39.7546 24.6496 -6.52275 -39.7956 24.6692 -6.54355 -39.8366 
24.6887 -6.56435 -39.8777 24.7083 -6.58509 -39.9187 24.7281 -6.60572 -39.9597 
24.7481 -6.62621 -40.0007 24.7683 -6.64654 -40.0416 24.7887 -6.66672 -40.0825 
24.8091 -6.68686 -40.1235 24.8296 -6.70695 -40.1643 24.8503 -6.72694 -40.2052 
24.8711 -6.74682 -40.2461 24.897 -6.76265 -40.2858 24.8863 -6.77038 -40.2873 
57.5214 -34.2022 -37.5605 57.5109 -34.2301 -37.5203 57.4992 -34.2555 -37.4789 
57.4866 -34.2788 -37.4364 57.4733 -34.3002 -37.3933 57.4609 -34.3198 -37.3489 
57.4508 -34.3378 -37.3036 57.4404 -34.3549 -37.258 57.4299 -34.3712 -37.2122 
57.4297 -34.3851 -37.1631 57.4107 -34.4016 -37.1192 57.3974 -34.4169 -37.0736 
57.3863 -34.4317 -37.0266 57.3547 -34.45 -36.9898 57.336 -34.4661 -36.9465 
57.3172 -34.4821 -36.9032 57.2985 -34.4982 -36.8599 57.2797 -34.5142 -36.8166 
57.2609 -34.5302 -36.7733 57.2422 -34.5463 -36.7299 57.2236 -34.5629 -36.6867 
57.2232 -34.5616 -36.6864 31.4631 -10.5735 -38.9307 31.4558 -10.6215 -38.9191 
31.4499 -10.6701 -38.9095 31.4453 -10.7192 -38.902 31.442 -10.7687 -38.8963 
31.4399 -10.8184 -38.8924 31.4387 -10.8682 -38.8898 31.4382 -10.9181 -38.8884 
31.4385 -10.968 -38.8881 31.4394 -11.0179 -38.8886 31.4408 -11.0677 -38.8899 
31.4425 -11.1176 -38.8917 31.4446 -11.1674 -38.8941 31.447 -11.2171 -38.8969 
31.4497 -11.2669 -38.9002 31.4527 -11.3165 -38.9038 31.4531 -11.3662 -38.9096 
31.4484 -11.413 -38.9197 31.4437 -11.4598 -38.9298 31.4391 -11.5067 -38.94 
31.4369 -11.5437 -38.9501 31.4327 -11.555 -38.9483 32.1494 -31.4272 -50.9865 
32.192 -31.4347 -51.0114 32.235 -31.4441 -51.0351 32.2783 -31.4562 -51.0565 
32.3218 -31.4712 -51.0756 32.3652 -31.4887 -51.0924 32.4083 -31.5087 -51.1067 
32.4508 -31.5315 -51.1182 32.4926 -31.5568 -51.1269 32.5334 -31.5846 -51.1326 
32.573 -31.6145 -51.1357 32.6111 -31.6463 -51.136 32.6479 -31.6798 -51.1338 
32.683 -31.7148 -51.129 32.7163 -31.751 -51.1218 32.7473 -31.7886 -51.1117 
32.7762 -31.8272 -51.0992 32.8026 -31.8667 -51.0839 32.8266 -31.9068 -51.0664 
32.8479 -31.9473 -51.0466 32.8763 -31.9862 -51.0334 32.8614 -31.9879 -51.0209 
32.1849 18.4779 -17.8557 32.2146 18.4445 -17.8333 32.2435 18.4128 -17.8076 
32.2715 18.3827 -17.7792 32.2984 18.3544 -17.7479 32.3244 18.3278 -17.7145 
32.3496 18.3024 -17.6795 32.3741 18.2781 -17.6434 32.3981 18.2547 -17.6063 
32.4216 18.232 -17.5685 32.4447 18.2099 -17.53 32.4674 18.1884 -17.491 
32.4899 18.1673 -17.4516 32.5279 18.1592 -17.4142 32.5399 18.131 -17.3727 
32.5558 18.1063 -17.3315 32.5773 18.0866 -17.2913 32.5746 18.05 -17.2555 
32.5859 18.0236 -17.2168 32.597 17.9973 -17.1778 32.5767 18.0146 -17.1357 
32.6263 17.9588 -17.1888 54.4183 -35.9762 -29.6362 54.4081 -36.0162 -29.6083 
54.3979 -36.0559 -29.5797 54.3873 -36.0945 -29.5498 54.3764 -36.1316 -29.5181 
54.3651 -36.1668 -29.4844 54.3535 -36.1997 -29.4487 54.3414 -36.2295 -29.4104 
54.329 -36.2568 -29.3704 54.3165 -36.2821 -29.3292 54.3039 -36.3058 -29.2871 
54.2912 -36.3282 -29.2443 54.2785 -36.3497 -29.2011 54.2657 -36.3705 -29.1576 
54.2529 -36.3908 -29.1138 54.2401 -36.4107 -29.0699 54.2272 -36.4303 -29.0258 
54.2144 -36.4497 -28.9817 54.2016 -36.4689 -28.9375 54.1887 -36.4881 -28.8932 
54.1761 -36.4895 -28.845 54.1773 -36.5224 -28.8588 59.9787 -43.7106 -45.0666 
59.9733 -43.7196 -45.1127 59.9667 -43.7301 -45.1595 59.9576 -43.7436 -45.2051 
59.946 -43.76 -45.2492 59.9323 -43.779 -45.2917 59.9162 -43.8006 -45.3322 
59.8982 -43.8244 -45.3707 59.8768 -43.8491 -45.4065 59.8535 -43.8762 -45.4397 
59.8284 -43.9053 -45.4702 59.8018 -43.9362 -45.4981 59.7742 -43.9684 -45.524 
59.7462 -44.0011 -45.5489 59.7177 -44.0343 -45.5731 59.6893 -44.0674 -45.5973 
59.6612 -44.1001 -45.6225 59.6334 -44.1326 -45.6483 59.6061 -44.1644 -45.6755 
59.5793 -44.1955 -45.7041 59.5478 -44.2323 -45.7163 59.5609 -44.2167 -45.7455 
55.1626 -47.6896 -38.4416 55.1668 -47.7195 -38.4814 55.1726 -47.7478 -38.5223 
55.1796 -47.7746 -38.5639 55.1878 -47.8 -38.6062 55.1971 -47.8241 -38.649 
55.2072 -47.8472 -38.6922 55.2179 -47.8691 -38.7358 55.2292 -47.8901 -38.7797 
55.241 -47.9103 -38.8239 55.2533 -47.9298 -38.8682 55.266 -47.9487 -38.9127 
55.2793 -47.9668 -38.9573 55.293 -47.9843 -39.002 55.3071 -48.0012 -39.0468 
55.3216 -48.0176 -39.0917 55.3364 -48.0334 -39.1367 55.3515 -48.0488 -39.1817 
55.3669 -48.0636 -39.2267 55.3827 -48.078 -39.2718 55.3723 -48.1172 -39.2957 
55.4109 -48.0549 -39.2989 45.2015 -0.334802 -18.7273 45.2051 -0.343657 -18.6783 
45.2076 -0.350845 -18.6288 45.2093 -0.356505 -18.5792 45.2102 -0.360795 -18.5294 
45.2104 -0.363957 -18.4795 45.2102 -0.366201 -18.4295 45.2095 -0.367696 -18.3796 
45.2084 -0.368576 -18.3296 45.2071 -0.368953 -18.2796 45.2055 -0.368913 -18.2296 
45.2037 -0.368522 -18.1797 45.2018 -0.367836 -18.1297 45.1997 -0.366901 -18.0798 
45.1975 -0.365751 -18.0298 45.1952 -0.364415 -17.9799 45.1927 -0.362778 -17.93 
45.1901 -0.360903 -17.8801 45.1874 -0.358828 -17.8302 45.1847 -0.356797 -17.7803 
45.1616 -0.317285 -17.7603 45.2053 -0.394449 -17.7547 23.4887 14.2811 -39.3618 
23.4418 14.2978 -39.3569 23.3939 14.3119 -39.355 23.3454 14.3239 -39.3555 
23.2964 14.3332 -39.359 23.2472 14.3402 -39.3651 23.1982 14.3446 -39.3739 
23.1495 14.3466 -39.3851 23.1015 14.3458 -39.3991 23.0544 14.3426 -39.4154 
23.0083 14.3371 -39.434 22.9636 14.3289 -39.455 22.9207 14.3182 -39.4782 
22.8795 14.3052 -39.5034 22.8402 14.2901 -39.5304 51.5761 -32.0563 -21.5152 
51.5839 -32.0793 -21.4805 51.59 -32.0995 -21.4457 51.5948 -32.1172 -21.4109 
51.5979 -32.1321 -21.3762 51.5994 -32.144 -21.3415 51.6359 -32.1315 -21.3013 
51.6206 -32.1451 -21.2686 51.6046 -32.1555 -21.2356 51.5888 -32.1637 -21.2021 
51.5881 -32.1757 -21.1529 51.587 -32.1874 -21.1035 51.5315 -32.2085 -21.0831 
51.5123 -32.223 -21.0429 51.4931 -32.2375 -21.0025 51.4737 -32.2519 -20.9621 
51.4544 -32.2665 -20.9215 51.4349 -32.2812 -20.8808 51.4155 -32.2959 -20.84 
51.396 -32.3109 -20.7991 51.3727 -32.2831 -20.7651 51.3982 -32.3548 -20.7889 
48.699 -43.995 -24.2553 48.6982 -44.0272 -24.2936 48.7001 -44.0578 -24.3331 
48.7049 -44.0864 -24.3738 48.7129 -44.1125 -24.4157 48.7235 -44.1367 -24.4582 
48.7359 -44.1592 -24.501 48.7501 -44.1802 -24.5442 48.7656 -44.1999 -24.5874 
48.7824 -44.2183 -24.6307 48.8002 -44.2357 -24.6741 48.819 -44.2521 -24.7174 
48.8387 -44.2676 -24.7606 48.8591 -44.2822 -24.8038 48.8803 -44.296 -24.8469 
48.9022 -44.3089 -24.8899 48.9248 -44.3211 -24.9328 48.9481 -44.3323 -24.9755 
48.9724 -44.3424 -25.018 48.9976 -44.3514 -25.0602 49.0094 -44.3744 -25.1029 
49.0323 -44.3449 -25.0955 25.2366 12.2179 -40.8155 25.1905 12.2211 -40.8344 
25.1435 12.2273 -40.8505 25.0962 12.2363 -40.8639 25.0488 12.2477 -40.875 
25.0015 12.2616 -40.8834 24.9547 12.2782 -40.8888 24.9086 12.2974 -40.8911 
24.8635 12.319 -40.8904 24.8196 12.3427 -40.887 24.7768 12.368 -40.8815 
24.7347 12.394 -40.8748 24.6927 12.4203 -40.8678 24.6507 12.4465 -40.8609 
24.6083 12.4723 -40.8546 24.5656 12.4976 -40.849 24.5223 12.5223 -40.8443 
24.4785 12.5461 -40.8408 24.4341 12.569 -40.8384 24.3892 12.5909 -40.8374 
24.3433 12.5933 -40.857 24.3597 12.6252 -40.8161 30.1261 -31.5945 -48.6361 
30.084 -31.5764 -48.6164 30.0422 -31.5591 -48.5953 30.0008 -31.5425 -48.5728 
29.9599 -31.5266 -48.5492 29.9192 -31.5111 -48.5251 29.8786 -31.4958 -48.5005 
29.8382 -31.4806 -48.4757 29.7978 -31.4655 -48.4508 29.7575 -31.4504 -48.4259 
29.7171 -31.4354 -48.4011 29.6767 -31.4202 -48.3763 29.6363 -31.405 -48.3517 
29.5956 -31.3894 -48.3276 29.5549 -31.3737 -48.3039 29.514 -31.3577 -48.2806 
29.473 -31.3416 -48.2575 29.432 -31.3254 -48.2346 29.3906 -31.3085 -48.2128 
29.349 -31.2913 -48.1916 29.306 -31.2706 -48.1776 29.3099 -31.2781 -48.1638 
38.9968 -18.2148 -25.0647 39.0093 -18.2194 -25.0645 39.0253 -18.2251 -25.0643 
39.0446 -18.2315 -25.0642 39.0674 -18.2384 -25.0642 39.0931 -18.2452 -25.0643 
39.1218 -18.2509 -25.0649 39.1532 -18.2541 -25.066 39.1857 -18.2544 -25.0678 
39.2186 -18.2512 -25.0702 39.2512 -18.244 -25.0734 39.2832 -18.233 -25.0772 
39.3143 -18.218 -25.0792 39.3411 -18.2073 -25.0784 39.3666 -18.1935 -25.0776 
39.3903 -18.176 -25.0767 39.4124 -18.1551 -25.0759 39.4329 -18.1312 -25.075 
39.4514 -18.1043 -25.0742 39.4683 -18.0742 -25.0733 39.4866 -18.0785 -25.0729 
39.4749 -18.0251 -25.0724 52.6962 -29.984 -51.0585 52.6557 -29.9565 -51.0689 
52.615 -29.9299 -51.0801 52.574 -29.9038 -51.0919 52.5329 -29.8781 -51.1041 
52.4917 -29.8525 -51.1164 52.4568 -29.8208 -51.1367 52.4095 -29.8011 -51.1407 
52.3673 -29.7765 -51.1515 52.3232 -29.7547 -51.1587 52.2791 -29.7327 -51.1659 
52.235 -29.7106 -51.1729 52.1909 -29.6884 -51.1799 52.1468 -29.666 -51.1867 
52.1028 -29.6436 -51.1934 52.0587 -29.621 -51.2 52.0147 -29.5984 -51.2066 
51.9708 -29.5751 -51.2125 51.9272 -29.5514 -51.2179 51.8836 -29.5276 -51.2233 
51.8393 -29.5244 -51.2462 51.8534 -29.4902 -51.2095 41.5413 -20.6276 -24.7857 
41.4959 -20.6067 -24.7845 41.4495 -20.5881 -24.7828 41.4025 -20.5712 -24.7808 
41.355 -20.5557 -24.7785 41.3072 -20.5414 -24.776 41.2591 -20.528 -24.7734 
41.2108 -20.5154 -24.7705 41.1623 -20.5035 -24.7676 41.1138 -20.492 -24.7646 
41.0652 -20.4807 -24.7616 41.0167 -20.4692 -24.7586 40.9683 -20.4567 -24.7557 
40.9203 -20.443 -24.7533 40.8723 -20.4293 -24.7532 40.824 -20.4161 -24.753 
40.7755 -20.4041 -24.7525 40.7266 -20.3938 -24.7518 40.6773 -20.3853 -24.7506 
40.6278 -20.3789 -24.7491 40.5785 -20.371 -24.7478 40.5781 -20.374 -24.7472 
55.9108 -29.3051 -45.6962 55.8814 -29.2746 -45.7227 55.8524 -29.245 -45.7507 
55.8245 -29.2172 -45.7815 55.7978 -29.1916 -45.8151 55.7727 -29.1684 -45.8515 
55.749 -29.1475 -45.8902 55.727 -29.1291 -45.9312 55.7068 -29.1132 -45.974 
55.7038 -29.0859 -46.0207 55.6696 -29.086 -46.0627 55.652 -29.0738 -46.1079 
55.6353 -29.0628 -46.1541 55.5954 -29.0719 -46.1869 55.5698 -29.0701 -46.2283 
55.5447 -29.0695 -46.2703 55.52 -29.0695 -46.3127 55.4955 -29.07 -46.3553 
55.4712 -29.0709 -46.3982 55.4469 -29.0719 -46.4413 55.4401 -29.0947 -46.4848 
55.4127 -29.0509 -46.4704 40.5796 -23.2632 -50.7786 40.5304 -23.2544 -50.7791 
40.4813 -23.245 -50.7793 40.4323 -23.2348 -50.7791 40.3838 -23.2231 -50.7781 
40.3362 -23.2079 -50.7755 40.2898 -23.1898 -50.7714 40.245 -23.1684 -50.7657 
40.2018 -23.1443 -50.7585 40.1604 -23.1175 -50.7499 40.1211 -23.0884 -50.7401 
40.0842 -23.0565 -50.7287 40.05 -23.0223 -50.716 40.0187 -22.986 -50.7021 
39.9906 -22.9475 -50.6869 39.9655 -22.9075 -50.6706 39.9442 -22.8657 -50.6533 
39.9261 -22.8228 -50.6351 39.9117 -22.7789 -50.616 39.9012 -22.7342 -50.5963 
39.8956 -22.6889 -50.5758 39.8861 -22.6904 -50.5774 30.8102 4.60518 -43.8832 
30.7745 4.64016 -43.8835 30.7399 4.67626 -43.8829 30.7061 4.71303 -43.8814 
30.6718 4.74929 -43.8778 30.6386 4.78654 -43.8745 30.6057 4.824 -43.8709 
30.573 4.8616 -43.867 30.5404 4.89929 -43.8629 30.5079 4.93704 -43.8588 
30.4755 4.97489 -43.8544 30.4433 5.01284 -43.8499 30.4111 5.05084 -43.8453 
30.379 5.08887 -43.8406 30.353 5.13315 -43.8442 30.3206 5.17086 -43.8391 
30.2881 5.20855 -43.834 30.2555 5.24614 -43.8292 30.2227 5.28363 -43.8247 
30.1899 5.32103 -43.8203 30.148 5.30969 -43.8469 30.2021 5.3495 -43.7806 
32.9378 13.4234 -28.3064 32.9615 13.3931 -28.3383 32.9838 13.3641 -28.3723 
33.0051 13.3362 -28.408 33.0255 13.3092 -28.4448 33.0454 13.2829 -28.4823 
33.0648 13.2569 -28.5204 33.084 13.2312 -28.5587 33.1031 13.2056 -28.5972 
33.1221 13.1801 -28.6358 33.1412 13.1545 -28.6742 33.1604 13.1287 -28.7125 
33.1798 13.1028 -28.7506 33.1994 13.0767 -28.7885 33.2188 13.05 -28.8261 
33.2381 13.0229 -28.8634 33.2577 12.9956 -28.9003 33.2777 12.9679 -28.9369 
33.2978 12.94 -28.9731 33.3183 12.9117 -29.0089 33.3507 12.8746 -29.0006 
33.309 12.9169 -29.0577 52.1331 -24.7627 -45.0389 52.1235 -24.7741 -45.0865 
52.1114 -24.7831 -45.1341 52.0965 -24.7893 -45.1813 52.0793 -24.793 -45.2281 
52.0598 -24.794 -45.274 52.0383 -24.7928 -45.3191 52.0155 -24.7898 -45.3635 
51.9915 -24.7854 -45.4071 51.9666 -24.7799 -45.4501 51.941 -24.7733 -45.4925 
51.9147 -24.7658 -45.5343 51.8878 -24.7575 -45.5756 51.8603 -24.7485 -45.6164 
51.8324 -24.7387 -45.6567 51.804 -24.7283 -45.6965 51.7751 -24.7171 -45.7357 
51.7457 -24.7053 -45.7744 51.716 -24.6928 -45.8125 51.6858 -24.6797 -45.8501 
51.6638 -24.6777 -45.8948 51.6505 -24.6567 -45.877 33.4574 -28.4939 -52.5003 
33.4472 -28.4458 -52.4925 33.4399 -28.3971 -52.4849 33.4366 -28.3481 -52.4777 
33.4373 -28.2989 -52.4708 33.4414 -28.25 -52.4643 33.4492 -28.2017 -52.4583 
33.4608 -28.1542 -52.4528 33.4759 -28.1078 -52.4477 33.4944 -28.0628 -52.4433 
33.5159 -28.0193 -52.4393 33.5409 -27.9778 -52.436 33.569 -27.9386 -52.4333 
33.5999 -27.9015 -52.4311 33.6331 -27.8667 -52.4296 33.669 -27.8346 -52.4287 
33.7071 -27.8055 -52.4284 33.7473 -27.7793 -52.4288 33.7891 -27.7559 -52.4297 
33.8328 -27.7362 -52.4313 33.8656 -27.701 -52.4269 33.881 -27.7356 -52.4337 
32.6142 13.7369 -28.9739 32.5854 13.7679 -29.0006 32.5571 13.7981 -29.0286 
32.5291 13.8279 -29.0574 32.5012 13.8574 -29.0866 32.4734 13.8869 -29.1159 
32.4456 13.9165 -29.145 32.4179 13.9467 -29.1737 32.3902 13.9771 -29.2021 
32.3622 14.0078 -29.2299 32.3341 14.0388 -29.2573 32.3058 14.07 -29.2842 
32.2738 14.0984 -29.3103 32.2437 14.1287 -29.3362 32.2135 14.1593 -29.3617 
32.1831 14.1901 -29.3868 32.1528 14.2211 -29.4116 32.1224 14.2525 -29.4358 
32.0917 14.2842 -29.4595 32.061 14.3161 -29.4826 32.042 14.3325 -29.5259 
32.0281 14.3536 -29.4784 24.7145 11.7399 -41.5546 24.6746 11.7306 -41.5832 
24.6364 11.719 -41.6133 24.5997 11.7056 -41.6445 24.5645 11.6905 -41.6767 
24.5306 11.6741 -41.7095 24.4977 11.6566 -41.7429 24.4658 11.6384 -41.7768 
24.4345 11.6194 -41.8109 24.4052 11.603 -41.8482 24.3739 11.5808 -41.8805 
24.3437 11.5602 -41.9145 24.3139 11.5399 -41.9492 24.2818 11.5135 -41.9774 
24.2516 11.4907 -42.0099 24.2214 11.4678 -42.0424 24.1915 11.4447 -42.075 
24.1617 11.4215 -42.1077 24.132 11.3982 -42.1403 24.1023 11.3749 -42.173 
24.1111 11.337 -42.2044 24.0543 11.3819 -42.1849 35.9795 -16.2694 -46.7563 
35.9785 -16.2956 -46.7722 35.9772 -16.324 -46.7893 35.9761 -16.3547 -46.808 
35.9744 -16.3872 -46.8291 35.9765 -16.4147 -46.8546 35.9799 -16.4434 -46.8822 
35.9852 -16.4723 -46.9117 35.9926 -16.5009 -46.9429 36.0024 -16.5288 -46.9754 
36.0149 -16.5556 -47.0095 36.0304 -16.5808 -47.0448 36.0485 -16.6043 -47.081 
36.0685 -16.6264 -47.1176 36.0899 -16.6475 -47.1546 36.1121 -16.668 -47.1918 
36.135 -16.6879 -47.2292 36.1584 -16.7075 -47.2666 36.1821 -16.7268 -47.3042 
36.2059 -16.7461 -47.3417 36.2353 -16.7574 -47.3779 36.2232 -16.7722 -47.3795 
56.2179 -46.8223 -45.9403 56.1811 -46.8474 -45.9178 56.1427 -46.8728 -45.8983 
56.1028 -46.8984 -45.8826 56.0617 -46.9239 -45.8705 56.02 -46.9493 -45.8609 
55.9791 -46.9744 -45.8503 55.9394 -46.9993 -45.8377 55.9011 -47.0238 -45.8229 
55.8642 -47.0478 -45.8063 55.8292 -47.0711 -45.7876 55.796 -47.0938 -45.7671 
55.7653 -47.1155 -45.7445 55.7369 -47.1362 -45.7201 55.7109 -47.1559 -45.6941 
55.6877 -47.1743 -45.6663 55.6674 -47.1915 -45.6369 55.6498 -47.2073 -45.6062 
55.6351 -47.2218 -45.5743 55.6232 -47.2348 -45.5414 55.6249 -47.2412 -45.5033 
55.5989 -47.2531 -45.5174 32.1237 -35.0513 -43.6592 32.1141 -35.0192 -43.6962 
32.1073 -34.9886 -43.7352 32.1033 -34.9598 -43.7758 32.1022 -34.9329 -43.818 
32.1036 -34.9079 -43.8612 32.1068 -34.8843 -43.9051 32.1116 -34.8618 -43.9495 
32.1175 -34.8403 -43.9942 32.1242 -34.8195 -44.0392 32.1315 -34.7991 -44.0843 
32.1393 -34.7792 -44.1294 32.1474 -34.7595 -44.1747 32.1555 -34.7402 -44.22 
32.164 -34.7213 -44.2656 32.1727 -34.7027 -44.3111 32.1815 -34.6841 -44.3567 
32.1903 -34.6656 -44.4023 32.1992 -34.6471 -44.4479 32.2082 -34.6286 -44.4935 
32.1936 -34.5956 -44.5281 32.2368 -34.6322 -44.5344 33.7065 -41.6107 -29.2284 
33.6733 -41.5733 -29.2288 33.6403 -41.536 -29.2329 33.6077 -41.4988 -29.2403 
33.5752 -41.4627 -29.2517 33.5433 -41.4275 -29.2664 33.5123 -41.3934 -29.2845 
33.4859 -41.3571 -29.3048 33.458 -41.324 -29.3271 33.43 -41.291 -29.3474 
33.4015 -41.2577 -29.3644 33.3723 -41.2239 -29.3775 33.3425 -41.1898 -29.3871 
33.3122 -41.1552 -29.393 33.2813 -41.1204 -29.3949 33.2501 -41.0854 -29.3931 
33.2186 -41.0505 -29.3878 33.1871 -41.0158 -29.3791 33.1558 -40.9815 -29.3675 
33.1245 -40.9472 -29.3561 33.1022 -40.9249 -29.3195 33.095 -40.9127 -29.3739 
46.4199 -2.59074 -19.2556 46.4045 -2.57059 -19.2987 46.3905 -2.55339 -19.3435 
46.3781 -2.53958 -19.39 46.3671 -2.52859 -19.4375 46.3577 -2.52077 -19.486 
46.3498 -2.51608 -19.5351 46.3435 -2.51433 -19.5847 46.3387 -2.51548 -19.6344 
46.3356 -2.52006 -19.6841 46.3343 -2.52782 -19.7335 46.3346 -2.53841 -19.7824 
46.3366 -2.55218 -19.8304 46.3405 -2.56931 -19.8772 46.3464 -2.58972 -19.9225 
46.3538 -2.61291 -19.9661 46.3616 -2.6365 -20.0094 46.3682 -2.65816 -20.0538 
46.3732 -2.67713 -20.0996 46.3765 -2.69311 -20.1467 46.3827 -2.71413 -20.1914 
46.3768 -2.70381 -20.1953 43.2765 -43.3017 -47.5589 43.2388 -43.2927 -47.5281 
43.1999 -43.2814 -47.4997 43.16 -43.2677 -47.474 43.1191 -43.2515 -47.4514 
43.0778 -43.2334 -47.4314 43.036 -43.2133 -47.4142 42.9942 -43.1913 -47.4002 
42.9525 -43.1674 -47.3894 32.5067 -25.5674 -51.974 32.4692 -25.5349 -51.9683 
32.4324 -25.5016 -51.9624 32.3963 -25.4675 -51.9563 32.3608 -25.4329 -51.9499 
32.326 -25.3976 -51.9434 32.2917 -25.3618 -51.9367 32.2579 -25.3256 -51.9298 
32.2246 -25.2889 -51.9229 32.1917 -25.252 -51.9158 32.159 -25.2148 -51.9086 
32.1267 -25.1774 -51.9013 32.0947 -25.1397 -51.894 32.0629 -25.1018 -51.8866 
32.0313 -25.0638 -51.8792 31.9999 -25.0256 -51.8717 31.9687 -24.9873 -51.8641 
31.9376 -24.9488 -51.8565 31.9065 -24.9104 -51.8489 31.8755 -24.8719 -51.8413 
31.8262 -24.8637 -51.8426 31.8793 -24.8237 -51.8289 51.0398 -22.4606 -43.7087 
51.0289 -22.48 -43.7521 51.0173 -22.4993 -43.796 51.0046 -22.5176 -43.8402 
50.9901 -22.5345 -43.8846 50.9738 -22.5497 -43.929 50.9557 -22.5632 -43.9733 
50.9354 -22.5744 -44.0173 50.9141 -22.5847 -44.0611 50.8919 -22.594 -44.1047 
50.8692 -22.6026 -44.1481 50.846 -22.6108 -44.1914 50.8226 -22.6187 -44.2347 
50.7985 -22.6258 -44.2777 50.7742 -22.6326 -44.3206 50.7493 -22.6388 -44.3633 
50.7232 -22.6435 -44.4055 50.6965 -22.6474 -44.4473 50.6702 -22.6517 -44.4892 
50.6437 -22.6559 -44.5311 50.6543 -22.6896 -44.5664 50.6045 -22.6268 -44.5412 
34.3266 -22.2698 -50.9123 34.2847 -22.2941 -50.9236 34.243 -22.3187 -50.9351 
34.202 -22.3447 -50.9467 34.1628 -22.3731 -50.9588 34.1257 -22.4042 -50.9712 
34.0911 -22.4379 -50.9839 34.0593 -22.4742 -50.9969 34.0306 -22.5129 -51.0101 
34.0049 -22.5536 -51.0233 33.9825 -22.5962 -51.0366 33.9636 -22.6406 -51.0499 
33.9472 -22.6859 -51.0631 33.9327 -22.7319 -51.0762 33.9193 -22.7783 -51.0892 
33.9067 -22.8249 -51.1022 33.8947 -22.8716 -51.1152 33.883 -22.9185 -51.1281 
33.8701 -22.965 -51.1411 33.8562 -23.0112 -51.1542 33.8775 -23.0557 -51.1622 
33.8142 -23.0355 -51.1656 37.0486 2.60587 -39.27 37.0273 2.59364 -39.3135 
37.007 2.58043 -39.3573 36.9882 2.56566 -39.4012 36.9722 2.54835 -39.4453 
36.9589 2.52875 -39.4893 36.9486 2.50677 -39.533 36.9412 2.48257 -39.5761 
36.9366 2.45641 -39.6185 36.9351 2.4283 -39.6598 36.937 2.39823 -39.6997 
36.9418 2.36664 -39.7382 36.9493 2.33377 -39.7751 36.9592 2.29984 -39.8104 
36.9715 2.26503 -39.8441 36.986 2.22948 -39.8761 37.0026 2.19333 -39.9063 
37.0212 2.15671 -39.9346 37.0417 2.11975 -39.9612 37.0642 2.08251 -39.9856 
37.0997 2.04775 -39.9904 37.0689 2.05103 -40.024 32.8782 14.6868 -23.658 
32.8749 14.7163 -23.6179 32.8716 14.7459 -23.5779 32.8686 14.7751 -23.5375 
32.8668 14.8034 -23.4965 32.867 14.8301 -23.4543 32.8698 14.8544 -23.4107 
32.8754 14.8761 -23.3661 32.8834 14.8955 -23.3207 32.8932 14.9128 -23.2749 
32.9044 14.9287 -23.2288 32.9167 14.9433 -23.1826 32.9297 14.9572 -23.1364 
32.9432 14.9705 -23.0901 32.957 14.9834 -23.0438 32.9723 14.9971 -22.9982 
32.9859 15.008 -22.9513 33.0008 15.0192 -22.9049 33.0161 15.0303 -22.8587 
33.0284 15.0385 -22.8109 33.0393 15.0526 -22.7643 33.046 15.0442 -22.7645 
35.9922 12.7988 -20.8101 35.9642 12.8196 -20.8459 35.9354 12.8421 -20.8801 
35.9153 12.8738 -20.9154 35.8806 12.8945 -20.9455 35.8456 12.9163 -20.9745 
35.8146 12.9425 -21.0036 35.7835 12.9695 -21.032 35.7403 12.9863 -21.0534 
35.705 13.0107 -21.0784 35.6695 13.0355 -21.1031 35.634 13.0605 -21.1274 
35.5984 13.0858 -21.1515 35.5627 13.1113 -21.1751 35.527 13.1371 -21.1985 
35.4912 13.1632 -21.2216 35.4555 13.1893 -21.2446 35.4197 13.2154 -21.2675 
35.3839 13.2415 -21.2905 35.3481 13.2676 -21.3135 35.3125 13.2926 -21.3381 
35.3121 13.2949 -21.3349 57.5662 -46.2714 -44.8497 57.5724 -46.2773 -44.8005 
57.5822 -46.2812 -44.7518 57.5955 -46.283 -44.7037 57.6116 -46.283 -44.6565 
57.6308 -46.281 -44.6104 57.6519 -46.2778 -44.5654 57.6743 -46.2737 -44.521 
57.6975 -46.2691 -44.4771 57.7199 -46.265 -44.4328 57.7411 -46.2616 -44.3878 
57.7609 -46.26 -44.3422 57.7799 -46.2607 -44.2961 57.8111 -46.2862 -44.2554 
57.8184 -46.2744 -44.2045 57.8234 -46.2654 -44.1557 57.8284 -46.2598 -44.1069 
57.8324 -46.2629 -44.0599 57.8345 -46.2673 -44.0126 57.8353 -46.2727 -43.9652 
57.833 -46.2399 -43.9242 57.8127 -46.2926 -43.9276 37.5944 -19.7303 -17.7214 
37.5856 -19.6907 -17.7027 37.5781 -19.6501 -17.6827 37.5727 -19.6087 -17.6612 
37.5699 -19.567 -17.6383 37.57 -19.5254 -17.6139 37.5734 -19.4843 -17.5882 
37.5799 -19.4439 -17.5612 37.5894 -19.4045 -17.5334 37.6022 -19.3664 -17.5047 
37.6182 -19.3299 -17.4752 37.6373 -19.2951 -17.4452 37.6586 -19.2617 -17.4149 
37.6813 -19.2293 -17.3845 37.7051 -19.1977 -17.354 37.7297 -19.1668 -17.3235 
37.7548 -19.1363 -17.293 37.7804 -19.1062 -17.2624 37.8064 -19.0763 -17.2319 
37.8325 -19.0467 -17.2013 37.8601 -19.0478 -17.188 37.8295 -19.0179 -17.186 
32.6554 17.9182 -17.1908 32.684 17.8773 -17.1893 32.7121 17.8363 -17.1844 
32.7393 17.7953 -17.1755 32.7657 17.7547 -17.1634 32.7911 17.7147 -17.148 
32.8156 17.6751 -17.13 32.8393 17.6361 -17.1101 32.8624 17.5976 -17.0886 
32.8851 17.5594 -17.066 32.9107 17.524 -17.0419 32.9363 17.489 -17.0169 
32.9615 17.4542 -16.9913 32.9865 17.4196 -16.9652 33.0112 17.3852 -16.9387 
33.0358 17.351 -16.9118 33.0603 17.3169 -16.8847 33.0846 17.2829 -16.8573 
33.1089 17.2489 -16.8299 33.1332 17.2149 -16.8023 33.1561 17.1821 -16.7724 
33.1587 17.1799 -16.7773 32.6501 5.69313 -40.85 32.6433 5.66311 -40.8894 
32.6383 5.63181 -40.928 32.636 5.5988 -40.9655 32.6363 5.56426 -41.0016 
32.6395 5.52816 -41.036 32.646 5.49058 -41.0682 32.6551 5.45176 -41.0982 
32.6668 5.41155 -41.1251 32.6814 5.37074 -41.1495 32.6986 5.32958 -41.1713 
32.7183 5.2883 -41.1906 32.7408 5.24714 -41.2068 32.7656 5.20633 -41.2202 
32.7927 5.16611 -41.2305 32.8219 5.12687 -41.2384 32.8538 5.08909 -41.2441 
32.8872 5.05237 -41.2471 32.922 5.01684 -41.2474 32.9583 4.98306 -41.2441 
32.9986 4.96538 -41.2205 32.9808 4.94278 -41.2624 44.9479 -4.05654 -32.8533 
44.948 -4.06309 -32.9028 44.9501 -4.07238 -32.9519 44.9545 -4.08454 -33.0002 
44.9613 -4.0997 -33.0474 44.97 -4.11743 -33.0933 44.9811 -4.13809 -33.1374 
44.9944 -4.1614 -33.1796 45.0098 -4.1872 -33.2194 45.0266 -4.21478 -33.2572 
45.0434 -4.24274 -33.2941 45.0583 -4.26948 -33.3315 45.0712 -4.29384 -33.371 
45.0825 -4.31631 -33.4125 45.0954 -4.34082 -33.4525 45.1083 -4.36516 -33.4919 
45.1231 -4.39169 -33.529 45.1366 -4.41652 -33.5662 45.1513 -4.44263 -33.6011 
45.1659 -4.46828 -33.6345 45.1912 -4.50498 -33.6461 45.1655 -4.47544 -33.6801 
46.3723 -2.70566 -20.2451 46.3684 -2.70858 -20.2949 46.3651 -2.71252 -20.3446 
46.3621 -2.71719 -20.3943 46.3594 -2.72232 -20.4439 46.3567 -2.72761 -20.4936 
46.3542 -2.73303 -20.5432 46.3516 -2.73847 -20.5929 46.3492 -2.74412 -20.6425 
45.1568 -0.254687 -18.7542 45.1358 -0.219264 -18.7259 45.1138 -0.182065 -18.7007 
45.0912 -0.143478 -18.6784 45.0679 -0.103554 -18.6593 45.044 -0.0624799 -18.6437 
45.021 -0.02004 -18.6306 44.9982 0.0229527 -18.6193 44.9753 0.0662093 -18.6092 
44.9523 0.10963 -18.6001 44.9293 0.153153 -18.5915 44.9062 0.196737 -18.5833 
44.8832 0.240355 -18.5754 44.8601 0.283989 -18.5675 44.837 0.327625 -18.5596 
44.8139 0.371237 -18.5516 44.7909 0.41482 -18.5433 44.7678 0.458375 -18.5349 
44.7448 0.501899 -18.5263 44.7218 0.545389 -18.5175 44.7028 0.582609 -18.5449 
44.7074 0.571274 -18.4772 32.2841 18.1088 -18.991 32.2669 18.1197 -19.0367 
32.2516 18.1274 -19.0837 32.238 18.1324 -19.1315 32.2265 18.1342 -19.1801 
32.2172 18.1327 -19.2291 32.2101 18.128 -19.2784 32.2045 18.121 -19.3275 
32.2001 18.1125 -19.3765 32.1964 18.103 -19.4254 32.1932 18.0928 -19.4742 
32.1903 18.0821 -19.5229 32.1877 18.071 -19.5716 32.1853 18.0597 -19.6202 
32.1832 18.048 -19.6687 32.1813 18.036 -19.7172 32.1929 18.0327 -19.7684 
32.1784 18.0107 -19.8138 32.1737 17.995 -19.8613 32.1656 17.9758 -19.9052 
32.1728 17.9424 -19.9406 32.144 17.9748 -19.9485 35.2804 13.3071 -21.3736 
35.2476 13.3235 -21.4076 35.2141 13.3414 -21.4402 35.1802 13.3605 -21.4715 
35.1459 13.3806 -21.5018 35.1114 13.4015 -21.5313 35.0766 13.4231 -21.5601 
35.0417 13.4451 -21.5883 35.0067 13.4676 -21.616 34.9715 13.4905 -21.6432 
34.9363 13.5137 -21.6701 34.901 13.5371 -21.6966 34.8656 13.561 -21.7227 
34.8302 13.5852 -21.7483 34.7946 13.6097 -21.7735 34.759 13.6345 -21.7983 
34.7234 13.6596 -21.8228 34.6876 13.685 -21.8469 34.6518 13.7109 -21.8703 
34.616 13.7373 -21.893 34.5801 13.7634 -21.916 34.58 13.7639 -21.9153 
48.7699 -43.8462 -24.1623 48.8002 -43.8075 -24.1529 48.8313 -43.7692 -24.1449 
48.8629 -43.7311 -24.1378 48.8948 -43.6932 -24.1314 48.9271 -43.6554 -24.1255 
48.9595 -43.6177 -24.12 48.9921 -43.5802 -24.1148 49.0248 -43.5427 -24.1098 
49.0576 -43.5053 -24.1052 49.0906 -43.468 -24.1007 49.1237 -43.4307 -24.0965 
49.1568 -43.3935 -24.0925 49.1901 -43.3564 -24.0887 49.2235 -43.3194 -24.0852 
49.257 -43.2824 -24.0819 49.2907 -43.2456 -24.0788 49.3245 -43.2089 -24.0762 
49.3585 -43.1723 -24.0739 49.3926 -43.1358 -24.072 49.4303 -43.1216 -24.1016 
49.4026 -43.099 -24.0396 43.0235 0.0461806 -27.9702 43.0385 0.00621523 -27.9963 
43.0545 -0.034636 -28.0203 43.0719 -0.07576 -28.0427 43.0907 -0.116902 -28.064 
43.1099 -0.158373 -28.0843 43.1294 -0.200094 -28.1037 43.1491 -0.242013 -28.1224 
43.1691 -0.284074 -28.1406 43.1893 -0.326261 -28.1583 43.2096 -0.368562 -28.1755 
43.2302 -0.410967 -28.1922 43.2509 -0.453525 -28.2083 43.2719 -0.496211 -28.2237 
43.2931 -0.539011 -28.2385 43.3144 -0.581907 -28.2528 43.3359 -0.624877 -28.2666 
43.3575 -0.66789 -28.2802 43.379 -0.710879 -28.2939 43.4005 -0.753811 -28.308 
43.4238 -0.797407 -28.3155 43.4196 -0.795261 -28.3284 59.933 -36.9559 -47.8916 
59.9222 -36.9439 -47.9389 59.9127 -36.9355 -47.9873 59.9044 -36.9301 -48.0363 
59.8973 -36.9277 -48.0857 59.8913 -36.9283 -48.1354 59.8861 -36.9306 -48.1851 
59.8813 -36.9339 -48.2347 59.8767 -36.9377 -48.2843 59.8721 -36.9414 -48.334 
59.8673 -36.9448 -48.3836 59.8623 -36.9475 -48.4333 59.8569 -36.9495 -48.4829 
59.8512 -36.9505 -48.5325 59.845 -36.9504 -48.5821 59.8384 -36.9494 -48.6316 
59.8314 -36.9473 -48.6811 59.824 -36.9441 -48.7303 59.8161 -36.9398 -48.7795 
59.8078 -36.9344 -48.8284 59.8361 -36.9569 -48.8688 59.7891 -36.8966 -48.853 
35.998 13.0768 -19.9737 35.998 13.0929 -19.9264 35.9965 13.1106 -19.8797 
35.9939 13.1294 -19.8334 35.9907 13.1489 -19.7875 35.9872 13.1686 -19.7416 
35.9837 13.1884 -19.6959 35.98 13.2083 -19.6502 35.9766 13.228 -19.6043 
35.9733 13.2475 -19.5584 35.9703 13.2668 -19.5124 35.9674 13.2859 -19.4663 
35.9647 13.3048 -19.4201 35.9621 13.3236 -19.3738 35.9597 13.3422 -19.3275 
35.9575 13.3607 -19.2811 35.9553 13.3791 -19.2346 35.9532 13.3974 -19.1882 
35.9512 13.4156 -19.1416 35.9494 13.4337 -19.0951 35.9274 13.4691 -19.0673 
35.9684 13.427 -19.0493 29.8989 20.336 -21.034 29.9057 20.3529 -20.9875 
29.9099 20.3724 -20.9417 29.9114 20.3945 -20.8969 29.9105 20.4188 -20.8533 
29.9068 20.4455 -20.8113 29.9003 20.4743 -20.7711 29.891 20.5051 -20.7332 
29.8791 20.5378 -20.6978 29.8652 20.5716 -20.6644 29.8532 20.6041 -20.6292 
29.8413 20.6363 -20.5947 29.8321 20.6665 -20.5577 29.8247 20.695 -20.52 
29.8199 20.7214 -20.481 29.8164 20.7461 -20.442 29.8142 20.7697 -20.4025 
29.811 20.7938 -20.3642 29.8104 20.8155 -20.3247 29.809 20.8371 -20.2872 
29.8029 20.8625 -20.2526 29.8123 20.8544 -20.2475 43.9979 -18.713 -24.5407 
43.9799 -18.6675 -24.5307 43.9605 -18.6224 -24.5214 43.94 -18.5777 -24.5125 
43.9187 -18.5333 -24.504 43.8967 -18.4892 -24.4959 43.8742 -18.4453 -24.488 
43.8513 -18.4015 -24.4803 43.8281 -18.358 -24.4727 43.8046 -18.3145 -24.4653 
43.7808 -18.2712 -24.458 43.7568 -18.228 -24.4509 43.731 -18.1865 -24.4393 
43.7038 -18.1475 -24.4273 43.6763 -18.1085 -24.4154 43.6485 -18.0696 -24.4037 
43.6205 -18.0308 -24.3922 43.592 -17.9921 -24.3809 43.5631 -17.9536 -24.37 
43.5338 -17.9152 -24.3594 43.5089 -17.9133 -24.3693 43.5349 -17.8861 -24.3407 
36.0322 -43.9318 -27.6935 36.0044 -43.9041 -27.6624 35.9774 -43.8772 -27.6301 
35.9514 -43.851 -27.5964 35.9264 -43.8257 -27.5612 35.9025 -43.8013 -27.5247 
35.8797 -43.7779 -27.4869 35.8579 -43.7554 -27.4479 35.837 -43.7336 -27.4081 
35.8168 -43.7124 -27.3676 35.7971 -43.6916 -27.3266 35.7777 -43.6712 -27.2853 
35.7588 -43.6512 -27.2436 35.7405 -43.6316 -27.2014 35.7225 -43.6124 -27.1589 
35.7048 -43.5934 -27.1162 35.6872 -43.5745 -27.0733 35.6698 -43.5558 -27.0304 
35.6525 -43.5371 -26.9874 35.6352 -43.5185 -26.9444 35.6323 -43.5128 -26.8948 
35.6064 -43.49 -26.9151 29.7588 -9.72174 -36.2639 29.7584 -9.67177 -36.2624 
29.7563 -9.62199 -36.2582 29.7527 -9.57257 -36.2515 29.7479 -9.52359 -36.2427 
29.742 -9.47506 -36.2322 29.7351 -9.42701 -36.2203 29.7275 -9.37943 -36.207 
29.7193 -9.33225 -36.1927 29.7067 -9.28543 -36.1797 29.6895 -9.2412 -36.1681 
29.672 -9.19734 -36.1557 29.6541 -9.15381 -36.1425 29.6359 -9.11058 -36.1287 
29.6175 -9.0676 -36.1143 29.5986 -9.02509 -36.099 29.5794 -8.98301 -36.0829 
29.5599 -8.94136 -36.066 29.54 -8.90006 -36.0485 29.52 -8.85915 -36.0304 
29.4997 -8.81723 -36.0124 29.5005 -8.8201 -36.0126 57.4952 -34.0816 -37.5667 
57.474 -34.0488 -37.5355 57.4565 -34.0134 -37.5046 57.442 -33.9766 -37.4747 
57.4276 -33.939 -37.4457 57.4133 -33.9006 -37.4175 57.3991 -33.8619 -37.3898 
57.385 -33.8228 -37.3624 57.3709 -33.7835 -37.3352 57.3568 -33.7441 -37.3082 
57.3427 -33.7046 -37.2812 57.3286 -33.6651 -37.2542 57.3295 -33.6233 -37.2228 
57.3102 -33.5846 -37.1971 57.2909 -33.546 -37.1714 57.2721 -33.5072 -37.1458 
57.2578 -33.4676 -37.1184 57.2436 -33.4279 -37.0912 57.2294 -33.3882 -37.064 
57.1958 -33.3517 -37.0465 57.1743 -33.3206 -37.014 57.1804 -33.307 -37.0308 
39.113 -27.4473 -52.6624 39.1194 -27.3999 -52.6476 39.1277 -27.3528 -52.633 
39.1375 -27.306 -52.6184 39.1485 -27.2583 -52.6076 39.1608 -27.2129 -52.5904 
39.174 -27.1677 -52.5733 39.1879 -27.1229 -52.5563 39.2024 -27.0782 -52.5395 
39.2175 -27.0337 -52.5227 39.2329 -26.9893 -52.5059 39.2487 -26.9449 -52.4892 
39.2648 -26.9007 -52.4726 39.281 -26.8564 -52.4559 39.2973 -26.8123 -52.4393 
39.3136 -26.7681 -52.4227 39.3301 -26.7239 -52.4061 39.3467 -26.6798 -52.3895 
39.3635 -26.6358 -52.3729 39.3803 -26.5917 -52.3564 39.373 -26.5457 -52.3383 
39.4173 -26.5601 -52.3452 60.2721 -38.8538 -48.8079 60.2505 -38.8562 -48.8528 
60.2296 -38.8621 -48.8979 60.2094 -38.8712 -48.9427 60.1903 -38.8839 -48.987 
60.1724 -38.9005 -49.0306 60.1555 -38.9199 -49.0734 60.1394 -38.9415 -49.1154 
60.124 -38.9648 -49.1567 60.1091 -38.9893 -49.1976 60.0946 -39.0147 -49.238 
60.0804 -39.0408 -49.2781 60.0663 -39.067 -49.3181 60.052 -39.0929 -49.3584 
60.0376 -39.1184 -49.3988 60.0229 -39.1435 -49.4394 60.0082 -39.1685 -49.48 
59.9934 -39.1931 -49.5209 59.9783 -39.2171 -49.562 59.9629 -39.2405 -49.6033 
59.9654 -39.2879 -49.6189 59.9393 -39.2252 -49.6446 48.4473 -41.738 -52.1616 
48.4006 -41.7443 -52.1452 48.354 -41.751 -52.1286 48.3074 -41.7576 -52.1119 
48.2606 -41.7636 -52.0957 48.2135 -41.7689 -52.0802 48.166 -41.773 -52.0654 
48.1182 -41.776 -52.0516 48.0701 -41.778 -52.0386 48.0218 -41.7789 -52.0264 
47.9731 -41.7783 -52.0155 47.9243 -41.7765 -52.0055 47.8754 -41.7731 -51.9968 
47.8263 -41.7688 -51.989 47.7772 -41.7636 -51.9818 47.7281 -41.7579 -51.975 
47.6791 -41.7514 -51.969 47.63 -41.7445 -51.9634 47.5809 -41.7371 -51.9581 
47.5319 -41.7295 -51.953 47.4988 -41.753 -51.9252 47.4988 -41.7064 -51.9863 
29.0451 -34.3063 -38.3312 29.059 -34.3063 -38.3777 29.0735 -34.3068 -38.4248 
29.0887 -34.308 -38.4719 29.1054 -34.3109 -38.5187 29.1243 -34.3166 -38.5644 
29.1402 -34.3303 -38.61 29.1663 -34.3382 -38.6516 29.1928 -34.3494 -38.6918 
29.2185 -34.3649 -38.7298 29.2457 -34.3826 -38.7656 29.2833 -34.3946 -38.7947 
29.3156 -34.4151 -38.8242 29.349 -34.438 -38.851 29.3831 -34.4629 -38.8755 
29.4178 -34.4899 -38.8971 29.4531 -34.5187 -38.9161 29.4886 -34.5495 -38.9316 
29.5242 -34.5821 -38.9436 29.5595 -34.6162 -38.952 29.5841 -34.6219 -38.9947 
29.5757 -34.65 -38.9188 53.032 -27.5362 -48.1984 53.0143 -27.5485 -48.2434 
52.995 -27.5594 -48.2882 52.9733 -27.5681 -48.3324 52.9488 -27.5739 -48.3756 
52.9217 -27.5769 -48.4175 52.8925 -27.5774 -48.458 52.8613 -27.5754 -48.4971 
52.828 -27.5706 -48.5341 52.7931 -27.5634 -48.5691 52.7568 -27.5538 -48.6021 
52.7192 -27.5417 -48.6326 52.6804 -27.5271 -48.6605 52.6407 -27.5103 -48.6858 
52.6006 -27.4921 -48.7093 52.5602 -27.4729 -48.7314 52.5196 -27.4531 -48.7527 
52.4789 -27.4327 -48.7732 52.4382 -27.412 -48.7932 52.3974 -27.391 -48.8129 
52.3647 -27.3869 -48.8503 52.3595 -27.3588 -48.8095 27.7896 -6.17728 -34.9713 
27.7961 -6.19783 -34.9468 27.8035 -6.22062 -34.9205 27.8119 -6.24547 -34.8931 
27.8219 -6.27276 -34.8653 27.8335 -6.30224 -34.8381 27.8468 -6.33361 -34.8122 
27.8621 -6.36704 -34.7883 27.879 -6.40198 -34.7664 27.8976 -6.4383 -34.747 
27.9176 -6.47559 -34.7302 27.9377 -6.51294 -34.7139 27.9591 -6.55033 -34.7012 
27.9806 -6.58738 -34.69 28.0004 -6.62303 -34.6764 28.0196 -6.65769 -34.6627 
28.0384 -6.69103 -34.6507 28.0565 -6.72278 -34.64 28.0739 -6.75272 -34.6309 
28.0906 -6.78125 -34.6228 28.0953 -6.79688 -34.6035 28.1162 -6.8172 -34.6274 
52.9558 -28.9272 -25.6958 52.9755 -28.9432 -25.736 52.9957 -28.9613 -25.776 
53.016 -28.9818 -25.8155 53.0364 -29.0043 -25.854 53.0566 -29.028 -25.8916 
53.0767 -29.0493 -25.9298 53.0967 -29.0673 -25.9697 53.1167 -29.0819 -26.0112 
53.1366 -29.0931 -26.0541 53.1564 -29.1015 -26.0981 53.176 -29.1072 -26.143 
53.1955 -29.1111 -26.1886 53.2265 -29.1127 -26.2298 53.2347 -29.119 -26.2802 
53.2512 -29.1249 -26.3267 53.2627 -29.1312 -26.3716 53.2738 -29.1392 -26.4149 
53.2847 -29.1492 -26.4567 53.2953 -29.1615 -26.4968 53.3034 -29.1986 -26.5219 
53.3046 -29.1447 -26.5381 31.7795 -35.4746 -42.1487 31.7742 -35.4921 -42.1021 
31.7679 -35.5086 -42.0554 31.7608 -35.5243 -42.0084 31.7528 -35.539 -41.9613 
52.354 -21.5334 -34.343 52.3555 -21.5632 -34.303 52.3589 -21.5957 -34.2654 
52.3639 -21.6303 -34.2299 52.3705 -21.6668 -34.1969 52.3786 -21.7051 -34.1663 
52.3884 -21.7452 -34.1389 52.402 -21.7856 -34.1137 52.4169 -21.828 -34.0942 
52.4326 -21.8719 -34.0785 52.4488 -21.9169 -34.0667 52.4655 -21.9627 -34.0587 
52.4824 -22.0089 -34.0532 52.5006 -22.0548 -34.049 52.5194 -22.1 -34.0437 
52.5382 -22.1452 -34.0389 52.5571 -22.1905 -34.0341 52.576 -22.2357 -34.0293 
52.5947 -22.281 -34.024 52.6132 -22.3263 -34.0177 52.6155 -22.3572 -33.9789 
52.6364 -22.3581 -34.048 54.2163 -34.7277 -52.8459 54.2382 -34.7713 -52.8569 
54.2569 -34.8158 -52.87 54.2729 -34.8608 -52.8848 54.288 -34.9059 -52.9002 
54.3059 -34.9505 -52.9138 54.3265 -34.9944 -52.9255 54.3503 -35.0372 -52.935 
54.3768 -35.0789 -52.9424 54.4055 -35.1193 -52.9478 54.4361 -35.1585 -52.9517 
54.4681 -35.1965 -52.9542 54.5011 -35.2336 -52.9556 54.535 -35.2699 -52.9561 
54.5695 -35.3055 -52.9559 54.6045 -35.3405 -52.9552 54.6399 -35.3751 -52.954 
54.6749 -35.4099 -52.9531 54.7098 -35.4449 -52.9524 54.7446 -35.48 -52.9518 
54.7808 -35.5134 -52.9495 54.7776 -35.5166 -52.9529 26.0232 23.2055 -22.4205 
26.0504 23.1733 -22.4474 26.0801 23.1407 -22.4709 26.1115 23.1078 -22.4916 
26.145 23.075 -22.5088 26.1802 23.0423 -22.5228 26.217 23.01 -22.5329 
26.2549 22.9783 -22.5397 26.294 22.9473 -22.5428 26.3339 22.9173 -22.5423 
26.3744 22.8883 -22.5382 26.4151 22.8602 -22.5317 26.456 22.8327 -22.5237 
26.4969 22.8055 -22.5146 26.5379 22.7787 -22.5049 26.5788 22.752 -22.4948 
26.6198 22.7253 -22.4846 26.6607 22.6986 -22.4744 26.7017 22.6719 -22.4643 
26.7427 22.6452 -22.4543 26.7824 22.6245 -22.4323 26.7817 22.6141 -22.4568 
50.1793 -37.353 -20.0309 50.2064 -37.3179 -20.0539 50.234 -37.2841 -20.0784 
50.2618 -37.2516 -20.1042 50.2899 -37.2202 -20.1311 50.3181 -37.1896 -20.1587 
50.3464 -37.1597 -20.1871 50.3749 -37.1305 -20.2159 50.4034 -37.1017 -20.2452 
50.4319 -37.0733 -20.2748 50.4605 -37.0454 -20.3049 50.4891 -37.0179 -20.3352 
50.5178 -36.9907 -20.3658 50.5465 -36.9638 -20.3966 50.5725 -36.9361 -20.4292 
50.5981 -36.909 -20.4621 50.6236 -36.8821 -20.4952 50.6493 -36.8554 -20.5283 
50.6749 -36.8287 -20.5615 50.7005 -36.802 -20.5948 50.7259 -36.7965 -20.6373 
50.7209 -36.7599 -20.6118 49.9684 -23.4557 -46.4498 49.9778 -23.4222 -46.4152 
49.9844 -23.3868 -46.3812 49.9882 -23.35 -46.3482 49.9887 -23.3117 -46.3164 
49.9956 -23.2621 -46.2983 49.9811 -23.2321 -46.2567 49.9718 -23.1923 -46.2278 
49.9549 -23.1568 -46.1983 49.9476 -23.108 -46.18 49.9143 -23.0845 -46.1467 
49.8908 -23.0479 -46.1248 49.865 -23.0114 -46.1058 49.8372 -22.975 -46.0898 
49.8075 -22.9389 -46.077 49.776 -22.9036 -46.0675 49.7431 -22.8689 -46.061 
49.7086 -22.8354 -46.0582 49.673 -22.8029 -46.0587 49.6364 -22.7718 -46.0622 
49.6073 -22.7724 -46.1024 49.628 -22.7393 -46.0258 48.5646 -44.1327 -49.5875 
48.5507 -44.1085 -49.629 48.5385 -44.0844 -49.671 48.5277 -44.0605 -49.7136 
48.5181 -44.0367 -49.7565 48.5096 -44.0131 -49.7997 48.502 -43.9896 -49.8431 
48.4954 -43.9663 -49.8868 48.4896 -43.9432 -49.9307 48.4846 -43.9202 -49.9748 
48.4803 -43.8973 -50.019 48.477 -43.8746 -50.0633 48.4745 -43.8521 -50.1079 
48.4729 -43.8297 -50.1525 48.4723 -43.8076 -50.1973 48.4724 -43.7856 -50.2422 
48.4734 -43.7639 -50.2872 48.4685 -43.7675 -50.3446 48.4759 -43.7319 -50.3827 
48.4842 -43.6964 -50.4208 48.4801 -43.6629 -50.4543 48.5011 -43.6673 -50.4543 
32.8382 13.537 -28.3248 32.8114 13.5651 -28.3563 58.822 -34.2528 -44.9683 
58.8132 -34.2433 -44.92 58.8034 -34.2319 -44.8723 58.7929 -34.2191 -44.8251 
58.7818 -34.2053 -44.7784 58.7703 -34.1906 -44.732 58.7588 -34.1757 -44.6857 
58.7472 -34.1608 -44.6394 58.7358 -34.1464 -44.5929 58.7247 -34.1324 -44.5462 
58.7139 -34.1191 -44.4992 58.7034 -34.1063 -44.452 58.6932 -34.0942 -44.4046 
58.6832 -34.0825 -44.357 58.6733 -34.0708 -44.3094 58.663 -34.0584 -44.2621 
58.6523 -34.0454 -44.2151 58.6413 -34.0316 -44.1684 58.6299 -34.0171 -44.1219 
58.6185 -34.0025 -44.0756 58.5956 -33.9633 -44.0545 58.6248 -34.0204 -44.0295 
39.5363 -18.0835 -25.0718 54.3844 -39.6672 -31.2081 54.3718 -39.7156 -31.2054 
54.3605 -39.7643 -31.2065 54.3502 -39.813 -31.2111 54.341 -39.8615 -31.2188 
54.333 -39.9096 -31.2297 54.3263 -39.957 -31.2442 54.3206 -40.0033 -31.2623 
54.3119 -40.0489 -31.2802 54.3028 -40.0949 -31.2971 54.293 -40.1414 -31.3122 
54.2826 -40.1884 -31.3259 54.272 -40.2355 -31.3388 54.2613 -40.2826 -31.3513 
54.2505 -40.3298 -31.364 54.2399 -40.3769 -31.3769 54.2294 -40.424 -31.3901 
54.219 -40.471 -31.4037 54.2082 -40.5181 -31.416 54.1973 -40.5654 -31.428 
54.178 -40.5934 -31.3914 54.2069 -40.5788 -31.4752 51.8689 -40.1285 -24.747 
51.8775 -40.0863 -24.7218 51.8845 -40.045 -24.6946 51.8894 -40.0051 -24.665 
51.8923 -39.9667 -24.6333 51.8964 -39.9312 -24.5983 51.8942 -39.8944 -24.5645 
51.8919 -39.8592 -24.5293 51.8896 -39.8254 -24.4928 51.8818 -39.79 -24.4586 
51.8764 -39.7565 -24.4223 51.8709 -39.7231 -24.3859 51.8653 -39.6897 -24.3494 
51.8597 -39.6564 -24.3129 51.8534 -39.6229 -24.2765 51.8451 -39.5892 -24.2413 
51.8372 -39.5549 -24.2064 51.8295 -39.5203 -24.1717 51.822 -39.4856 -24.1371 
51.8145 -39.4508 -24.1026 51.8131 -39.4098 -24.0743 51.8013 -39.4237 -24.0634 
37.5915 -16.4661 -16.7215 37.5653 -16.5048 -16.7227 37.5403 -16.5455 -16.7238 
37.5175 -16.5881 -16.7246 37.4973 -16.6326 -16.7253 37.479 -16.678 -16.7259 
37.4635 -16.7244 -16.7262 37.4518 -16.7717 -16.7363 37.4441 -16.8147 -16.7456 
37.4397 -16.8576 -16.7544 37.4379 -16.8995 -16.7626 37.4373 -16.9398 -16.7703 
37.4379 -16.9779 -16.7775 37.4396 -17.0136 -16.784 37.4421 -17.0468 -16.7899 
37.4454 -17.0774 -16.7952 37.4492 -17.1051 -16.7999 37.4537 -17.1297 -16.8039 
37.4587 -17.1512 -16.8072 37.4643 -17.1697 -16.8099 37.4661 -17.1782 -16.8112 
37.4733 -17.1972 -16.8138 37.1186 -35.8816 -49.7265 37.1445 -35.8735 -49.7682 
37.1717 -35.8667 -49.8094 37.2009 -35.8622 -49.8496 37.2321 -35.8601 -49.8885 
37.2653 -35.8609 -49.9257 37.3003 -35.8643 -49.961 37.3368 -35.8702 -49.9944 
37.3747 -35.8788 -50.0255 37.4139 -35.8902 -50.0541 37.4538 -35.9034 -50.0809 
37.4941 -35.9178 -50.1063 37.5347 -35.9332 -50.1306 37.5755 -35.9493 -50.1541 
37.6165 -35.9659 -50.1771 37.6575 -35.9828 -50.1997 37.6985 -35.9999 -50.2221 
37.7396 -36.0172 -50.2441 37.7807 -36.0347 -50.2661 37.8218 -36.0522 -50.2879 
37.8397 -36.0363 -50.3317 37.8508 -36.0881 -50.2689 53.4972 -30.8912 -51.1278 
53.4893 -30.9275 -51.1612 53.4845 -30.9655 -51.1935 53.4833 -31.0049 -51.2242 
53.4855 -31.0456 -51.2532 53.4914 -31.0866 -51.2812 53.5004 -31.128 -51.3077 
53.5122 -31.1698 -51.3324 53.5273 -31.2119 -51.3548 53.5453 -31.254 -51.3749 
53.5659 -31.2958 -51.3929 53.5857 -31.3378 -51.4116 53.6023 -31.3799 -51.4328 
53.616 -31.4219 -51.4562 53.63 -31.4639 -51.4794 53.6466 -31.506 -51.5005 
53.666 -31.548 -51.5195 53.6884 -31.5895 -51.5359 35.5774 -43.4614 -26.8861 
35.5491 -43.4334 -26.8558 35.5218 -43.4061 -26.8241 35.4952 -43.3794 -26.7912 
35.4694 -43.3534 -26.7572 35.4442 -43.328 -26.7223 35.4184 -43.3041 -26.6866 
35.3947 -43.2791 -26.6504 35.3713 -43.2545 -26.6137 35.3482 -43.2302 -26.5766 
35.3251 -43.2065 -26.5391 35.3023 -43.1831 -26.5013 35.281 -43.1585 -26.4634 
35.2591 -43.135 -26.4251 35.2372 -43.1116 -26.3868 35.2155 -43.0883 -26.3482 
35.1938 -43.065 -26.3097 35.172 -43.0417 -26.2713 35.15 -43.0181 -26.2331 
35.1277 -42.9944 -26.1951 35.1302 -42.9924 -26.1453 35.0917 -42.9605 -26.1879 
50.5364 -17.8757 -35.5273 50.552 -17.9205 -35.5432 50.5683 -17.9657 -35.557 
50.5853 -18.0112 -35.5687 50.6029 -18.0569 -35.5788 50.6208 -18.1028 -35.5874 
50.6391 -18.1487 -35.595 50.6576 -18.1947 -35.6016 50.6763 -18.2407 -35.6073 
50.6953 -18.2867 -35.6121 50.7145 -18.3327 -35.6163 50.7338 -18.3787 -35.6197 
50.7533 -18.4246 -35.6226 50.773 -18.4706 -35.6248 50.7927 -18.5165 -35.6265 
50.8126 -18.5623 -35.6276 50.8326 -18.6081 -35.6283 50.8527 -18.6539 -35.6284 
50.8729 -18.6996 -35.628 50.8932 -18.7453 -35.6274 50.9151 -18.7772 -35.5971 
50.9026 -18.7838 -35.6567 50.5486 -17.8358 -35.4122 50.5677 -17.854 -35.3697 
50.5856 -17.8687 -35.3254 50.6026 -17.8806 -35.2799 50.6189 -17.8905 -35.2337 
50.63 -17.9007 -35.1858 50.6405 -17.9102 -35.1381 50.6507 -17.9189 -35.0902 
50.6606 -17.9271 -35.0422 50.6704 -17.9351 -34.994 50.6802 -17.943 -34.9458 
50.69 -17.9509 -34.8976 50.6998 -17.9588 -34.8494 50.7097 -17.9668 -34.8012 
50.7196 -17.975 -34.753 50.7296 -17.9833 -34.7048 50.7396 -17.9915 -34.6566 
50.7495 -17.9997 -34.6083 50.7594 -18.0079 -34.5601 50.7694 -18.0161 -34.5119 
50.7725 -18.0096 -34.4625 50.7851 -18.038 -34.4699 32.0354 -36.8625 -40.0962 
32.0222 -36.8277 -40.1295 32.0082 -36.7924 -40.162 31.9935 -36.7566 -40.1936 
31.9779 -36.7204 -40.2243 31.9615 -36.6837 -40.2539 31.9441 -36.6465 -40.2824 
31.9258 -36.6088 -40.3095 31.9064 -36.5707 -40.3352 31.8858 -36.5321 -40.3591 
31.8637 -36.4929 -40.3808 31.84 -36.4533 -40.3997 31.8147 -36.4134 -40.4157 
31.7877 -36.3734 -40.4281 31.759 -36.3335 -40.4367 31.7291 -36.294 -40.4422 
31.6981 -36.255 -40.444 31.666 -36.2168 -40.4422 31.6322 -36.1805 -40.4371 
31.5975 -36.1456 -40.4289 31.5644 -36.1242 -40.3981 31.5707 -36.1068 -40.4455 
31.5308 -36.1012 -40.369 31.4967 -36.0766 -40.342 31.4621 -36.0505 -40.3171 
31.4272 -36.0231 -40.294 31.3922 -35.9948 -40.2723 31.3571 -35.9658 -40.2516 
31.3219 -35.9364 -40.2317 31.2867 -35.9068 -40.2122 31.2514 -35.877 -40.1929 
31.2162 -35.8471 -40.1738 31.181 -35.8173 -40.1546 31.1457 -35.7875 -40.1353 
31.1105 -35.7578 -40.1159 31.0753 -35.7283 -40.0962 31.0401 -35.6988 -40.0764 
31.0049 -35.6693 -40.0566 30.9697 -35.6399 -40.0367 30.9345 -35.6105 -40.0168 
30.8993 -35.5811 -39.9969 30.8641 -35.5516 -39.977 30.8458 -35.5548 -39.9306 
30.8411 -35.5137 -40.0001 57.8313 -32.3675 -44.5807 57.8126 -32.3254 -44.6001 
57.7939 -32.2819 -44.616 57.7755 -32.2373 -44.6284 57.7573 -32.192 -44.6378 
57.7395 -32.1463 -44.6442 57.7219 -32.1004 -44.6488 57.7046 -32.0545 -44.6521 
57.6873 -32.0086 -44.6551 57.6701 -31.9629 -44.6581 57.6529 -31.9174 -44.6617 
57.6356 -31.8722 -44.6664 57.6182 -31.8271 -44.6717 57.601 -31.7824 -44.6768 
57.5843 -31.7383 -44.6801 57.5683 -31.6947 -44.6805 57.553 -31.652 -44.6787 
57.5383 -31.6107 -44.6767 57.5245 -31.571 -44.673 57.5115 -31.5329 -44.6676 
57.4941 -31.4983 -44.695 57.5096 -31.5111 -44.6323 59.5202 -36.073 -48.2936 
59.5041 -36.0454 -48.332 59.4873 -36.0155 -48.3684 59.47 -35.9839 -48.4031 
59.4523 -35.951 -48.4363 59.4344 -35.9171 -48.4684 59.4163 -35.8825 -48.4996 
59.3981 -35.8474 -48.5302 59.4057 -35.8013 -48.5635 59.3614 -35.7762 -48.59 
59.3347 -35.7437 -48.6185 59.3036 -35.717 -48.6407 59.2724 -35.6902 -48.6628 
59.2411 -35.6631 -48.6848 59.2096 -35.6359 -48.7068 59.1781 -35.6085 -48.7287 
59.1465 -35.5809 -48.7506 59.1147 -35.5532 -48.7726 59.0829 -35.5254 -48.7945 
59.051 -35.4973 -48.8164 59.0265 -35.495 -48.8584 59.026 -35.4563 -48.8082 
33.5756 16.2062 -19.2318 33.5862 16.2107 -19.1832 33.5989 16.2127 -19.1349 
33.6138 16.2117 -19.0873 33.631 16.2078 -19.0405 33.6503 16.2008 -18.995 
33.6714 16.1913 -18.9507 33.6943 16.179 -18.9081 33.7188 16.1642 -18.8671 
33.7449 16.1467 -18.8283 33.7724 16.1267 -18.7916 33.8012 16.1046 -18.7572 
33.8311 16.0799 -18.7257 33.862 16.053 -18.697 33.8938 16.024 -18.6716 
33.926 15.9934 -18.6489 33.9587 15.9613 -18.6294 33.9916 15.9277 -18.6131 
34.0244 15.8934 -18.5989 34.0572 15.859 -18.5851 34.0779 15.85 -18.5408 
34.0794 15.8231 -18.6114 35.9793 11.0354 -24.6796 35.9434 11.0631 -24.7006 
35.9078 11.0898 -24.7232 35.8729 11.1152 -24.7477 35.8388 11.1389 -24.7743 
35.806 11.1607 -24.8031 35.7745 11.1806 -24.8337 35.7443 11.1986 -24.8657 
35.7158 11.2144 -24.8994 35.6891 11.228 -24.9343 35.664 11.2396 -24.9703 
35.6411 11.2487 -25.0072 35.6203 11.2555 -25.0449 35.6016 11.26 -25.0832 
35.5855 11.2619 -25.1219 35.5718 11.2612 -25.1608 35.5606 11.2582 -25.1998 
35.5522 11.2524 -25.2387 35.5466 11.2441 -25.2772 35.5435 11.2334 -25.3152 
35.5422 11.2211 -25.3529 35.5387 11.2243 -25.3535 31.9551 -13.0601 -40.2013 
31.9863 -13.0568 -40.2399 32.0173 -13.0553 -40.2788 32.0481 -13.0552 -40.3177 
32.0791 -13.0519 -40.356 32.1102 -13.0455 -40.3935 32.1413 -13.0357 -40.43 
32.1725 -13.0228 -40.4655 32.2034 -13.0069 -40.4999 32.2341 -12.9878 -40.533 
32.2643 -12.9655 -40.5645 32.2939 -12.9404 -40.5944 32.3228 -12.9121 -40.6223 
32.3505 -12.8806 -40.6479 32.3771 -12.8461 -40.671 32.4025 -12.8095 -40.692 
32.4266 -12.7705 -40.7107 32.4492 -12.7296 -40.7269 32.4704 -12.687 -40.7408 
32.4907 -12.6434 -40.7532 32.5104 -12.5988 -40.7644 32.5115 -12.6012 -40.7667 
49.3354 -20.0253 -43.1397 49.3129 -20.0272 -43.1836 49.2884 -20.0262 -43.2266 
49.2621 -20.0222 -43.2682 49.234 -20.015 -43.308 49.2043 -20.0048 -43.3459 
49.1732 -19.9916 -43.3815 49.1409 -19.9755 -43.4148 49.1077 -19.957 -43.4457 
49.0738 -19.9361 -43.4743 49.0393 -19.9126 -43.4999 49.0044 -19.8867 -43.5223 
48.9693 -19.8587 -43.5418 48.9341 -19.8284 -43.5578 48.8992 -19.7964 -43.5706 
48.8647 -19.7626 -43.5798 48.8307 -19.7273 -43.5856 48.7975 -19.6908 -43.5884 
48.7651 -19.6533 -43.5878 48.7339 -19.615 -43.5838 48.7019 -19.5999 -43.6181 
48.7286 -19.5842 -43.5448 39.9195 -42.0335 -13.495 39.8787 -42.0324 -13.4662 
39.8389 -42.0301 -13.436 39.8 -42.0268 -13.4047 39.7621 -42.0225 -13.3724 
39.725 -42.0174 -13.3393 39.6885 -42.0116 -13.3056 39.6525 -42.0054 -13.2715 
39.6232 -42.0145 -13.2274 39.5858 -42.0019 -13.196 39.5486 -41.9891 -13.1644 
39.5117 -41.9761 -13.1325 39.4764 -41.9628 -13.1005 39.4432 -41.962 -13.0608 
39.4062 -41.9357 -13.0359 39.3712 -41.9222 -13.0036 39.3362 -41.9086 -12.9711 
39.3012 -41.8949 -12.9386 39.2661 -41.8813 -12.9061 39.2311 -41.8676 -12.8736 
39.2275 -41.8429 -12.8304 39.1818 -41.8716 -12.8675 37.4881 -17.2445 -16.8206 
37.5022 -17.292 -16.8275 37.5158 -17.3396 -16.8345 37.5289 -17.3873 -16.8416 
37.542 -17.435 -16.8487 37.555 -17.4827 -16.8558 37.5683 -17.5303 -16.8629 
37.5817 -17.5778 -16.8699 37.5955 -17.6252 -16.8768 37.61 -17.6724 -16.8836 
37.6257 -17.7191 -16.8901 37.6428 -17.7653 -16.8964 37.662 -17.8104 -16.9021 
37.6837 -17.8542 -16.9072 37.7082 -17.8963 -16.9115 37.7352 -17.9366 -16.9152 
37.7647 -17.9747 -16.918 37.7964 -18.0107 -16.9201 37.8305 -18.0441 -16.9214 
37.8669 -18.0747 -16.9218 37.8901 -18.1065 -16.9236 37.9102 -18.0993 -16.9186 
52.6601 -22.3932 -34.0746 52.6838 -22.4303 -34.0983 52.7074 -22.4692 -34.1192 
52.7309 -22.5093 -34.1376 52.7542 -22.5503 -34.154 52.7773 -22.5921 -34.1688 
53.7896 -48.2296 -44.3893 53.806 -48.2107 -44.4326 53.8249 -48.1916 -44.4748 
53.8456 -48.1725 -44.5161 53.8674 -48.1534 -44.5568 53.89 -48.1342 -44.5971 
53.9129 -48.1151 -44.6371 53.9358 -48.0952 -44.6769 53.9583 -48.0737 -44.7156 
53.9803 -48.0521 -44.7545 54.0012 -48.0304 -44.794 54.0204 -48.0086 -44.8342 
54.0375 -47.9867 -44.8752 54.052 -47.9649 -44.917 54.0638 -47.943 -44.9596 
54.0721 -47.9213 -45.003 54.0767 -47.8999 -45.0469 54.0772 -47.879 -45.0912 
54.0742 -47.8585 -45.1356 54.0678 -47.8386 -45.1798 54.031 -47.829 -45.2113 
54.0946 -47.8177 -45.2156 49.0202 -44.3983 -25.1454 49.031 -44.4214 -25.1884 
49.0421 -44.4432 -25.232 49.0538 -44.4645 -25.2757 49.0662 -44.4852 -25.3194 
49.079 -44.5055 -25.3632 49.0924 -44.5255 -25.4071 49.1061 -44.5451 -25.4509 
49.1201 -44.5644 -25.4948 49.1345 -44.5835 -25.5388 49.1491 -44.6023 -25.5827 
49.1638 -44.621 -25.6266 49.1788 -44.6395 -25.6705 49.1939 -44.6579 -25.7145 
49.2093 -44.676 -25.7584 49.2249 -44.6939 -25.8024 49.2408 -44.7116 -25.8463 
49.2568 -44.7292 -25.8903 49.2731 -44.7465 -25.9342 49.2897 -44.7635 -25.9782 
49.2791 -44.7982 -26.0125 49.326 -44.7548 -26.0115 35.6444 13.5316 -19.8632 
35.6361 13.5559 -19.8203 35.6254 13.5825 -19.7794 35.6125 13.611 -19.7403 
35.5974 13.6414 -19.7037 35.5799 13.6735 -19.6696 35.5605 13.7072 -19.6381 
35.5398 13.7417 -19.6084 35.5186 13.7766 -19.5796 35.4969 13.8117 -19.5514 
35.4751 13.847 -19.5234 35.4533 13.8822 -19.4954 35.4317 13.9173 -19.4672 
35.4102 13.9523 -19.4387 35.389 13.9872 -19.4098 35.368 14.0219 -19.3805 
35.3473 14.0565 -19.3509 35.3268 14.0908 -19.321 35.3066 14.125 -19.2906 
35.2866 14.159 -19.2598 35.2575 14.1977 -19.2474 35.2795 14.1823 -19.2162 
23.3365 24.4305 -22.7673 23.3749 24.4255 -22.7357 23.4112 24.4223 -22.7014 
23.4454 24.4207 -22.665 23.4773 24.4209 -22.6264 23.5063 24.4221 -22.5858 
23.5327 24.4249 -22.5434 23.5565 24.4293 -22.4997 23.5771 24.4354 -22.4546 
23.5947 24.4431 -22.4085 23.6091 24.4524 -22.3615 23.62 24.4634 -22.314 
23.6275 24.4758 -22.2662 23.6317 24.4897 -22.2184 23.6325 24.5049 -22.1708 
23.6297 24.5214 -22.1237 23.6242 24.5389 -22.0772 23.6163 24.5571 -22.0313 
23.6061 24.5761 -21.9862 23.5938 24.5957 -21.9419 23.5896 24.6127 -21.8951 
23.5739 24.6172 -21.9014 59.8032 -36.8493 -48.8889 59.7804 -36.8193 -48.9222 
59.757 -36.7924 -48.9579 59.7333 -36.7683 -48.9955 59.7093 -36.7476 -49.0352 
59.6852 -36.7306 -49.0768 59.6625 -36.713 -49.1152 59.6399 -36.6975 -49.1543 
59.6417 -36.6782 -49.2059 59.6062 -36.6681 -49.2393 59.5709 -36.6587 -49.273 
59.5423 -36.6546 -49.3023 59.5135 -36.6509 -49.3319 59.4846 -36.6475 -49.362 
59.4554 -36.6443 -49.3924 59.426 -36.6413 -49.4232 59.3963 -36.6385 -49.4544 
59.3665 -36.6363 -49.486 59.3367 -36.6347 -49.5181 59.3072 -36.6347 -49.5508 
59.2799 -36.643 -49.5856 59.2762 -36.6265 -49.5803 37.0728 2.01986 -40.0629 
37.0774 1.98835 -40.1015 37.083 1.95635 -40.1395 37.0896 1.9239 -40.1769 
37.097 1.89105 -40.2139 37.1052 1.85785 -40.2504 37.1141 1.82434 -40.2864 
37.1236 1.79055 -40.322 37.1339 1.75648 -40.3571 37.1448 1.72215 -40.3918 
37.1564 1.68758 -40.426 37.1689 1.65269 -40.4596 37.1821 1.61753 -40.4926 
37.1961 1.5821 -40.5249 37.2109 1.54643 -40.5567 37.2266 1.51051 -40.5877 
37.2432 1.47433 -40.618 37.2606 1.43794 -40.6475 37.2794 1.40125 -40.6758 
37.2969 1.36174 -40.701 37.3359 1.33286 -40.6892 37.2836 1.34688 -40.747 
24.3292 12.6592 -40.7957 24.2973 12.6926 -40.7765 24.264 12.7253 -40.7587 
24.2293 12.7574 -40.7422 24.1936 12.7888 -40.7269 24.1568 12.8196 -40.7128 
24.123 12.858 -40.7076 24.0809 12.8794 -40.6874 24.0417 12.9084 -40.6761 
24.0009 12.9324 -40.6616 23.9594 12.9558 -40.6481 23.9173 12.9785 -40.6354 
23.8745 13.0006 -40.6235 23.8312 13.0221 -40.6125 23.7872 13.0428 -40.6024 
23.7428 13.0629 -40.5932 23.6978 13.0822 -40.5849 23.6523 13.1008 -40.5776 
23.6062 13.1185 -40.5713 23.5598 13.1355 -40.5659 23.5119 13.149 -40.5647 
23.5154 13.1559 -40.5564 55.1094 -45.6953 -48.4356 55.141 -45.7126 -48.4012 
55.1728 -45.7299 -48.3669 55.2042 -45.7473 -48.3324 55.2344 -45.7657 -48.2974 
55.2634 -45.7848 -48.2618 55.2911 -45.8049 -48.2256 55.3174 -45.8258 -48.1889 
55.3427 -45.8474 -48.1519 55.367 -45.8695 -48.1146 55.3905 -45.892 -48.0771 
55.4118 -45.9156 -48.0391 55.4325 -45.9391 -48.0015 55.4535 -45.9619 -47.9647 
55.475 -45.9837 -47.9289 55.4972 -46.0043 -47.8944 55.52 -46.0234 -47.8613 
55.5428 -46.0386 -47.828 55.5664 -46.0484 -47.7997 55.5905 -46.0567 -47.7737 
55.6326 -46.0462 -47.7721 55.5837 -46.0794 -47.7373 57.2163 -34.557 -36.634 
57.1914 -34.559 -36.5907 57.1665 -34.5651 -36.5476 57.1416 -34.5744 -36.505 
57.117 -34.5863 -36.4629 57.0925 -34.6002 -36.4213 57.0684 -34.6142 -36.3804 
57.0587 -34.6301 -36.3316 57.0207 -34.6457 -36.2995 56.997 -34.6626 -36.2594 
56.9734 -34.6802 -36.2196 56.9498 -34.6983 -36.1798 56.9263 -34.7169 -36.1402 
56.9028 -34.7357 -36.1007 56.8794 -34.7549 -36.0613 56.856 -34.7744 -36.022 
56.8326 -34.7941 -35.9827 56.8093 -34.8139 -35.9436 56.786 -34.834 -35.9044 
56.7627 -34.8542 -35.8653 56.7394 -34.84 -35.8236 56.7505 -34.8993 -35.8476 
40.0681 -41.2423 -46.8381 40.0303 -41.2287 -46.8084 39.9918 -41.2122 -46.7811 
39.9528 -41.193 -46.7565 39.9136 -41.1713 -46.7344 39.8745 -41.1471 -46.7152 
39.8356 -41.1206 -46.699 39.7972 -41.0923 -46.6856 39.7594 -41.0626 -46.6745 
39.7225 -41.0319 -46.6655 39.6852 -41.0031 -46.6539 39.6475 -40.9767 -46.639 
39.6096 -40.9511 -46.6229 39.5715 -40.926 -46.6062 39.5334 -40.9004 -46.59 
39.4953 -40.874 -46.5745 39.457 -40.8481 -46.5584 39.4187 -40.8219 -46.5425 
39.3803 -40.7966 -46.5255 39.3419 -40.7713 -46.5086 39.3157 -40.7799 -46.4673 
39.3205 -40.7314 -46.529 33.1885 17.1419 -16.7645 33.2174 17.1043 -16.7487 
33.2455 17.0673 -16.7301 33.2727 17.031 -16.7092 33.2992 16.9952 -16.6864 
33.325 16.96 -16.6622 33.3503 16.9252 -16.6367 33.375 16.8908 -16.6101 
33.3993 16.8568 -16.5827 33.4233 16.8231 -16.5546 33.4468 16.7898 -16.5257 
33.4701 16.7567 -16.4963 33.493 16.7239 -16.4664 33.5157 16.6913 -16.4361 
33.5382 16.6589 -16.4054 33.5605 16.6267 -16.3743 33.5827 16.5946 -16.3431 
33.6048 16.5626 -16.3118 33.6268 16.5306 -16.2803 33.6488 16.4987 -16.2487 
33.6583 16.4795 -16.2036 33.6789 16.4606 -16.237 35.9095 13.5016 -19.0338 
35.8936 13.5325 -18.9979 35.8801 13.5615 -18.9595 35.8687 13.5887 -18.9191 
35.8601 13.6134 -18.8765 35.8537 13.636 -18.8323 35.8497 13.6562 -18.7868 
35.8476 13.6746 -18.7403 35.8468 13.6915 -18.6933 35.8471 13.7073 -18.6459 
35.8482 13.7223 -18.5982 35.85 13.7366 -18.5503 35.8521 13.7504 -18.5023 
35.8548 13.7637 -18.4541 35.858 13.7763 -18.4059 35.8621 13.7881 -18.3574 
35.8668 13.7991 -18.3089 35.8826 13.8184 -18.2633 35.879 13.8207 -18.212 
35.8834 13.8294 -18.1629 35.8708 13.8266 -18.1151 35.8732 13.8236 -18.1148 
44.1949 -20.1384 -24.8554 44.2406 -20.1583 -24.8525 44.2862 -20.1782 -24.8495 
44.3316 -20.1986 -24.8466 44.3765 -20.2196 -24.8439 44.4211 -20.2414 -24.8415 
44.465 -20.2642 -24.8393 44.5082 -20.2883 -24.8361 44.5514 -20.3118 -24.8328 
44.5939 -20.3363 -24.8296 44.6359 -20.3618 -24.8264 44.6772 -20.3881 -24.8232 
44.718 -20.4153 -24.82 44.7583 -20.4432 -24.8169 44.7982 -20.4717 -24.8138 
44.8377 -20.5007 -24.8107 44.8769 -20.5302 -24.8076 44.916 -20.5599 -24.8045 
44.955 -20.5898 -24.8014 44.994 -20.6196 -24.7984 45.0255 -20.6479 -24.7958 
45.0206 -20.6356 -24.7963 39.6701 -42.8482 -14.6636 39.6961 -42.8259 -14.6323 
39.7238 -42.8047 -14.6033 39.745 -42.7649 -14.5887 39.7731 -42.7409 -14.5675 
39.8019 -42.7179 -14.5487 39.8314 -42.6965 -14.5328 39.8612 -42.6767 -14.52 
39.8907 -42.6589 -14.51 39.9189 -42.6429 -14.5024 39.9449 -42.6286 -14.496 
53.3128 -29.2377 -26.5516 53.3225 -29.2753 -26.5831 53.3348 -29.3112 -26.6157 
53.3476 -29.3458 -26.6495 53.3606 -29.3795 -26.6841 53.3737 -29.4126 -26.7192 
53.3869 -29.4454 -26.7545 53.4 -29.4782 -26.7899 53.4132 -29.511 -26.8252 
53.4263 -29.5442 -26.8602 53.4393 -29.5778 -26.8949 53.4522 -29.612 -26.9289 
53.4648 -29.647 -26.9623 53.4773 -29.6826 -26.9949 53.5013 -29.7187 -27.0226 
53.5119 -29.7564 -27.0535 53.5223 -29.7949 -27.0833 53.5327 -29.8342 -27.1121 
53.5429 -29.8744 -27.1396 53.553 -29.9153 -27.1659 53.5577 -29.9641 -27.1593 
53.5638 -29.9295 -27.2129 50.4429 -30.3936 -18.8914 50.4258 -30.3982 -18.9369 
50.4112 -30.4048 -18.9832 50.4 -30.4139 -19.0301 50.3916 -30.4251 -19.0771 
50.3863 -30.4384 -19.1241 50.3841 -30.4537 -19.1709 50.384 -30.4704 -19.2172 
50.3856 -30.488 -19.2632 50.388 -30.5062 -19.3089 50.3909 -30.5246 -19.3544 
50.3937 -30.5429 -19.3999 50.3956 -30.5607 -19.4457 50.3964 -30.5778 -19.4916 
50.3956 -30.5939 -19.5377 50.3929 -30.6087 -19.5841 50.3874 -30.6216 -19.6305 
50.3788 -30.6325 -19.6769 50.3672 -30.6409 -19.7227 50.3529 -30.6473 -19.7678 
50.3445 -30.6537 -19.8016 50.3361 -30.6523 -19.8138 57.1663 -33.2606 -37.0184 
57.1521 -33.2144 -37.0056 57.1376 -33.1685 -36.9922 57.1229 -33.1228 -36.9782 
57.1081 -33.0772 -36.964 57.0931 -33.0317 -36.9496 57.0782 -32.9863 -36.935 
57.0632 -32.9409 -36.9205 57.0483 -32.8954 -36.9061 57.0335 -32.8499 -36.8918 
57.0186 -32.8043 -36.8775 57.0039 -32.7587 -36.8635 56.9892 -32.7129 -36.8496 
56.9746 -32.6671 -36.8359 56.9601 -32.6212 -36.8225 56.9457 -32.5752 -36.8092 
56.9314 -32.5291 -36.7962 56.9171 -32.483 -36.7832 56.9028 -32.4369 -36.7702 
56.8886 -32.3907 -36.7574 56.8789 -32.3417 -36.7548 56.8705 -32.3498 -36.7351 
59.2513 -36.6558 -49.6245 59.2221 -36.6673 -49.6633 35.3819 -37.548 -45.1676 
35.364 -37.5694 -45.1256 35.3504 -37.5832 -45.0795 35.3345 -37.5945 -45.0335 
35.3151 -37.6042 -44.9887 35.2932 -37.6112 -44.945 35.2693 -37.615 -44.9022 
35.2438 -37.6163 -44.8603 35.2227 -37.6085 -44.8164 35.195 -37.6031 -44.777 
35.1657 -37.5948 -44.7395 35.1349 -37.5835 -44.7042 35.1027 -37.5693 -44.6714 
35.0694 -37.5523 -44.641 35.0352 -37.5328 -44.613 35.0002 -37.5109 -44.5876 
34.9644 -37.4868 -44.5646 34.9283 -37.4611 -44.5434 45.0612 -20.6828 -24.7929 
45.0975 -20.717 -24.7899 45.1346 -20.7506 -24.7896 45.172 -20.7837 -24.7891 
45.2093 -20.817 -24.7887 45.2456 -20.8514 -24.7884 33.0775 -40.8999 -29.2838 
33.0515 -40.8732 -29.2506 33.024 -40.8447 -29.22 32.9953 -40.8146 -29.1922 
32.9655 -40.7829 -29.1677 32.9347 -40.7499 -29.1462 32.9031 -40.7159 -29.1276 
32.871 -40.681 -29.1118 32.8384 -40.6455 -29.0986 32.8056 -40.6094 -29.0878 
32.7735 -40.572 -29.0794 32.7414 -40.5343 -29.073 32.7094 -40.4964 -29.0686 
32.6773 -40.4583 -29.0661 32.6439 -40.4213 -29.0656 32.6126 -40.3824 -29.0667 
32.5815 -40.3435 -29.0694 32.5501 -40.305 -29.0737 32.5188 -40.2668 -29.0795 
32.4876 -40.2287 -29.0867 32.4725 -40.2103 -29.0427 32.4836 -40.2188 -29.1356 
42.9341 -15.3831 -19.2001 42.9565 -15.4135 -19.1688 42.9792 -15.4441 -19.1375 
43.0017 -15.4746 -19.1059 43.0233 -15.5049 -19.0734 43.0434 -15.5347 -19.0395 
43.0616 -15.5638 -19.0041 43.0779 -15.5921 -18.967 43.0925 -15.6198 -18.9289 
43.1061 -15.647 -18.89 43.1184 -15.6735 -18.8505 43.1297 -15.6996 -18.8105 
43.14 -15.725 -18.77 43.1492 -15.7501 -18.7294 43.1561 -15.7796 -18.6947 
43.163 -15.809 -18.6602 43.17 -15.8384 -18.6258 43.1769 -15.8677 -18.5915 
43.1839 -15.8969 -18.5573 43.1915 -15.9261 -18.5236 43.1866 -15.9448 -18.4935 
43.2099 -15.9604 -18.4925 33.7055 11.8369 -32.0449 33.7079 11.8119 -32.0881 
33.7121 11.7847 -32.1297 33.7188 11.755 -32.1693 33.7275 11.7233 -32.2069 
33.7381 11.6896 -32.2421 33.7508 11.6543 -32.2749 33.7652 11.6175 -32.3052 
33.7814 11.5793 -32.3327 33.7993 11.54 -32.3574 33.8189 11.4999 -32.3788 
33.839 11.4597 -32.3985 33.8576 11.4204 -32.421 33.875 11.3818 -32.446 
33.893 11.3426 -32.47 33.9128 11.3024 -32.491 33.934 11.2615 -32.5089 
33.9566 11.22 -32.5236 33.9807 11.1782 -32.5346 34.0061 11.1364 -32.5417 
34.0309 11.1185 -32.5023 34.0041 11.1167 -32.5875 51.815 -39.3663 -24.0498 
51.8163 -39.3231 -24.0246 51.8168 -39.2805 -23.9984 51.8166 -39.2385 -23.9714 
51.8159 -39.1968 -23.9438 51.8148 -39.1554 -23.9158 51.8135 -39.1143 -23.8874 
51.8119 -39.0733 -23.8588 51.8102 -39.0325 -23.83 51.8083 -38.9917 -23.8011 
51.8064 -38.9511 -23.772 51.8043 -38.9105 -23.7429 51.8023 -38.8699 -23.7138 
51.8002 -38.8294 -23.6846 51.798 -38.7889 -23.6553 51.7959 -38.7484 -23.6261 
51.7937 -38.708 -23.5968 51.7915 -38.6675 -23.5675 51.7892 -38.6272 -23.5381 
51.7868 -38.5869 -23.5085 51.8146 -38.5445 -23.5105 51.7629 -38.581 -23.465 
31.995 14.391 -29.477 31.9617 14.4283 -29.4785 31.9284 14.4653 -29.4826 
31.895 14.502 -29.489 31.8618 14.5385 -29.497 31.8286 14.5747 -29.5064 
31.7955 14.6107 -29.5167 31.7625 14.6466 -29.5278 31.7295 14.6824 -29.5392 
31.6965 14.7181 -29.5509 31.6635 14.7538 -29.5626 31.6306 14.7896 -29.5742 
31.5976 14.8253 -29.5858 31.5646 14.8611 -29.5972 31.5315 14.897 -29.6082 
31.4985 14.933 -29.6187 31.4653 14.9691 -29.6284 31.4321 15.0055 -29.6371 
31.3988 15.042 -29.6448 31.3655 15.0787 -29.6514 31.3357 15.1091 -29.6776 
31.3345 15.1153 -29.6373 32.5032 -21.9848 -51.1032 32.4574 -21.9673 -51.1115 
32.4119 -21.9487 -51.1195 32.3668 -21.9291 -51.1271 32.3223 -21.9082 -51.1343 
32.2784 -21.8858 -51.1411 32.2353 -21.8618 -51.1472 32.1934 -21.8357 -51.1525 
32.153 -21.8073 -51.157 32.1145 -21.7761 -51.1603 32.0781 -21.7424 -51.1625 
32.0435 -21.7069 -51.1637 32.0101 -21.67 -51.1644 31.978 -21.632 -51.1645 
31.9467 -21.5934 -51.1642 31.9162 -21.5541 -51.1635 31.8865 -21.5142 -51.1625 
31.8582 -21.4732 -51.1609 31.8322 -21.4308 -51.1583 31.809 -21.3869 -51.1547 
31.7695 -21.3568 -51.1585 31.8068 -21.3382 -51.1444 51.7413 -38.5691 -23.4215 
51.7211 -38.5542 -23.3783 51.7023 -38.5362 -23.3356 51.6854 -38.5148 -23.2937 
51.6699 -38.4907 -23.2527 51.6558 -38.4644 -23.2125 51.6428 -38.4365 -23.1732 
51.6308 -38.4071 -23.1345 51.6196 -38.3766 -23.0965 51.6092 -38.3451 -23.0591 
51.5993 -38.3128 -23.0223 51.59 -38.2798 -22.9859 51.5812 -38.2463 -22.9499 
51.573 -38.212 -22.9144 51.5652 -38.1772 -22.8793 51.5579 -38.1419 -22.8447 
51.551 -38.106 -22.8105 51.5445 -38.0697 -22.7768 51.5385 -38.033 -22.7434 
51.5328 -37.9959 -22.7104 51.553 -37.9504 -22.7151 51.5062 -37.9993 -22.6682 
48.5059 -33.2954 -54.2822 48.5221 -33.2487 -54.274 48.5356 -33.2027 -54.2728 
48.5335 -33.1742 -54.227 48.5358 -33.1328 -54.2101 48.5351 -33.0907 -54.1938 
48.5305 -33.048 -54.1781 48.5228 -33.0051 -54.1633 48.5122 -32.9619 -54.1491 
48.5008 -32.9189 -54.1344 48.4905 -32.8767 -54.1181 48.4833 -32.8351 -54.1012 
48.4795 -32.7931 -54.0834 48.479 -32.7517 -54.0651 48.4818 -32.7104 -54.046 
48.4873 -32.6704 -54.0269 48.4891 -32.6297 -54.0083 48.487 -32.5888 -53.9906 
48.4823 -32.5488 -53.9739 48.4743 -32.5092 -53.9582 48.461 -32.4703 -53.944 
48.472 -32.4693 -53.941 31.8667 13.4226 -33.5484 31.8456 13.4238 -33.5938 
31.8225 13.4277 -33.6379 31.7978 13.4339 -33.6809 31.7718 13.4418 -33.7229 
31.7449 13.4513 -33.764 31.7172 13.462 -33.8042 31.6889 13.4736 -33.8438 
31.6602 13.4861 -33.8827 31.6374 13.5051 -33.924 31.602 13.5125 -33.9589 
31.5681 13.5224 -33.9944 31.5363 13.5351 -34.0302 31.4949 13.5371 -34.0584 
31.4589 13.5463 -34.0907 31.4227 13.5557 -34.1228 31.3863 13.5655 -34.1548 
31.3497 13.5755 -34.1865 31.313 13.5857 -34.2181 31.2762 13.5962 -34.2495 
31.2382 13.6092 -34.2785 31.2407 13.604 -34.2832 30.8234 -35.5525 -39.886 
30.7989 -35.5472 -39.8427 30.7727 -35.5392 -39.8009 30.7446 -35.5281 -39.761 
30.7153 -35.5147 -39.7228 30.6851 -35.4997 -39.6859 30.6543 -35.4834 -39.65 
30.6231 -35.4663 -39.6149 30.5916 -35.4486 -39.5803 30.5601 -35.4308 -39.5459 
30.5284 -35.4127 -39.5116 30.4968 -35.3948 -39.4773 30.4654 -35.3771 -39.4427 
30.4342 -35.3601 -39.4075 30.4034 -35.3439 -39.3716 30.3731 -35.3286 -39.3349 
30.3436 -35.315 -39.2969 30.3152 -35.3033 -39.2575 30.2882 -35.294 -39.2164 
30.2629 -35.2873 -39.1738 30.2514 -35.2987 -39.1265 30.2292 -35.2642 -39.145 
30.7567 -9.49615 -37.9882 30.736 -9.45076 -37.989 30.7149 -9.4056 -37.989 
30.6939 -9.36051 -37.9886 30.6738 -9.31497 -37.9876 30.6538 -9.26943 -37.987 
30.634 -9.22385 -37.9869 30.6146 -9.17821 -37.9876 30.5954 -9.13249 -37.9892 
30.5766 -9.0867 -37.9917 30.5581 -9.04084 -37.9951 30.5401 -8.99494 -37.9995 
30.5224 -8.949 -38.0048 30.505 -8.90304 -38.011 30.4881 -8.85707 -38.0183 
30.4716 -8.81113 -38.0265 30.4555 -8.76522 -38.0357 30.4398 -8.71937 -38.0458 
30.4245 -8.67359 -38.0569 30.4096 -8.62791 -38.0688 30.4063 -8.60684 -38.0829 
30.4025 -8.61681 -38.0632 45.1409 -0.282594 -17.7308 45.1222 -0.249295 -17.6985 
45.105 -0.217941 -17.6636 45.0889 -0.188738 -17.6264 45.0741 -0.162228 -17.5866 
45.0607 -0.138175 -17.545 45.0486 -0.116947 -17.5013 45.0381 -0.0987836 -17.456 
45.0289 -0.0829665 -17.4094 45.0205 -0.0689481 -17.3622 45.0129 -0.0563363 -17.3144 
45.0059 -0.0448026 -17.2663 44.9992 -0.0341151 -17.2179 44.993 -0.0241009 -17.1693 
44.987 -0.0146268 -17.1206 44.9813 -0.00559291 -17.0717 44.9757 0.00307809 -17.0228 
44.9703 0.0114469 -16.9738 44.965 0.019559 -16.9248 44.9598 0.0274529 -16.8757 
44.9469 0.050383 -16.8331 44.9631 0.0192674 -16.8264 31.3142 -8.63775 -40.4813 
31.2901 -8.60085 -40.4837 31.2652 -8.56314 -40.4882 31.2319 -8.52817 -40.4978 
31.199 -8.49301 -40.5098 31.1667 -8.45791 -40.5247 31.1353 -8.42308 -40.542 
31.105 -8.38873 -40.5619 31.0759 -8.35504 -40.5843 31.0478 -8.32191 -40.6084 
31.0203 -8.28919 -40.6335 30.9935 -8.25688 -40.6598 30.9672 -8.22483 -40.6867 
30.941 -8.19293 -40.7141 30.9151 -8.16111 -40.7417 30.8891 -8.12929 -40.7695 
30.863 -8.09737 -40.7971 30.837 -8.06547 -40.825 30.8071 -8.03751 -40.8539 
30.7753 -8.01401 -40.8811 30.7556 -7.9996 -40.9204 30.75 -7.99511 -40.8803 
33.985 -28.4489 -52.5472 33.9883 -28.4983 -52.5545 33.9954 -28.5472 -52.5621 
34.006 -28.5954 -52.57 34.0205 -28.6426 -52.5781 34.0388 -28.6883 -52.5864 
34.0607 -28.7325 -52.5949 34.085 -28.7753 -52.6034 34.1108 -28.8173 -52.6119 
34.1375 -28.8587 -52.6204 34.1614 -28.8953 -52.6609 34.1901 -28.9379 -52.6572 
34.2196 -28.9816 -52.646 34.247 -29.0225 -52.6546 34.2743 -29.0633 -52.6631 
34.3016 -29.1042 -52.6716 34.3363 -29.1368 -52.6426 34.3656 -29.1755 -52.64 
34.3949 -29.2144 -52.6372 34.4241 -29.2534 -52.6345 34.4727 -29.2514 -52.6447 
34.4077 -29.2983 -52.6212 43.1764 -15.9712 -18.4523 43.1633 -16.0026 -18.4174 
43.1517 -16.0349 -18.3827 43.1415 -16.0679 -18.3481 43.1324 -16.1017 -18.3137 
43.1243 -16.1359 -18.2794 43.117 -16.1705 -18.2453 43.1105 -16.2056 -18.2114 
43.105 -16.2411 -18.1777 43.1004 -16.2769 -18.1442 43.0965 -16.313 -18.111 
43.0935 -16.3495 -18.0779 43.0913 -16.3862 -18.0452 43.0895 -16.4231 -18.0125 
43.0883 -16.4602 -17.9801 43.088 -16.4975 -17.948 43.0886 -16.5351 -17.9162 
43.0899 -16.5728 -17.8848 43.092 -16.6107 -17.8536 43.095 -16.6489 -17.8229 
43.077 -16.6676 -17.7958 43.1175 -16.6853 -17.8055 33.8968 -23.1 -51.1758 
33.9139 -23.1446 -51.1898 33.9289 -23.1899 -51.2043 33.9422 -23.2356 -51.2192 
33.9541 -23.2816 -51.2342 33.9648 -23.3279 -51.2494 33.9745 -23.3743 -51.2648 
33.9834 -23.4209 -51.2803 33.9914 -23.4677 -51.2959 33.9985 -23.5145 -51.3117 
34.0048 -23.5615 -51.3275 34.0104 -23.6085 -51.3434 34.0153 -23.6555 -51.3594 
34.023 -23.7023 -51.3751 34.0341 -23.7486 -51.3903 34.0484 -23.7942 -51.405 
34.0666 -23.8386 -51.4189 34.0885 -23.8816 -51.4321 34.1139 -23.9229 -51.4443 
34.1426 -23.9623 -51.4556 34.1912 -23.9739 -51.4554 34.1364 -24.009 -51.4724 
54.1586 -40.6273 -31.3601 54.1392 -40.6636 -31.3318 54.1201 -40.7022 -31.3064 
54.1012 -40.743 -31.2845 54.0828 -40.7854 -31.2655 54.0646 -40.829 -31.2489 
54.0469 -40.8734 -31.2344 54.0294 -40.9184 -31.2215 54.0121 -40.9639 -31.2101 
53.9952 -41.0099 -31.1999 53.9784 -41.0561 -31.191 53.9619 -41.1027 -31.1831 
53.9456 -41.1494 -31.1761 53.9295 -41.1963 -31.1699 53.9135 -41.2434 -31.1644 
53.8978 -41.2906 -31.1597 53.8821 -41.3379 -31.1557 53.8667 -41.3854 -31.1524 
53.8514 -41.4329 -31.1497 53.8362 -41.4805 -31.1476 53.8191 -41.5261 -31.1365 
53.8236 -41.5284 -31.1545 54.6738 -25.5981 -36.6562 54.6909 -25.6209 -36.6973 
54.7087 -25.6464 -36.7363 54.727 -25.675 -36.7729 54.7458 -25.7059 -36.8073 
54.765 -25.7391 -36.8391 54.7844 -25.7744 -36.8684 54.804 -25.8121 -36.8943 
54.8237 -25.8518 -36.9168 54.8433 -25.8934 -36.9357 54.8628 -25.9364 -36.9512 
54.882 -25.9805 -36.9636 54.9009 -26.0255 -36.9726 54.9194 -26.0712 -36.9784 
54.9376 -26.1172 -36.982 54.9555 -26.1635 -36.9841 54.9731 -26.2099 -36.9841 
54.9905 -26.2564 -36.9831 55.0077 -26.3029 -36.9813 55.0249 -26.3494 -36.9795 
55.0238 -26.3711 -36.9345 55.041 -26.3682 -37.0229 31.014 17.9495 -22.3284 
30.9857 17.9628 -22.3675 30.9578 17.9751 -22.4071 30.9303 17.9865 -22.4472 
30.9032 17.9971 -22.4878 30.8764 18.0068 -22.5288 30.8499 18.0158 -22.5702 
30.8236 18.0244 -22.6117 30.7975 18.0326 -22.6534 30.7715 18.0405 -22.6953 
30.7456 18.0481 -22.7372 30.7194 18.0565 -22.7788 30.6931 18.0653 -22.8202 
30.6666 18.0743 -22.8614 30.6401 18.0836 -22.9025 30.6135 18.0929 -22.9436 
30.5869 18.1024 -22.9846 30.5602 18.1119 -23.0256 30.5336 18.1215 -23.0665 
30.5074 18.1299 -23.108 30.4778 18.1476 -23.1438 30.4861 18.1286 -23.1529 
50.5647 -22.6002 -44.5559 50.5249 -22.5753 -44.573 50.4851 -22.5517 -44.592 
50.4455 -22.5291 -44.6123 50.4058 -22.507 -44.6333 50.3662 -22.4849 -44.6544 
50.3266 -22.4626 -44.6751 50.2869 -22.4396 -44.695 50.2471 -22.4158 -44.7137 
50.2073 -22.3909 -44.7308 50.1675 -22.3648 -44.7462 50.1278 -22.3377 -44.7599 
50.0883 -22.3095 -44.7718 50.049 -22.2803 -44.7819 50.01 -22.2502 -44.7904 
49.9713 -22.2193 -44.7972 49.933 -22.1877 -44.8024 49.8951 -22.1554 -44.806 
49.8576 -22.1225 -44.8083 49.8204 -22.0891 -44.8095 49.7835 -22.0555 -44.8098 
49.783 -22.0561 -44.8114 46.9647 -49.5153 -32.9808 46.9673 -49.4977 -32.9345 
46.9665 -49.4806 -32.888 46.9619 -49.4643 -32.8415 46.9534 -49.4488 -32.7954 
46.9421 -49.4341 -32.75 46.9284 -49.4203 -32.7055 46.913 -49.4071 -32.6621 
46.8965 -49.3947 -32.6203 46.8807 -49.3827 -32.5797 46.8677 -49.3703 -32.5397 
46.8568 -49.358 -32.5007 46.8484 -49.3455 -32.4628 46.8388 -49.3342 -32.4273 
46.8255 -49.3234 -32.3914 46.8082 -49.3137 -32.3565 46.788 -49.3046 -32.3214 
46.7644 -49.2962 -32.2868 46.7385 -49.2884 -32.2524 46.711 -49.2818 -32.2206 
46.6998 -49.269 -32.1803 46.6712 -49.2825 -32.2023 36.2665 12.0218 -21.8151 
36.2556 12.0098 -21.8624 36.2474 11.9953 -21.9095 36.2415 11.9785 -21.9563 
36.2383 11.9594 -22.0023 36.237 11.9387 -22.0478 36.2371 11.9167 -22.0927 
36.2383 11.894 -22.1372 36.2401 11.8707 -22.1814 36.2423 11.847 -22.2254 
36.2449 11.8232 -22.2693 36.2475 11.7993 -22.3131 36.2503 11.7752 -22.3569 
36.2532 11.7511 -22.4005 36.2562 11.7268 -22.4442 36.2594 11.7025 -22.4877 
36.2628 11.6779 -22.5311 36.2665 11.6532 -22.5744 36.2705 11.6283 -22.6176 
36.2746 11.6032 -22.6606 36.2952 11.5682 -22.6898 36.2615 11.5935 -22.7079 
59.4257 -44.3069 -43.7428 59.3948 -44.3436 -43.7287 59.3644 -44.3793 -43.7114 
59.3349 -44.4139 -43.6906 59.3064 -44.4471 -43.6665 59.2789 -44.4788 -43.6393 
59.2526 -44.509 -43.6095 59.2277 -44.5372 -43.5765 59.2044 -44.5635 -43.541 
59.183 -44.5873 -43.5027 59.1632 -44.609 -43.4622 59.1455 -44.628 -43.4195 
59.13 -44.6444 -43.3749 59.1162 -44.6586 -43.3291 59.1035 -44.6713 -43.2824 
59.0919 -44.6828 -43.2352 59.0812 -44.6931 -43.1875 59.0711 -44.7027 -43.1396 
59.0617 -44.7115 -43.0914 59.053 -44.7194 -43.0429 59.0645 -44.703 -42.9972 
59.0275 -44.7485 -43.0113 58.2578 -33.0133 -46.4132 58.2519 -32.996 -46.4597 
58.2477 -32.9817 -46.5075 58.2451 -32.9702 -46.556 58.2438 -32.961 -46.6052 
58.2434 -32.9533 -46.6546 58.2438 -32.9471 -46.7042 58.2447 -32.9419 -46.7539 
58.2631 -32.9281 -46.8024 58.2476 -32.9333 -46.8535 58.2493 -32.9296 -46.9034 
58.2515 -32.9266 -46.9533 58.2094 -32.955 -46.9858 58.1968 -32.962 -47.0303 
58.1837 -32.9687 -47.0751 58.1709 -32.9759 -47.1203 58.1582 -32.9834 -47.1658 
58.1455 -32.9911 -47.2115 58.1328 -32.9989 -47.2574 58.12 -33.0067 -47.3036 
58.1185 -33.0289 -47.3469 58.0979 -32.9992 -47.3463 22.7981 14.9371 -38.851 
22.8191 14.9651 -38.8153 22.8438 14.9912 -38.7805 22.8712 15.0158 -38.7467 
22.9017 15.0384 -38.7142 22.9352 15.0589 -38.6832 22.9713 15.0771 -38.6538 
23.0096 15.0932 -38.626 23.0502 15.1069 -38.6003 23.0929 15.118 -38.5767 
23.137 15.1271 -38.5549 23.182 15.1346 -38.5345 23.2276 15.1411 -38.515 
23.2735 15.1469 -38.4963 23.32 15.1533 -38.4789 23.3661 15.1574 -38.46 
23.4125 15.1621 -38.4418 23.4589 15.167 -38.4239 23.5045 15.1693 -38.4036 
23.5506 15.1734 -38.3846 23.582 15.1942 -38.3518 23.5987 15.1597 -38.3849 
57.2213 -34.5935 -36.6456 57.2024 -34.6298 -36.6154 57.1847 -34.6683 -36.5874 
57.1827 -34.7081 -36.5545 57.154 -34.7485 -36.5402 57.1409 -34.7917 -36.5206 
57.1294 -34.8367 -36.5041 57.1191 -34.8828 -36.4897 57.1097 -34.9297 -36.477 
57.101 -34.9771 -36.4654 57.0926 -35.0248 -36.4546 57.0846 -35.0728 -36.4442 
57.0767 -35.1208 -36.4343 57.0689 -35.169 -36.4245 57.0612 -35.2172 -36.4147 
57.0535 -35.2654 -36.405 57.0457 -35.3137 -36.3952 57.0378 -35.3619 -36.3852 
57.0299 -35.41 -36.3751 57.0219 -35.4582 -36.3649 56.9981 -35.4759 -36.3247 
57.0363 -35.4968 -36.393 25.0843 20.5832 -29.9873 25.0593 20.5723 -30.0297 
25.0347 20.5614 -30.0718 25.0096 20.5509 -30.1137 24.9837 20.5409 -30.1552 
24.9567 20.5317 -30.1963 24.9288 20.5232 -30.2368 24.8999 20.5155 -30.2769 
24.8702 20.5084 -30.3165 24.8399 20.5018 -30.3557 24.8091 20.4956 -30.3945 
24.7779 20.4898 -30.4332 24.7457 20.4847 -30.4711 24.7129 20.4802 -30.5086 
24.6797 20.4761 -30.5458 24.6467 20.4719 -30.5831 24.6126 20.4687 -30.6195 
24.5774 20.4664 -30.655 24.5424 20.4641 -30.6905 24.5054 20.4637 -30.7241 
24.4618 20.4723 -30.747 24.4784 20.4545 -30.7652 41.2209 2.85716 -28.8449 
41.1957 2.90034 -28.8465 41.1711 2.94385 -28.8453 41.1473 2.98758 -28.8407 
42.4954 -15.0426 -19.2382 42.4752 -15.0452 -19.1985 42.4528 -15.0458 -19.1598 
42.4276 -15.0436 -19.1228 42.4001 -15.0388 -19.0875 42.3705 -15.0317 -19.0541 
42.3392 -15.0226 -19.0224 42.3018 -15.0169 -18.9957 42.2656 -15.0079 -18.9762 
42.2279 -14.9962 -18.9592 42.1891 -14.9823 -18.9443 39.2197 -41.8188 -12.7873 
39.2086 -41.7955 -12.7445 39.1947 -41.7728 -12.7022 39.1782 -41.7509 -12.6604 
39.1599 -41.7295 -12.6191 39.14 -41.7086 -12.5782 39.119 -41.6882 -12.5377 
39.0969 -41.6674 -12.498 39.0735 -41.643 -12.4619 39.051 -41.6287 -12.4183 
39.0248 -41.595 -12.3902 38.9996 -41.5714 -12.3547 38.9739 -41.548 -12.3193 
38.9479 -41.5247 -12.2841 38.9215 -41.5016 -12.2489 38.8949 -41.4785 -12.2139 
38.8681 -41.4556 -12.1789 38.841 -41.4328 -12.144 38.8138 -41.41 -12.1091 
38.7865 -41.3872 -12.0743 38.7877 -41.3564 -12.0351 38.7404 -41.3808 -12.0563 
60.6688 -41.921 -46.8488 60.6734 -41.944 -46.8046 60.6778 -41.9673 -46.7606 
60.6823 -41.9907 -46.7166 60.6868 -42.0138 -46.6726 60.6914 -42.0366 -46.6283 
60.6963 -42.0588 -46.5839 60.7013 -42.0805 -46.5394 60.7065 -42.1015 -46.4946 
30.7184 -37.0915 -35.2177 30.7304 -37.114 -35.1747 30.7443 -37.1382 -35.1332 
30.7604 -37.1645 -35.0938 30.7789 -37.1928 -35.057 30.8026 -37.2201 -35.0223 
30.826 -37.251 -34.9907 30.851 -37.2829 -34.9615 30.8772 -37.3157 -34.9343 
30.9045 -37.3491 -34.9091 30.9325 -37.383 -34.8854 30.9609 -37.4171 -34.8623 
30.9899 -37.4515 -34.8406 31.0193 -37.4861 -34.8197 31.0489 -37.5208 -34.7994 
31.0788 -37.5557 -34.7796 31.1087 -37.5906 -34.7601 31.1389 -37.6255 -34.741 
31.1691 -37.6606 -34.7224 31.1995 -37.6957 -34.7039 31.2333 -37.7253 -34.7258 
31.2063 -37.7128 -34.6575 31.8498 13.5056 -33.4126 31.8257 13.5427 -33.3893 
31.8024 13.5796 -33.3648 31.7797 13.6162 -33.3395 31.7574 13.6526 -33.3135 
31.7355 13.6889 -33.287 31.7139 13.7251 -33.2601 31.6924 13.7612 -33.233 
31.671 13.7973 -33.2057 31.6498 13.8333 -33.1784 31.6285 13.8693 -33.151 
31.6072 13.9053 -33.1236 31.5858 13.9414 -33.0964 31.5644 13.9775 -33.0692 
31.5428 14.0136 -33.0423 31.5211 14.0498 -33.0155 31.4939 14.0805 -32.9864 
31.4706 14.1156 -32.9595 31.447 14.1507 -32.9329 31.4233 14.1859 -32.9065 
31.3909 14.2221 -32.895 31.4111 14.2159 -32.8685 54.119 -47.7962 -45.2536 
54.1408 -47.7744 -45.2929 54.1597 -47.7524 -45.3336 54.1754 -47.7303 -45.3756 
54.1879 -47.7082 -45.4186 59.2402 -36.6111 -49.6113 59.2042 -36.5947 -49.6417 
59.1683 -36.5788 -49.6723 59.1325 -36.5645 -49.7037 59.0971 -36.5516 -49.7361 
59.0618 -36.5402 -49.7691 59.0267 -36.5295 -49.8023 58.9916 -36.5191 -49.8357 
58.9566 -36.5096 -49.8693 50.3583 -39.4066 -21.6872 50.3925 -39.3846 -21.7163 
50.4267 -39.3607 -21.7437 50.4608 -39.335 -21.7694 50.4856 -39.3027 -21.7988 
50.515 -39.2709 -21.8229 50.5416 -39.2368 -21.8456 50.5673 -39.2003 -21.8653 
50.592 -39.1618 -21.8819 50.6155 -39.1215 -21.8956 50.6378 -39.0798 -21.9064 
50.6586 -39.0365 -21.9136 50.678 -38.9922 -21.9178 50.6958 -38.947 -21.9188 
50.7118 -38.9012 -21.9164 50.7262 -38.8554 -21.9113 50.7387 -38.8097 -21.9031 
50.7491 -38.7644 -21.8918 50.7573 -38.7198 -21.8771 50.7634 -38.6761 -21.8592 
50.7763 -38.6307 -21.8517 50.7621 -38.6369 -21.8319 51.7468 -19.9261 -33.7175 
51.7398 -19.9049 -33.7623 51.7444 -19.8761 -33.8051 51.7275 -19.8514 -33.8459 
51.7128 -19.8233 -33.8849 51.7025 -19.7921 -33.9221 51.674 -19.768 -33.9557 
51.6554 -19.7378 -33.9895 51.6366 -19.7069 -34.0223 51.6175 -19.6754 -34.0545 
51.5984 -19.6437 -34.0863 51.5794 -19.612 -34.1179 51.5607 -19.581 -34.1495 
51.5425 -19.5512 -34.1812 51.5252 -19.5232 -34.2129 51.5089 -19.4975 -34.2453 
51.4936 -19.4742 -34.2785 51.4794 -19.4532 -34.312 51.4664 -19.4349 -34.3459 
51.4547 -19.4193 -34.3802 51.4497 -19.4196 -34.4208 51.4378 -19.39 -34.4032 
53.9441 -41.0774 -52.8786 53.8951 -41.078 -52.8874 53.8464 -41.0763 -52.8972 
53.798 -41.0732 -52.9079 53.7498 -41.07 -52.9185 53.7013 -41.0698 -52.9276 
53.6528 -41.0725 -52.935 53.6043 -41.0786 -52.9405 53.5562 -41.0876 -52.9444 
35.8868 6.2402 -36.2369 35.8604 6.23338 -36.2788 35.8331 6.22783 -36.3204 
35.8052 6.22343 -36.3616 35.7767 6.21985 -36.4025 35.7478 6.21691 -36.4432 
35.7187 6.21446 -36.4838 35.6894 6.21238 -36.5242 35.6599 6.21043 -36.5646 
35.6304 6.20855 -36.6049 35.6009 6.20686 -36.6452 35.5712 6.20527 -36.6854 
35.5416 6.20372 -36.7257 35.5118 6.2023 -36.7658 35.4821 6.20091 -36.806 
35.4523 6.19951 -36.8462 35.4226 6.19805 -36.8863 35.393 6.19649 -36.9266 
35.3634 6.1948 -36.9669 35.3339 6.19294 -37.0072 35.3288 6.16319 -37.0471 
35.2962 6.22 -37.0258 38.187 -19.8757 -24.2665 38.1573 -19.8461 -24.274 
38.125 -19.8171 -24.2803 38.09 -19.7894 -24.2848 38.0529 -19.7633 -24.2877 
38.0134 -19.7393 -24.2885 37.972 -19.7176 -24.2873 37.929 -19.6982 -24.2841 
37.8857 -19.6793 -24.2765 37.8411 -19.6625 -24.2635 37.796 -19.6479 -24.2484 
37.7507 -19.6358 -24.231 37.7057 -19.6264 -24.2114 37.6611 -19.6193 -24.1901 
37.6171 -19.6147 -24.1671 49.4692 -43.1023 -24.1264 49.5082 -43.0802 -24.1484 
49.5445 -43.0533 -24.1694 49.5806 -43.0243 -24.1879 49.6163 -42.9932 -24.2033 
49.6515 -42.9606 -24.2165 49.6864 -42.9268 -24.2278 49.7209 -42.8923 -24.2377 
49.7551 -42.8571 -24.2466 49.7891 -42.8216 -24.2548 49.8229 -42.7857 -24.2623 
49.8566 -42.7497 -24.2695 49.8903 -42.7136 -24.2765 49.924 -42.6774 -24.2834 
49.9578 -42.6414 -24.2902 49.9916 -42.6054 -24.2971 50.0255 -42.5694 -24.304 
50.0595 -42.5335 -24.3112 50.0935 -42.4977 -24.3186 50.1276 -42.4621 -24.3262 
50.1622 -42.4487 -24.3597 50.1455 -42.4208 -24.3046 46.5674 -37.1028 -14.6817 
46.6025 -37.0845 -14.7122 46.6373 -37.0696 -14.7447 46.6716 -37.0584 -14.7792 
46.7052 -37.0506 -14.8152 46.7381 -37.046 -14.8524 46.7699 -37.0448 -14.8908 
46.8007 -37.0465 -14.9299 46.8307 -37.0504 -14.9694 46.8599 -37.0562 -15.0094 
46.8885 -37.0634 -15.0495 46.9165 -37.0719 -15.0898 46.9438 -37.0818 -15.1303 
46.9707 -37.0925 -15.1708 46.997 -37.1042 -15.2113 47.0228 -37.117 -15.2519 
47.048 -37.1309 -15.2925 47.0727 -37.1455 -15.3331 47.097 -37.161 -15.3736 
47.1213 -37.1763 -15.4142 47.1271 -37.2134 -15.4469 47.1556 -37.1646 -15.4483 
50.346 -39.3736 -21.6415 50.3687 -39.3296 -21.6353 50.3893 -39.285 -21.6257 
50.403 -39.2382 -21.6154 50.4234 -39.1958 -21.5965 50.421 -39.1462 -21.5869 
50.4271 -39.1012 -21.5682 50.4312 -39.0571 -21.5468 50.4329 -39.0145 -21.5223 
50.4325 -38.9733 -21.4952 50.4298 -38.9339 -21.4655 50.4248 -38.8968 -21.4332 
50.4176 -38.8619 -21.3987 50.4089 -38.8287 -21.3628 50.3991 -38.7967 -21.326 
50.3886 -38.7657 -21.2885 50.3776 -38.7355 -21.2505 50.3661 -38.7058 -21.2122 
50.3543 -38.6766 -21.1737 50.3422 -38.6478 -21.1349 50.3444 -38.6043 -21.1107 
50.3189 -38.6409 -21.0914 35.5201 -10.8483 -22.6062 35.5545 -10.8523 -22.5768 
35.591 -10.8575 -22.5489 35.6294 -10.864 -22.523 35.6696 -10.8719 -22.4993 
35.7114 -10.8814 -22.4782 35.7547 -10.8922 -22.4598 35.7991 -10.9043 -22.4441 
35.8443 -10.9175 -22.431 35.8904 -10.9321 -22.4213 35.9369 -10.948 -22.415 
35.9836 -10.965 -22.4119 36.0301 -10.9829 -22.412 33.9309 -27.7325 -52.4356 
33.9804 -27.7255 -52.4369 34.0293 -27.7152 -52.4376 34.0774 -27.7016 -52.4376 
34.1242 -27.6842 -52.4369 34.1697 -27.6636 -52.4356 34.2141 -27.6407 -52.4339 
34.2575 -27.616 -52.4317 34.3 -27.5899 -52.4293 34.3418 -27.5625 -52.4267 
34.3829 -27.5342 -52.4238 34.4235 -27.5052 -52.4208 34.4637 -27.4758 -52.4176 
34.5038 -27.4461 -52.4145 34.5438 -27.4163 -52.4113 34.5837 -27.3864 -52.4081 
34.6235 -27.3563 -52.4048 34.6633 -27.3263 -52.4016 34.7031 -27.2962 -52.3983 
34.743 -27.2663 -52.3951 34.7604 -27.22 -52.3879 34.7928 -27.2621 -52.3969 
33.0676 -40.8799 -29.3998 33.0418 -40.8488 -29.4292 33.0179 -40.8194 -29.4618 
32.9956 -40.7916 -29.4969 32.9753 -40.7659 -29.5346 32.9577 -40.7407 -29.5741 
32.9413 -40.7168 -29.6148 32.9256 -40.6936 -29.6562 32.9103 -40.6709 -29.6979 
32.8953 -40.6484 -29.74 32.8806 -40.6264 -29.7823 39.1323 -41.8773 -12.8642 
39.0827 -41.8839 -12.8625 39.0333 -41.8913 -12.8621 38.9839 -41.8992 -12.8627 
38.9347 -41.9075 -12.8639 38.8855 -41.916 -12.8656 38.8363 -41.9247 -12.8675 
38.7871 -41.9334 -12.8694 38.7379 -41.942 -12.8713 38.6887 -41.9505 -12.8727 
38.6394 -41.9586 -12.8737 38.59 -41.9665 -12.8742 38.5406 -41.974 -12.874 
38.4912 -41.9811 -12.8733 38.4417 -41.9879 -12.8718 38.3922 -41.9943 -12.8697 
38.3427 -42.0003 -12.8671 38.2932 -42.006 -12.8638 38.2436 -42.0114 -12.86 
38.1941 -42.0166 -12.8558 38.1556 -42.0051 -12.8261 38.1544 -42.0362 -12.8789 
37.5986 10.9149 -21.1091 37.5777 10.9495 -21.0797 37.5591 10.9829 -21.0475 
37.5425 11.015 -21.0129 37.5282 11.0456 -20.9761 37.5161 11.0745 -20.9372 
37.5063 11.1017 -20.8965 37.4981 11.1262 -20.8537 37.4902 11.1469 -20.8093 
37.485 11.1651 -20.7635 37.4822 11.181 -20.7166 37.4818 11.1947 -20.6689 
49.4803 -41.9505 -22.8696 49.517 -41.9258 -22.8928 49.5536 -41.8985 -22.9131 
49.5898 -41.8686 -22.9303 49.6254 -41.8365 -22.9443 49.6602 -41.8024 -22.9552 
49.6939 -41.7663 -22.9626 49.7265 -41.7288 -22.9671 49.7578 -41.69 -22.9685 
49.7878 -41.6502 -22.9671 49.816 -41.6095 -22.9624 49.8427 -41.5682 -22.955 
49.8689 -41.5269 -22.947 49.8957 -41.4859 -22.9401 49.9239 -41.4458 -22.936 
49.9537 -41.407 -22.9353 49.9847 -41.3695 -22.9377 50.017 -41.3338 -22.9437 
50.0503 -41.3001 -22.9529 50.0841 -41.2683 -22.9649 50.1116 -41.2724 -23.0057 
50.0945 -41.2286 -22.9375 49.6808 -16.6813 -36.8022 49.693 -16.7233 -36.8264 
49.7038 -16.7638 -36.8535 49.7131 -16.8026 -36.8837 49.7209 -16.8396 -36.9165 
49.7271 -16.8745 -36.9517 49.7316 -16.9069 -36.9895 49.7344 -16.9368 -37.0295 
49.7356 -16.9641 -37.0713 49.735 -16.9885 -37.115 49.7328 -17.0099 -37.1601 
49.7287 -17.0279 -37.2065 49.723 -17.0428 -37.2539 49.7219 -17.0513 -37.3036 
49.7245 -17.051 -37.3507 49.7251 -17.0478 -37.3978 49.7235 -17.0415 -37.4448 
49.7199 -17.0324 -37.4914 49.7148 -17.0211 -37.5375 49.7088 -17.0085 -37.5832 
49.723 -17.0253 -37.6252 49.6855 -16.973 -37.609 32.6449 -40.4361 -26.7881 
32.6164 -40.4042 -26.8141 32.5867 -40.3708 -26.8364 32.5559 -40.3362 -26.8553 
32.5244 -40.3008 -26.8712 32.4923 -40.2648 -26.8845 32.4599 -40.2284 -26.8958 
32.4273 -40.1918 -26.9054 32.3946 -40.155 -26.9142 32.3619 -40.1182 -26.9225 
32.3291 -40.0813 -26.9302 44.7755 0.285843 -20.0424 44.7593 0.30145 -20.087 
44.743 0.317294 -20.1315 44.7266 0.333227 -20.176 44.7103 0.34911 -20.2204 
44.6941 0.364817 -20.265 44.678 0.380266 -20.3097 44.6621 0.395316 -20.3545 
44.6463 0.40998 -20.3996 44.6307 0.424282 -20.4449 44.6153 0.438258 -20.4903 
44.6 0.451947 -20.5358 44.5848 0.465244 -20.5815 44.5699 0.478219 -20.6274 
44.555 0.490919 -20.6734 44.5403 0.503376 -20.7195 44.5256 0.515615 -20.7657 
44.5111 0.52765 -20.8119 44.4966 0.539466 -20.8583 44.4823 0.551072 -20.9047 
44.4818 0.536488 -20.9526 44.4591 0.584783 -20.9335 29.8214 20.8678 -20.2003 
29.8287 20.8819 -20.1529 29.8347 20.8974 -20.1058 29.8397 20.9142 -20.0589 
29.8437 20.9319 -20.0124 29.8471 20.9505 -19.9661 29.8498 20.9697 -19.92 
29.852 20.9895 -19.8742 29.8538 21.0097 -19.8285 29.8553 21.0302 -19.783 
29.8564 21.0511 -19.7376 29.8573 21.0723 -19.6923 29.8581 21.0935 -19.6471 
29.8588 21.1149 -19.602 29.8593 21.1364 -19.5569 29.8597 21.158 -19.5119 
29.8601 21.1797 -19.4669 29.8732 21.2113 -19.4268 29.8668 21.2277 -19.3793 
29.8612 21.2446 -19.3321 29.8389 21.2836 -19.3102 29.8836 21.2373 -19.2893 
47.1898 -37.1544 -15.4833 47.2237 -37.146 -15.5191 47.2571 -37.1396 -15.5558 
47.29 -37.135 -15.5931 47.3225 -37.1319 -15.6309 47.3568 -37.1313 -15.6675 
47.3873 -37.13 -15.7071 47.4178 -37.1297 -15.7467 47.449 -37.1306 -15.7857 
47.48 -37.132 -15.8248 47.5065 -37.1314 -15.8674 47.5357 -37.1332 -15.9078 
47.5647 -37.1355 -15.9484 47.5935 -37.1383 -15.989 47.622 -37.1417 -16.0298 
47.6502 -37.146 -16.0708 47.6781 -37.1509 -16.1119 47.7056 -37.1566 -16.1532 
47.7329 -37.163 -16.1945 47.7598 -37.17 -16.2359 47.7771 -37.1927 -16.2769 
47.7926 -37.1603 -16.2723 55.3785 -29.0308 -46.5008 55.3447 -29.012 -46.5325 
55.3113 -28.9946 -46.5654 55.2784 -28.9786 -46.5994 55.2458 -28.9638 -46.6343 
55.2137 -28.9499 -46.67 55.1818 -28.9368 -46.7063 55.1502 -28.9244 -46.743 
55.1189 -28.9126 -46.7801 55.0878 -28.9012 -46.8175 55.0568 -28.8902 -46.8552 
55.026 -28.8796 -46.8931 54.9953 -28.8693 -46.9312 54.9648 -28.8593 -46.9695 
54.9343 -28.8495 -47.008 54.904 -28.84 -47.0465 54.8738 -28.8306 -47.0852 
54.8437 -28.8216 -47.1241 54.8139 -28.8132 -47.1634 54.7844 -28.8054 -47.203 
54.7711 -28.8216 -47.2484 54.749 -28.7764 -47.2231 34.5348 11.9662 -26.2931 
34.5544 11.9392 -26.3304 34.5746 11.9117 -26.367 34.5952 11.8839 -26.403 
34.616 11.856 -26.4389 34.6367 11.8282 -26.4749 34.6571 11.8005 -26.5112 
34.6773 11.773 -26.5477 34.6973 11.7458 -26.5846 34.7166 11.7185 -26.6217 
34.7356 11.6914 -26.6592 34.7542 11.6647 -26.6971 34.7724 11.6383 -26.7355 
34.7902 11.6123 -26.7743 34.8077 11.5866 -26.8135 34.8247 11.5612 -26.853 
34.8415 11.5361 -26.8929 34.8581 11.5112 -26.9329 34.8744 11.4864 -26.9731 
34.8907 11.4617 -27.0134 34.8985 11.4449 -27.0599 34.9143 11.4309 -27.045 
51.8221 -29.4534 -51.1968 51.7894 -29.4173 -51.1856 51.7552 -29.3821 -51.1759 
51.7198 -29.3477 -51.1677 51.6834 -29.3141 -51.1607 51.6463 -29.2812 -51.1547 
51.6085 -29.2489 -51.1496 51.5702 -29.217 -51.1451 51.5316 -29.1855 -51.1411 
51.4928 -29.1543 -51.1374 51.4537 -29.1233 -51.1341 51.4144 -29.0925 -51.1311 
51.3749 -29.0619 -51.1285 51.3352 -29.0316 -51.1261 51.2953 -29.0015 -51.1241 
51.2553 -28.9716 -51.1222 51.2152 -28.9418 -51.1205 51.175 -28.9121 -51.119 
51.1347 -28.8826 -51.1176 51.0943 -28.8531 -51.1163 51.0506 -28.8295 -51.1218 
51.0588 -28.8189 -51.1082 37.4115 11.3224 -20.478 37.4192 11.3278 -20.4289 
37.4294 11.3304 -20.38 37.4418 11.3307 -20.3315 37.4565 11.3282 -20.2838 
37.4738 11.3227 -20.2372 37.4929 11.3151 -20.1916 37.5132 11.3057 -20.147 
37.5346 11.2951 -20.103 37.5567 11.2836 -20.0597 37.5794 11.2713 -20.0168 
37.6024 11.2586 -19.9743 37.6257 11.2455 -19.932 37.6491 11.2323 -19.8899 
37.6725 11.219 -19.8477 37.6958 11.2059 -19.8055 37.719 11.1928 -19.7632 
37.7422 11.18 -19.7208 37.7652 11.1672 -19.6783 37.7882 11.1545 -19.6357 
37.787 11.169 -19.5879 37.8229 11.1215 -19.6213 32.6029 -25.5381 -51.9601 
32.6216 -25.4934 -51.9476 32.6436 -25.4503 -51.9352 32.6689 -25.4089 -51.923 
32.6965 -25.369 -51.9111 32.7257 -25.3301 -51.8993 32.756 -25.292 -51.8877 
32.787 -25.2544 -51.8767 32.8186 -25.2171 -51.8662 32.8505 -25.1801 -51.8556 
32.8827 -25.1433 -51.8452 32.9151 -25.1067 -51.8347 32.9475 -25.0701 -51.8242 
32.98 -25.0336 -51.8138 33.0126 -24.9971 -51.8034 33.0453 -24.9608 -51.793 
33.0782 -24.9245 -51.7826 33.1112 -24.8884 -51.7723 33.1445 -24.8525 -51.762 
33.1781 -24.817 -51.7517 33.1655 -24.7699 -51.7406 33.2274 -24.8254 -51.7517 
48.5229 -43.6383 -50.4887 48.5438 -43.609 -50.5233 48.5638 -43.5793 -50.5579 
48.5832 -43.5495 -50.5926 48.6024 -43.5198 -50.6273 48.6219 -43.4902 -50.6618 
48.6418 -43.4609 -50.6961 48.6626 -43.432 -50.7302 48.6844 -43.4036 -50.764 
48.7071 -43.3756 -50.7976 48.7309 -43.3482 -50.8308 48.7559 -43.3215 -50.8636 
48.7822 -43.2954 -50.8959 48.81 -43.2703 -50.9277 48.8393 -43.2461 -50.9589 
48.87 -43.2228 -50.9893 48.9023 -43.2006 -51.0191 48.9362 -43.1796 -51.0479 
48.9719 -43.1601 -51.0756 49.0091 -43.1419 -51.1022 49.0432 -43.121 -51.131 
49.0492 -43.1268 -51.1263 37.8283 -18.9745 -17.1612 37.8305 -18.9319 -17.1352 
37.8361 -18.8904 -17.1081 37.8476 -18.8469 -17.0855 37.861 -18.8054 -17.0657 
37.8777 -18.7658 -17.0458 37.8973 -18.7281 -17.0258 37.9211 -18.6909 -17.0103 
37.9464 -18.6597 -17.0005 37.9741 -18.6311 -16.9906 38.0041 -18.605 -16.9807 
38.0363 -18.5815 -16.9708 38.0704 -18.5605 -16.9609 38.1067 -18.5429 -16.9511 
38.145 -18.5282 -16.9414 38.1849 -18.5163 -16.9318 38.2265 -18.5077 -16.9225 
38.2695 -18.5019 -16.9133 38.3137 -18.4993 -16.9043 38.3589 -18.4993 -16.8957 
38.4039 -18.5105 -16.8888 38.4018 -18.4882 -16.8856 53.7227 -24.0221 -40.5751 
53.6929 -23.9828 -40.5828 53.6631 -23.943 -40.5874 53.6332 -23.903 -40.5892 
53.6034 -23.8628 -40.5886 53.5737 -23.8226 -40.5861 53.544 -23.7824 -40.582 
53.5145 -23.7422 -40.5765 53.4856 -23.7018 -40.5699 53.4601 -23.6592 -40.5639 
53.4351 -23.6166 -40.5569 53.4104 -23.5738 -40.549 53.386 -23.531 -40.5404 
53.3619 -23.4882 -40.531 53.312 -23.4647 -40.5193 53.2836 -23.4254 -40.5084 
53.2552 -23.3862 -40.4969 53.2269 -23.347 -40.4848 53.1987 -23.308 -40.4722 
53.1706 -23.269 -40.4591 53.1409 -23.2299 -40.4687 53.15 -23.2383 -40.4261 
49.5749 -22.7684 -46.1402 49.5509 -22.7505 -46.1836 49.5055 -22.7522 -46.2102 
49.4668 -22.7437 -46.241 49.4254 -22.7363 -46.2659 49.3836 -22.7278 -46.2902 
49.3417 -22.7186 -46.314 49.2995 -22.7088 -46.3376 49.2573 -22.6988 -46.361 
49.2149 -22.6886 -46.3843 49.1725 -22.6783 -46.4076 49.13 -22.6678 -46.4309 
49.0875 -22.6573 -46.4541 49.0449 -22.6466 -46.4772 49.0023 -22.6358 -46.5002 
48.9596 -22.6248 -46.5231 48.9168 -22.6133 -46.5457 48.874 -22.6017 -46.5682 
48.8312 -22.5899 -46.5906 48.7883 -22.5779 -46.6129 48.7542 -22.589 -46.6475 
48.7497 -22.5466 -46.6161 51.6148 -24.6328 -45.9026 51.5795 -24.61 -45.9297 
51.5448 -24.5886 -45.9587 51.5107 -24.5686 -45.9893 51.4773 -24.5498 -46.0214 
51.4445 -24.5322 -46.0548 51.4123 -24.5156 -46.0892 51.3962 -24.4843 -46.1317 
51.3586 -24.4764 -46.1651 51.3212 -24.4689 -46.1988 43.4622 -17.9037 -24.3844 
43.4157 -17.8911 -24.3976 43.3694 -17.8757 -24.4087 43.324 -17.8569 -24.4175 
43.2793 -17.8355 -24.4243 43.2358 -17.8113 -24.4288 43.1933 -17.7854 -24.4319 
43.1514 -17.7582 -24.4338 43.1099 -17.7304 -24.4352 43.0688 -17.702 -24.436 
43.028 -17.6732 -24.4364 42.9875 -17.6439 -24.4365 42.9473 -17.6142 -24.4361 
42.9082 -17.5831 -24.437 42.8695 -17.5515 -24.438 42.8311 -17.5194 -24.4387 
42.793 -17.487 -24.439 42.7552 -17.4543 -24.4389 42.7177 -17.4212 -24.4385 
42.6806 -17.3878 -24.4377 42.64 -17.3615 -24.4428 42.6501 -17.3504 -24.4312 
60.6544 -41.948 -46.8783 60.6456 -41.9947 -46.8628 60.6357 -42.0423 -46.8511 
60.6248 -42.0903 -46.8427 60.6131 -42.1387 -46.8376 60.6008 -42.187 -46.8348 
60.5882 -42.2353 -46.8335 60.5753 -42.2836 -46.8332 60.5622 -42.3318 -46.8338 
60.549 -42.3798 -46.835 60.5357 -42.4278 -46.8367 60.5223 -42.4757 -46.8389 
60.5088 -42.5235 -46.8417 60.4952 -42.5711 -46.8451 60.4817 -42.6176 -46.8492 
60.455 -42.6583 -46.8504 60.4354 -42.7017 -46.855 60.4155 -42.7448 -46.8611 
60.3954 -42.7873 -46.869 60.3749 -42.8293 -46.8787 60.354 -42.8703 -46.8911 
60.3549 -42.872 -46.8857 35.8673 6.29099 -36.2054 35.8298 6.31944 -36.2222 
35.7928 6.35028 -36.2357 35.7565 6.38311 -36.246 35.721 6.41754 -36.2535 
35.6867 6.45358 -36.2578 35.6536 6.49112 -36.2586 35.6222 6.52991 -36.256 
35.592 6.56943 -36.2509 35.5627 6.60939 -36.2442 35.5341 6.64962 -36.2363 
35.506 6.69004 -36.2276 35.4783 6.73058 -36.2182 35.4508 6.77119 -36.2083 
35.4235 6.81186 -36.1982 35.3964 6.85257 -36.1878 35.3695 6.89331 -36.1772 
35.3426 6.93407 -36.1665 35.3159 6.97488 -36.1555 35.2893 7.01572 -36.1442 
35.2525 7.04722 -36.1567 35.2809 7.05361 -36.1127 39.1943 -27.5035 -52.6831 
39.2428 -27.4917 -52.681 39.292 -27.4829 -52.6798 39.3417 -27.4776 -52.6798 
39.3917 -27.476 -52.681 39.4417 -27.4769 -52.683 39.4915 -27.4796 -52.6856 
39.5413 -27.4837 -52.6885 39.5909 -27.4885 -52.6918 39.6405 -27.494 -52.6952 
39.69 -27.4997 -52.6987 39.7396 -27.5055 -52.7022 39.7891 -27.5113 -52.7057 
39.8386 -27.5171 -52.7092 39.8882 -27.5228 -52.7127 39.9378 -27.5283 -52.7161 
39.9874 -27.5336 -52.7195 40.037 -27.5386 -52.7228 40.0867 -27.5434 -52.726 
40.1364 -27.5478 -52.7291 40.184 -27.5328 -52.7259 40.1798 -27.5711 -52.7379 
55.5797 -46.1049 -47.6945 55.5783 -46.13 -47.6513 55.5791 -46.1546 -47.6079 
55.5818 -46.1788 -47.5642 55.5861 -46.2027 -47.5205 55.5915 -46.2262 -47.4768 
55.5979 -46.2494 -47.4332 55.6053 -46.2723 -47.3895 55.6135 -46.295 -47.3459 
55.6226 -46.3175 -47.3024 55.6324 -46.3396 -47.259 55.6424 -46.3617 -47.2157 
55.6528 -46.3835 -47.1725 55.6645 -46.4048 -47.1298 55.6782 -46.425 -47.0878 
55.694 -46.4442 -47.0467 55.7124 -46.4619 -47.0071 55.7336 -46.4779 -46.9691 
55.7572 -46.4922 -46.9328 55.7833 -46.5047 -46.8985 55.8261 -46.5032 -46.8807 
55.7848 -46.5274 -46.8581 43.0994 3.09464 -20.9847 43.0866 3.10356 -21.0303 
43.074 3.11183 -21.077 43.0621 3.11853 -21.1247 43.0513 3.12277 -21.1731 
43.0421 3.12402 -21.2221 43.0345 3.12223 -21.2714 43.0284 3.11764 -21.3207 
43.0191 3.10824 -21.3689 43.0136 3.09861 -21.4176 43.0096 3.08646 -21.4659 
43.0066 3.07271 -21.5138 43.0044 3.05777 -21.5614 43.0027 3.04198 -21.6087 
43.0014 3.0256 -21.6559 43.0003 3.0088 -21.703 42.9995 2.99169 -21.7499 
42.9988 2.97438 -21.7968 42.9982 2.95691 -21.8436 42.9977 2.93934 -21.8904 
43.0003 2.91704 -21.935 42.9939 2.92675 -21.9386 31.2162 -37.7328 -34.6128 
31.2284 -37.7547 -34.5695 31.2425 -37.7783 -34.5277 31.2583 -37.8033 -34.4874 
31.2754 -37.8295 -34.4484 31.2913 -37.8587 -34.4109 31.3047 -37.8905 -34.3755 
31.3187 -37.9229 -34.3408 31.3333 -37.9557 -34.3068 31.3483 -37.989 -34.2733 
31.3637 -38.0226 -34.2402 31.3795 -38.0565 -34.2076 31.3956 -38.0907 -34.1754 
31.4121 -38.1252 -34.1437 31.4289 -38.16 -34.1125 31.4461 -38.1951 -34.0819 
31.456 -38.2362 -34.0539 31.4784 -38.2685 -34.0228 31.4997 -38.3021 -33.9926 
31.5184 -38.3386 -33.9634 31.5495 -38.3755 -33.9764 31.5203 -38.3382 -33.9129 
55.6282 -47.2488 -45.454 55.6307 -47.2569 -45.4047 55.6326 -47.2653 -45.3555 
55.6343 -47.2738 -45.3064 55.6364 -47.2821 -45.2572 55.6392 -47.29 -45.2081 
55.643 -47.2973 -45.159 55.648 -47.3039 -45.1099 55.6545 -47.3097 -45.0609 
55.6625 -47.3147 -45.0121 55.6728 -47.3211 -44.9637 55.6845 -47.3267 -44.9155 
55.6974 -47.3314 -44.8676 55.7113 -47.3355 -44.8199 55.7261 -47.3391 -44.7725 
55.7412 -47.3424 -44.7251 55.7566 -47.3455 -44.6779 55.7723 -47.3484 -44.6308 
55.7885 -47.351 -44.5838 55.805 -47.3534 -44.537 55.8413 -47.3403 -44.5054 
55.7961 -47.3704 -44.491 19.1971 9.83353 -44.1436 19.1567 9.85775 -44.1325 
19.115 9.88141 -44.1217 19.0718 9.90329 -44.1119 19.0269 9.92247 -44.1035 
18.9803 9.93826 -44.0968 18.9328 9.95128 -44.0915 18.8843 9.96102 -44.0879 
18.8352 9.9675 -44.0859 18.7858 9.97102 -44.0854 18.7362 9.97078 -44.0868 
18.6868 9.96749 -44.0897 18.6379 9.9609 -44.0942 18.5896 9.95096 -44.1005 
18.5423 9.93778 -44.1083 18.4962 9.92167 -44.1175 18.4509 9.90372 -44.1276 
18.4063 9.8845 -44.1384 18.3621 9.86443 -44.1496 18.3182 9.84379 -44.161 
18.2934 9.80598 -44.1822 18.2685 9.84803 -44.1622 50.7753 -15.249 -25.2344 
50.7644 -15.2054 -25.2131 50.7536 -15.162 -25.1909 50.7429 -15.1189 -25.1682 
50.7322 -15.076 -25.1454 50.7215 -15.033 -25.1226 50.7107 -14.9896 -25.1007 
50.6998 -14.946 -25.0796 50.6887 -14.9017 -25.0601 50.6772 -14.8565 -25.0428 
50.6656 -14.8109 -25.027 50.6538 -14.765 -25.0124 50.6419 -14.7188 -24.9986 
50.63 -14.6725 -24.9855 50.618 -14.626 -24.9727 50.6059 -14.5795 -24.9603 
50.5939 -14.5329 -24.9481 50.5818 -14.4863 -24.936 50.5698 -14.4397 -24.924 
50.5577 -14.393 -24.9121 50.5461 -14.3541 -24.941 50.5535 -14.3709 -24.8676 
38.6966 -41.3709 -12.0344 38.6544 -41.3591 -12.0104 38.6141 -41.3452 -11.9842 
38.5763 -41.3291 -11.9557 38.5407 -41.3113 -11.9254 38.507 -41.2923 -11.8939 
38.4747 -41.2722 -11.8614 38.4437 -41.2513 -11.8282 38.4137 -41.2299 -11.7945 
38.3845 -41.208 -11.7603 38.3559 -41.1858 -11.7259 38.328 -41.1632 -11.6911 
38.3004 -41.1404 -11.6562 38.2733 -41.1174 -11.621 38.2465 -41.0943 -11.5858 
38.2199 -41.071 -11.5504 38.1936 -41.0476 -11.5149 38.1675 -41.0241 -11.4794 
38.1415 -41.0005 -11.4437 38.1157 -40.9769 -11.408 38.1431 -40.9484 -11.3774 
38.0664 -40.9853 -11.4084 52.8149 -28.1347 -25.2283 52.8001 -28.1718 -25.2003 
52.7844 -28.2063 -25.1694 52.7679 -28.2378 -25.1358 52.7507 -28.2664 -25.0998 
52.7331 -28.2921 -25.0619 52.715 -28.3151 -25.0222 52.6967 -28.3345 -24.9808 
52.6781 -28.3508 -24.938 52.6594 -28.3634 -24.894 52.6406 -28.3726 -24.849 
52.622 -28.378 -24.8033 52.6035 -28.3803 -24.7572 52.5853 -28.379 -24.7108 
52.5675 -28.3738 -24.6646 52.5502 -28.3649 -24.6186 52.5333 -28.3534 -24.5731 
52.5168 -28.3401 -24.528 52.5005 -28.3255 -24.4831 52.4845 -28.31 -24.4386 
52.4683 -28.2948 -24.3939 52.4685 -28.2941 -24.3941 48.7213 -19.5476 -43.5112 
48.7147 -19.508 -43.4827 48.7055 -19.4671 -43.4564 48.6942 -19.4252 -43.4324 
48.6805 -19.3826 -43.411 48.6648 -19.3394 -43.3918 48.6476 -19.296 -43.3746 
48.6292 -19.2524 -43.3589 48.6098 -19.2088 -43.3446 48.5896 -19.1651 -43.3314 
48.5686 -19.1215 -43.3193 48.547 -19.0779 -43.3081 48.5248 -19.0343 -43.2978 
48.502 -18.9909 -43.2884 48.4788 -18.9475 -43.2798 48.455 -18.9042 -43.2719 
48.4308 -18.8611 -43.2649 48.4054 -18.8186 -43.2581 48.3783 -18.7772 -43.2512 
48.3508 -18.7359 -43.245 48.3193 -18.6971 -43.2463 48.328 -18.6935 -43.2316 
31.3059 15.1397 -29.7036 31.2755 15.171 -29.7281 31.2446 15.2032 -29.7506 
31.2132 15.2361 -29.7713 31.1814 15.2696 -29.7904 31.1493 15.3036 -29.8082 
31.117 15.338 -29.8248 31.0846 15.3727 -29.8404 31.052 15.4076 -29.8552 
31.0193 15.4427 -29.8692 30.9865 15.478 -29.8826 30.9537 15.5135 -29.8952 
30.9207 15.5492 -29.9071 30.8877 15.585 -29.9184 30.8546 15.621 -29.9291 
30.8215 15.657 -29.9392 30.7884 15.6932 -29.9487 30.7552 15.7295 -29.9577 
30.7219 15.7659 -29.9662 30.6887 15.8024 -29.9742 30.6571 15.8355 -29.9942 
30.6559 15.8398 -29.9695 30.8828 15.3441 -31.2574 30.8703 15.3404 -31.3054 
30.8562 15.338 -31.3531 30.8408 15.337 -31.4004 30.8244 15.3369 -31.4472 
30.8073 15.3375 -31.4938 30.7896 15.3387 -31.5401 30.7713 15.3404 -31.5862 
30.7527 15.3426 -31.632 30.7337 15.345 -31.6777 30.7143 15.3479 -31.7233 
30.6942 15.3514 -31.7684 30.6736 15.3555 -31.8133 30.6523 15.3603 -31.8579 
30.6305 15.3655 -31.9021 30.6079 15.3716 -31.9459 30.5844 15.3786 -31.989 
30.56 15.3866 -32.0315 30.5347 15.3957 -32.0732 30.5083 15.4059 -32.1141 
30.4758 15.4235 -32.1473 30.4894 15.4081 -32.16 50.3439 -30.6648 -19.8505 
50.3461 -30.6712 -19.899 50.3472 -30.6768 -19.9477 50.3471 -30.6814 -19.9967 
50.3476 -30.6826 -20.0459 50.35 -30.6769 -20.092 50.351 -30.6703 -20.1383 
50.3507 -30.6628 -20.1848 50.3492 -30.6544 -20.2313 50.3464 -30.6452 -20.2779 
50.3421 -30.635 -20.3245 50.3365 -30.6239 -20.3711 50.3295 -30.6119 -20.4174 
50.3213 -30.5992 -20.4635 50.312 -30.5857 -20.5094 50.3015 -30.5715 -20.5549 
50.2899 -30.5566 -20.6001 50.2772 -30.5411 -20.6449 50.2636 -30.525 -20.6894 
50.2491 -30.5083 -20.7335 50.2403 -30.4955 -20.7776 50.2297 -30.4888 -20.7752 
54.7136 -28.749 -47.2454 54.6784 -28.7232 -47.2697 54.6433 -28.6992 -47.2962 
54.6086 -28.6769 -47.3244 54.5743 -28.6561 -47.3542 54.5402 -28.6365 -47.3851 
54.5065 -28.6181 -47.4171 54.4731 -28.6008 -47.45 54.4401 -28.5845 -47.4838 
54.4073 -28.5691 -47.5184 54.375 -28.5547 -47.5537 54.343 -28.5413 -47.5897 
54.3114 -28.5289 -47.6264 54.2803 -28.5175 -47.6638 54.2497 -28.5075 -47.7021 
54.22 -28.4992 -47.7414 54.1912 -28.4928 -47.7818 54.1636 -28.4886 -47.8232 
54.1375 -28.4871 -47.8658 54.1135 -28.489 -47.9095 54.0996 -28.5044 -47.9549 
54.0822 -28.4771 -47.9465 50.4126 -19.7547 -21.8257 50.4234 -19.739 -21.8167 
50.436 -19.721 -21.8065 50.4507 -19.7004 -21.795 50.4673 -19.6776 -21.7826 
50.4858 -19.6532 -21.7697 50.5066 -19.6272 -21.7567 50.5298 -19.6001 -21.7441 
50.5558 -19.5723 -21.7327 50.5843 -19.5442 -21.7227 50.6151 -19.5162 -21.7143 
50.6485 -19.4886 -21.7081 50.6839 -19.4616 -21.7038 50.7213 -19.4354 -21.7017 
50.7606 -19.4102 -21.7018 50.8012 -19.3857 -21.7036 50.8425 -19.3619 -21.7066 
50.8846 -19.3386 -21.7106 50.927 -19.3157 -21.7152 50.9698 -19.293 -21.7204 
51.0121 -19.2852 -21.7406 51.0052 -19.2598 -21.7096 42.985 2.92288 -21.9876 
42.9767 2.91791 -22.0367 42.9692 2.91173 -22.0857 42.9622 2.90455 -22.1347 
42.9556 2.89658 -22.1836 42.9495 2.88798 -22.2325 42.9436 2.8789 -22.2813 
42.938 2.86945 -22.3301 42.9325 2.85969 -22.3788 42.9272 2.8497 -22.4275 
42.9221 2.8394 -22.4762 42.917 2.829 -22.5248 42.912 2.81852 -22.5735 
42.907 2.80797 -22.6221 42.902 2.79735 -22.6707 42.8971 2.78668 -22.7193 
42.8923 2.77595 -22.7679 42.8874 2.76519 -22.8165 42.8826 2.75438 -22.8651 
42.8778 2.74355 -22.9136 42.8816 2.71956 -22.9573 42.8649 2.74703 -22.9618 
50.1674 -42.379 -24.2881 50.1916 -42.3372 -24.275 50.2176 -42.2958 -24.2647 
50.2453 -42.2548 -24.2572 50.2745 -42.2145 -24.2526 50.3054 -42.1752 -24.2517 
50.3377 -42.1371 -24.254 50.3711 -42.1003 -24.2593 50.4056 -42.0653 -24.2683 
50.4409 -42.032 -24.2802 50.4767 -42.0003 -24.2948 50.5129 -41.9702 -24.3116 
50.5493 -41.9416 -24.3304 50.5858 -41.9145 -24.3511 50.6223 -41.8889 -24.3736 
50.6588 -41.8649 -24.3978 50.6952 -41.8425 -24.4236 50.7314 -41.8216 -24.4509 
50.7674 -41.8022 -24.4796 50.803 -41.7845 -24.5097 50.8425 -41.7874 -24.5426 
50.8393 -41.7552 -24.5275 50.7619 -38.595 -21.8046 50.764 -38.5514 -21.7802 
50.7683 -38.5066 -21.7586 50.7746 -38.4607 -21.7397 50.7828 -38.4141 -21.7235 
50.7931 -38.3669 -21.7105 50.8056 -38.3195 -21.7011 50.8197 -38.272 -21.6943 
50.8351 -38.2246 -21.6896 50.8514 -38.1775 -21.6866 50.8683 -38.1305 -21.6849 
50.8858 -38.0837 -21.6843 50.9038 -38.037 -21.6844 50.9221 -37.9905 -21.6852 
50.9407 -37.9441 -21.6867 50.9596 -37.8979 -21.6887 50.9787 -37.8518 -21.6911 
50.9979 -37.8057 -21.6938 51.0173 -37.7597 -21.6968 51.0368 -37.7138 -21.7 
51.0631 -37.6762 -21.7199 51.0466 -37.6668 -21.6861 29.8189 21.3215 -19.2845 
29.8007 21.3585 -19.2562 29.7843 21.3944 -19.2255 29.7497 21.4143 -19.1905 
29.7312 21.4446 -19.1557 29.7136 21.474 -19.1198 29.6965 21.5027 -19.083 
29.68 21.5308 -19.0455 29.6639 21.5584 -19.0075 29.6482 21.5857 -18.969 
29.6315 21.6117 -18.9301 29.6114 21.6322 -18.8915 29.5916 21.6523 -18.8525 
29.5722 21.6721 -18.8132 30.4469 18.1693 -23.1766 30.4162 18.1904 -23.21 
30.3858 18.2103 -23.2443 30.3556 18.2294 -23.2793 30.3257 18.2476 -23.315 
30.296 18.2651 -23.3512 30.2664 18.2822 -23.3878 30.237 18.2988 -23.4246 
30.2077 18.315 -23.4617 30.1785 18.331 -23.499 30.1494 18.3468 -23.5365 
30.1203 18.3624 -23.574 30.0912 18.3779 -23.6116 30.0622 18.3933 -23.6493 
30.0333 18.4086 -23.6871 30.0043 18.4238 -23.7249 29.9754 18.4389 -23.7628 
29.9465 18.4539 -23.8007 29.9176 18.4691 -23.8386 29.8887 18.4843 -23.8764 
29.8573 18.5086 -23.9067 29.8639 18.4895 -23.9195 37.5665 -17.4009 -25.0864 
37.5561 -17.3602 -25.0917 37.5429 -17.3186 -25.0969 37.5263 -17.2769 -25.1018 
37.5062 -17.2363 -25.1062 37.4825 -17.1975 -25.1099 37.4555 -17.1608 -25.113 
37.4256 -17.1263 -25.1154 37.3929 -17.0941 -25.1172 37.3578 -17.0638 -25.1185 
37.3207 -17.0349 -25.1193 37.2828 -17.0064 -25.12 37.2447 -16.9779 -25.1207 
37.2067 -16.949 -25.1215 37.1693 -16.9196 -25.1224 37.1329 -16.8893 -25.1235 
37.0975 -16.8582 -25.1248 37.0628 -16.8266 -25.1264 37.0291 -16.7943 -25.1281 
36.9966 -16.7612 -25.13 36.9719 -16.7352 -25.1317 36.9613 -16.7259 -25.1321 
38.8565 -44.1531 -18.4622 38.8574 -44.1454 -18.4141 38.8578 -44.1374 -18.3656 
38.857 -44.129 -18.3171 38.855 -44.12 -18.2686 38.8524 -44.1108 -18.2202 
38.8493 -44.1014 -18.1718 38.8459 -44.0919 -18.1234 38.8433 -44.0827 -18.0749 
38.8417 -44.0739 -18.0263 38.8411 -44.0655 -17.9777 38.8418 -44.0564 -17.9291 
38.8422 -44.0408 -17.8843 38.8413 -44.0415 -17.8338 38.8417 -44.0337 -17.7865 
38.8475 -43.9946 -17.7504 38.8512 -43.9796 -17.706 38.8572 -43.965 -17.6618 
38.8663 -43.951 -17.6181 38.8787 -43.9378 -17.5753 38.9012 -43.9272 -17.5357 
38.8806 -43.9226 -17.5312 50.1431 -41.2693 -23.0444 50.1761 -41.2626 -23.0814 
50.2102 -41.2527 -23.1165 50.2454 -41.2394 -23.1495 50.2812 -41.2231 -23.1803 
50.3175 -41.2039 -23.2087 50.3541 -41.1819 -23.2346 50.3908 -41.1574 -23.2579 
50.4273 -41.1307 -23.2788 50.4621 -41.1011 -23.2984 34.8423 -27.2549 -52.3981 
34.8913 -27.245 -52.3989 34.9396 -27.2324 -52.3991 34.9873 -27.2174 -52.3989 
35.0343 -27.2004 -52.3983 35.0807 -27.1817 -52.3974 35.1266 -27.1618 -52.3962 
35.1719 -27.1407 -52.3948 35.2168 -27.1188 -52.3932 35.2613 -27.0961 -52.3915 
35.3054 -27.0727 -52.3896 35.3492 -27.0486 -52.3876 35.3927 -27.024 -52.3855 
35.4359 -26.9989 -52.3833 35.4788 -26.9734 -52.381 35.5217 -26.9478 -52.3787 
35.5645 -26.9221 -52.3764 35.6074 -26.8965 -52.3741 35.6506 -26.8717 -52.3677 
35.6935 -26.8478 -52.361 35.6979 -26.8005 -52.3455 35.7388 -26.8672 -52.3686 
30.1901 19.8789 -21.2613 30.1837 19.9069 -21.2211 30.1792 19.9329 -21.1797 
30.1769 19.9566 -21.1374 30.1765 19.9782 -21.0944 30.1783 19.9974 -21.0508 
30.1827 20.0136 -21.0067 30.1892 20.0271 -20.9624 30.1977 20.0381 -20.9182 
30.2085 20.0461 -20.8741 30.2213 20.0513 -20.8305 30.2364 20.0533 -20.7876 
30.2535 20.0523 -20.7456 30.2724 20.0486 -20.7046 30.2933 20.0416 -20.665 
30.3159 20.0317 -20.6268 30.34 20.0192 -20.5903 30.3657 20.0036 -20.5558 
30.3928 19.9853 -20.5235 30.4209 19.9645 -20.4932 30.4442 19.9544 -20.4541 
30.4516 19.935 -20.4743 37.5089 2.43392 -38.9281 37.487 2.47204 -38.9043 
37.4679 2.50967 -38.8775 37.4533 2.54845 -38.8494 37.4389 2.58399 -38.8173 
37.4276 2.61844 -38.7829 37.419 2.65181 -38.7467 37.4132 2.6839 -38.7088 
37.4102 2.71458 -38.6694 32.0792 18.6173 -17.8259 32.0564 18.6515 -17.7975 
32.0331 18.6861 -17.7699 32.0094 18.7211 -17.7432 31.9853 18.7563 -17.7172 
31.961 18.7918 -17.6917 31.9365 18.8275 -17.6667 31.9118 18.8634 -17.6421 
31.887 18.8993 -17.6177 31.8621 18.9353 -17.5937 31.837 18.9715 -17.5698 
31.8119 19.0076 -17.5462 31.7867 19.0439 -17.5228 31.7615 19.0802 -17.4994 
31.7362 19.1165 -17.4761 31.711 19.1528 -17.4528 31.6857 19.1891 -17.4294 
31.6605 19.2254 -17.4061 31.6352 19.2617 -17.3827 31.6101 19.2979 -17.3592 
31.5854 19.3338 -17.3346 31.5844 19.3346 -17.3368 29.5942 -34.685 -38.8883 
29.6137 -34.7205 -38.859 29.6337 -34.7561 -38.8302 29.6528 -34.7919 -38.8009 
29.6707 -34.8274 -38.7706 29.6825 -34.8659 -38.7404 29.6992 -34.8973 -38.7051 
29.713 -34.9279 -38.668 29.7229 -34.9587 -38.6297 29.7307 -34.988 -38.5899 
29.7466 -35.0073 -38.5459 29.7542 -35.0311 -38.5027 29.7606 -35.0537 -38.4587 
29.7658 -35.0753 -38.4141 29.77 -35.096 -38.3689 29.7736 -35.116 -38.3233 
29.7767 -35.1356 -38.2775 29.7793 -35.1547 -38.2315 29.7816 -35.1735 -38.1853 
29.7838 -35.1921 -38.139 29.7944 -35.2186 -38.098 29.7773 -35.2017 -38.0904 
50.2387 -30.4867 -20.8268 50.2358 -30.477 -20.8758 50.2312 -30.4663 -20.9244 
50.2252 -30.4546 -20.9726 50.218 -30.4423 -21.0205 50.2098 -30.4293 -21.0681 
50.2007 -30.4157 -21.1154 50.1909 -30.4018 -21.1623 50.1804 -30.3874 -21.209 
50.1694 -30.3727 -21.2555 50.1578 -30.3577 -21.3017 50.1458 -30.3424 -21.3478 
50.1334 -30.3268 -21.3936 50.1206 -30.3111 -21.4393 50.1074 -30.2951 -21.4848 
50.0996 -30.2707 -21.5289 50.0921 -30.2468 -21.5706 50.0849 -30.223 -21.6125 
50.0783 -30.1996 -21.6546 50.0728 -30.1767 -21.6972 50.0788 -30.1641 -21.7356 
50.057 -30.1485 -21.7345 35.7867 -26.8805 -52.3743 35.8354 -26.8907 -52.379 
35.8848 -26.897 -52.3824 35.9346 -26.9003 -52.3849 35.9846 -26.9013 -52.3865 
37.0008 -44.8266 -28.1327 37.0376 -44.8573 -28.1182 37.0747 -44.8884 -28.106 
37.1123 -44.9198 -28.0959 37.1501 -44.9515 -28.0879 37.1881 -44.9834 -28.0817 
37.2262 -45.0155 -28.0773 37.2644 -45.0476 -28.0742 37.3026 -45.0798 -28.0724 
37.3408 -45.112 -28.0716 37.379 -45.1443 -28.0717 37.4172 -45.1765 -28.0728 
37.4554 -45.2087 -28.0747 37.4935 -45.241 -28.0775 37.5316 -45.2732 -28.081 
37.5697 -45.3053 -28.0851 37.6077 -45.3375 -28.09 37.6456 -45.3696 -28.0956 
37.6834 -45.4016 -28.1019 37.7212 -45.4336 -28.1088 37.7444 -45.454 -28.1481 
37.7525 -45.4594 -28.0795 49.2098 -32.8268 -15.7266 49.2358 -32.8201 -15.7687 
49.2612 -32.8173 -15.8116 49.2859 -32.8179 -15.8549 49.3097 -32.8225 -15.8985 
49.3324 -32.8309 -15.9421 49.3539 -32.8429 -15.9855 49.3743 -32.8581 -16.0284 
49.3934 -32.8766 -16.0706 49.411 -32.8986 -16.1118 49.4269 -32.9237 -16.1518 
49.4416 -32.9514 -16.1907 49.455 -32.9811 -16.2285 49.4673 -33.0126 -16.2652 
49.4784 -33.0459 -16.3007 49.4885 -33.0807 -16.3351 49.4977 -33.1166 -16.3685 
49.5063 -33.1533 -16.4012 49.5142 -33.1908 -16.4332 49.5217 -33.2288 -16.4646 
49.5134 -33.2772 -16.4736 49.5423 -33.2435 -16.5077 43.5131 -34.0403 -54.2017 
43.5611 -34.0317 -54.2123 43.6097 -34.0263 -54.2224 43.6586 -34.0245 -54.2321 
43.7076 -34.0261 -54.2412 43.7565 -34.0316 -54.2496 43.8049 -34.0409 -54.2573 
43.8528 -34.0523 -54.2645 43.9008 -34.0633 -54.2718 43.9493 -34.0715 -54.2797 
43.9981 -34.0767 -54.2882 44.0471 -34.0784 -54.2972 44.096 -34.0769 -54.3068 
44.1448 -34.0736 -54.3167 44.1934 -34.0687 -54.3268 44.2379 -34.0666 -54.3581 
44.2901 -34.0555 -54.3474 44.3382 -34.047 -54.358 44.3854 -34.0374 -54.3687 
44.4325 -34.0267 -54.3794 44.4631 -33.9921 -54.3546 44.4778 -34.0467 -54.3847 
36.9257 -16.6908 -25.134 36.8901 -16.6558 -25.136 36.8546 -16.6206 -25.138 
36.8194 -16.5852 -25.14 36.7843 -16.5498 -25.1421 36.7493 -16.5142 -25.1442 
36.7145 -16.4786 -25.1463 36.6798 -16.4429 -25.1485 36.6451 -16.4071 -25.1506 
36.6104 -16.3714 -25.1528 36.5753 -16.336 -25.1548 36.5403 -16.3007 -25.1569 
36.5052 -16.2653 -25.159 36.4703 -16.2299 -25.161 36.4356 -16.1942 -25.1632 
36.4014 -16.158 -25.1655 36.3677 -16.1215 -25.1679 36.3344 -16.0846 -25.1703 
36.3016 -16.0472 -25.1729 36.2696 -16.0092 -25.1757 36.2376 -15.9711 -25.1785 
36.2378 -15.9712 -25.1785 58.5736 -33.9264 -44.0289 58.5525 -33.8915 -44 
58.5323 -33.8589 -43.968 58.5132 -33.8285 -43.9331 58.4951 -33.8004 -43.8959 
58.478 -33.7744 -43.8568 58.4675 -33.7472 -43.8157 58.4646 -33.7204 -43.776 
58.4625 -33.6953 -43.7351 58.4612 -33.6717 -43.6931 58.4605 -33.6495 -43.6502 
58.4605 -33.6287 -43.6063 58.4611 -33.6092 -43.5617 58.4622 -33.5908 -43.5165 
58.4637 -33.5732 -43.4708 58.4656 -33.5565 -43.4246 58.4678 -33.5406 -43.3781 
58.4703 -33.5252 -43.3313 58.473 -33.5103 -43.2843 58.4759 -33.4959 -43.2371 
58.4694 -33.4614 -43.202 58.4875 -33.5052 -43.1897 32.4429 12.1403 -34.3389 
32.4077 12.1734 -34.3516 32.372 12.2042 -34.3677 32.3358 12.2325 -34.387 
32.2996 12.2584 -34.4094 32.2634 12.2818 -34.4344 32.2275 12.3028 -34.4617 
32.1921 12.3207 -34.4917 32.1574 12.3358 -34.524 32.1235 12.3482 -34.5582 
32.0908 12.3573 -34.5944 32.0592 12.3634 -34.6324 32.0289 12.3668 -34.6716 
32.0001 12.367 -34.7121 31.973 12.3643 -34.7537 31.9478 12.3584 -34.7961 
31.9244 12.3497 -34.8392 31.9031 12.338 -34.8826 31.8841 12.3232 -34.9262 
31.8677 12.3052 -34.9697 31.8702 12.2704 -35.0053 31.8369 12.3094 -35.0087 
52.3315 -27.3823 -48.8875 52.2977 -27.3766 -48.9239 52.2631 -27.3698 -48.9592 
52.2277 -27.3619 -48.9937 52.1919 -27.3531 -49.0274 52.1556 -27.3436 -49.0605 
52.119 -27.3335 -49.0931 52.0822 -27.3231 -49.1253 52.0452 -27.3123 -49.1571 
52.0081 -27.3012 -49.1887 51.9707 -27.2897 -49.2199 51.9332 -27.278 -49.2508 
51.8956 -27.266 -49.2815 51.8579 -27.2538 -49.312 51.82 -27.2414 -49.3422 
51.7821 -27.2287 -49.3722 51.7645 -27.1893 -49.4167 51.7183 -27.1849 -49.4396 
51.6663 -27.1866 -49.4576 51.6255 -27.1729 -49.4832 51.588 -27.1804 -49.5101 
51.5827 -27.1482 -49.4887 34.9298 2.81854 -41.5362 34.8904 2.8278 -41.5656 
34.8504 2.83975 -41.593 34.8099 2.85415 -41.6185 34.7692 2.87121 -41.6414 
34.7284 2.89039 -41.6621 34.688 2.91122 -41.6808 34.6483 2.93165 -41.6991 
34.6096 2.95148 -41.7171 34.5719 2.96952 -41.7359 34.5354 2.98512 -41.7562 
34.5002 2.99779 -41.7782 34.4663 3.00768 -41.8018 34.4339 3.01492 -41.8267 
34.4031 3.0195 -41.8527 34.3747 3.02152 -41.879 34.3483 3.02172 -41.9052 
34.3245 3.01972 -41.9312 34.3034 3.01577 -41.9565 34.2849 3.01038 -41.9807 
34.2737 2.99587 -42.0072 34.2603 3.01439 -42.0011 51.5721 -37.9043 -22.7177 
51.5906 -37.8579 -22.7192 51.6089 -37.8113 -22.7202 51.6271 -37.7648 -22.721 
51.655 -37.7219 -22.7161 51.6691 -37.6738 -22.7202 51.6833 -37.6257 -22.7248 
51.7017 -37.5793 -22.7276 51.7117 -37.531 -22.7347 51.7227 -37.4838 -22.742 
51.7338 -37.4366 -22.7498 51.745 -37.3895 -22.7578 51.7564 -37.3423 -22.766 
51.7676 -37.2951 -22.7741 51.7788 -37.2477 -22.7819 51.7899 -37.2002 -22.7894 
51.8009 -37.1526 -22.7966 51.8121 -37.1048 -22.8032 51.8232 -37.057 -22.8099 
51.8344 -37.0092 -22.8165 51.8513 -36.9685 -22.8394 51.8383 -36.9608 -22.806 
43.1405 -16.7251 -17.7856 43.1617 -16.7651 -17.7644 43.1812 -16.8052 -17.742 
43.1997 -16.845 -17.7179 43.2175 -16.8841 -17.6925 43.2345 -16.9233 -17.6665 
43.2511 -16.9626 -17.6403 43.2673 -17.0018 -17.6139 43.2833 -17.041 -17.5873 
43.2992 -17.0802 -17.5608 43.3153 -17.1194 -17.5343 43.3315 -17.1586 -17.5079 
43.3478 -17.1977 -17.4817 43.3645 -17.2368 -17.4556 43.3817 -17.2759 -17.4299 
43.3995 -17.3149 -17.4045 43.4181 -17.3538 -17.3796 43.4376 -17.3926 -17.3554 
43.4578 -17.4318 -17.3327 43.4771 -17.4728 -17.3173 43.493 -17.513 -17.301 
43.4997 -17.5141 -17.303 51.0401 -19.226 -21.698 51.0756 -19.1925 -21.6871 
51.1119 -19.1595 -21.6772 51.1488 -19.127 -21.6683 51.1863 -19.0949 -21.6601 
51.2241 -19.0631 -21.6525 51.2623 -19.0317 -21.6455 51.3008 -19.0004 -21.6388 
51.3395 -18.9694 -21.6326 51.3784 -18.9385 -21.6266 51.4174 -18.9078 -21.621 
51.4566 -18.8773 -21.6155 51.4959 -18.8468 -21.6102 51.5352 -18.8164 -21.6051 
51.5567 -18.7583 -21.6271 51.5528 -18.735 -21.6209 51.5487 -18.7113 -21.615 
51.5446 -18.6871 -21.6092 51.5403 -18.6623 -21.6036 51.5359 -18.6368 -21.5979 
51.5303 -18.6095 -21.6077 51.5331 -18.6157 -21.5775 31.5494 -36.0696 -40.4713 
31.5305 -36.0334 -40.5002 31.514 -35.9984 -40.5319 31.4996 -35.9647 -40.5659 
31.4877 -35.9326 -40.6023 31.4784 -35.9022 -40.6409 31.4709 -35.8732 -40.6809 
31.4646 -35.8451 -40.7218 31.4591 -35.8176 -40.7632 31.4538 -35.7903 -40.8047 
41.0568 6.49315 -20.7791 41.074 6.47705 -20.735 41.0923 6.45912 -20.692 
41.1113 6.43965 -20.6501 41.131 6.41896 -20.609 41.1511 6.39729 -20.5687 
41.1716 6.37491 -20.529 41.1924 6.35197 -20.4897 41.2134 6.32859 -20.4509 
41.2346 6.30486 -20.4123 41.2559 6.28087 -20.3739 41.2773 6.25666 -20.3358 
41.2987 6.23229 -20.2978 41.3203 6.2078 -20.2599 41.3418 6.18321 -20.2221 
41.3635 6.15854 -20.1844 41.3851 6.13385 -20.1466 41.4067 6.10914 -20.109 
41.4284 6.08441 -20.0713 41.45 6.05967 -20.0336 41.468 6.04229 -19.9903 
41.4745 6.02857 -20.0031 37.6299 -42.8239 -14.933 37.5818 -42.8136 -14.924 
37.5339 -42.8032 -14.9145 37.486 -42.7926 -14.9046 37.4382 -42.782 -14.8945 
37.3904 -42.7713 -14.8843 37.3427 -42.7606 -14.874 37.295 -42.7499 -14.8636 
37.2473 -42.7392 -14.8532 37.1996 -42.7284 -14.8426 37.1522 -42.7176 -14.832 
37.1169 -42.678 -14.8317 37.0735 -42.6573 -14.8243 37.0301 -42.6364 -14.8168 
36.9866 -42.6156 -14.8092 36.9431 -42.5946 -14.8014 36.8995 -42.5736 -14.7935 
36.8559 -42.5525 -14.7854 36.8123 -42.5314 -14.7773 36.7687 -42.5102 -14.7688 
36.7319 -42.4865 -14.7461 36.7227 -42.4935 -14.7754 44.1941 -20.096 -24.8475 
44.2397 -20.0784 -24.8374 44.2836 -20.0572 -24.8269 44.3259 -20.0332 -24.8161 
44.3659 -20.006 -24.805 44.4045 -19.9772 -24.7938 44.4425 -19.9478 -24.7826 
44.4805 -19.9186 -24.7714 44.5191 -19.8904 -24.7604 44.5586 -19.8638 -24.7495 
44.5989 -19.8398 -24.7357 44.636 -19.8221 -24.7172 44.6745 -19.8069 -24.6991 
44.7144 -19.7943 -24.6814 38.9293 -43.9173 -17.4956 38.9562 -43.9069 -17.4548 
38.9819 -43.8961 -17.4132 39.0065 -43.885 -17.3711 39.0303 -43.8736 -17.3287 
39.0538 -43.8621 -17.2861 39.0771 -43.8506 -17.2434 39.1007 -43.8391 -17.2009 
39.1249 -43.8279 -17.1586 39.1498 -43.8168 -17.1167 39.1757 -43.8061 -17.0753 
39.2026 -43.7958 -17.0345 39.2308 -43.7859 -16.9945 39.2603 -43.7764 -16.9552 
39.2914 -43.7676 -16.9171 39.3241 -43.7595 -16.8802 39.3584 -43.7521 -16.8447 
39.3945 -43.7455 -16.8107 39.4323 -43.7398 -16.7785 39.4718 -43.735 -16.7483 
39.5212 -43.7423 -16.7486 39.4826 -43.7202 -16.7018 58.9989 -35.4147 -48.8031 
58.9708 -35.3735 -48.8006 58.9418 -35.3329 -48.8003 58.9123 -35.2927 -48.8017 
58.8824 -35.253 -48.8043 58.8522 -35.2136 -48.8079 58.8218 -35.1745 -48.8122 
58.7913 -35.1354 -48.8168 58.7608 -35.0965 -48.8215 58.7303 -35.0575 -48.8264 
58.6998 -35.0186 -48.8312 58.6693 -34.9796 -48.8359 58.6388 -34.9405 -48.8404 
58.6084 -34.9014 -48.8448 58.578 -34.8622 -48.849 58.5477 -34.8228 -48.8529 
58.5175 -34.7834 -48.8565 58.4873 -34.7439 -48.8598 58.4573 -34.7042 -48.8628 
58.4273 -34.6645 -48.8656 58.3955 -34.6271 -48.8748 58.3997 -34.6231 -48.8618 
40.2365 7.72117 -20.8002 40.2497 7.71372 -20.7526 40.2611 7.70893 -20.7041 
40.2706 7.707 -20.6551 40.2781 7.70792 -20.6056 40.2838 7.71157 -20.5561 
40.287 7.71853 -20.5067 40.2881 7.72844 -20.4577 40.2872 7.74094 -20.4093 
40.2842 7.7563 -20.3618 40.2789 7.77466 -20.3156 40.2718 7.79519 -20.2706 
40.2633 7.81736 -20.2266 40.2539 7.84078 -20.1834 40.2436 7.86519 -20.141 
40.2327 7.89036 -20.0992 40.2213 7.91606 -20.0579 40.2096 7.9422 -20.0169 
40.1975 7.9687 -19.9763 40.1852 7.9955 -19.9359 40.1559 8.03577 -19.9404 
40.2021 7.98223 -19.8908 34.7721 -27.172 -52.3801 34.7804 -27.1233 -52.3721 
34.7857 -27.0743 -52.3638 34.7887 -27.0251 -52.3554 34.7902 -26.9759 -52.3468 
34.7905 -26.9266 -52.3383 34.7901 -26.8774 -52.3296 34.7893 -26.8281 -52.321 
34.7884 -26.7789 -52.3124 34.7879 -26.7307 -52.2978 34.7875 -26.6838 -52.2823 
34.789 -26.6369 -52.2668 34.7926 -26.5901 -52.2514 34.7982 -26.5433 -52.2361 
34.8054 -26.4967 -52.2209 34.8144 -26.4503 -52.2058 34.825 -26.4042 -52.1908 
34.8371 -26.3583 -52.176 34.8505 -26.3127 -52.1613 34.8652 -26.2674 -52.1467 
34.8939 -26.2285 -52.1346 34.8644 -26.2201 -52.131 34.1011 15.8373 -18.4983 
34.1258 15.8221 -18.4576 34.152 15.8044 -18.4189 34.1795 15.7846 -18.3821 
34.2079 15.7631 -18.3471 34.237 15.7401 -18.3136 34.2667 15.7158 -18.2817 
34.2967 15.691 -18.2504 34.3268 15.666 -18.2194 34.3568 15.641 -18.1884 
34.3868 15.6162 -18.1572 34.4164 15.5921 -18.1252 34.4457 15.5686 -18.0925 
34.4746 15.546 -18.0587 34.5028 15.5245 -18.0238 34.5304 15.5043 -17.9877 
34.5573 15.4854 -17.9504 34.5811 15.4654 -17.9114 34.609 15.4508 -17.8734 
34.6334 15.4353 -17.8347 34.5925 15.4375 -17.7949 34.6622 15.3968 -17.8461 
41.4844 6.0277 -19.9454 41.5018 6.01146 -19.9014 41.52 5.99352 -19.8585 
41.539 5.97417 -19.8164 41.5585 5.95369 -19.7752 41.5785 5.93238 -19.7346 
41.5988 5.91046 -19.6945 41.6192 5.88823 -19.6547 41.6397 5.86585 -19.615 
41.6602 5.8435 -19.5752 41.6805 5.82147 -19.5352 41.7006 5.79998 -19.4948 
41.7204 5.77888 -19.454 41.7402 5.75807 -19.413 41.7598 5.73748 -19.3719 
41.7793 5.71705 -19.3307 41.7988 5.69674 -19.2893 41.8182 5.67653 -19.2479 
41.8375 5.65642 -19.2065 41.8534 5.63398 -19.1645 41.8445 5.65574 -19.1204 
41.8772 5.59025 -19.1677 37.8619 -36.0242 -50.3748 37.8868 -36.0148 -50.4172 
37.914 -36.0079 -50.4586 37.9429 -36.003 -50.499 37.9733 -35.9998 -50.5386 
38.0047 -35.9979 -50.5775 38.0369 -35.9972 -50.6157 38.0698 -35.9974 -50.6533 
38.1033 -35.9983 -50.6905 38.1372 -35.9999 -50.7272 38.1714 -36.002 -50.7636 
38.2059 -36.0045 -50.7996 38.2407 -36.0074 -50.8354 38.2757 -36.0107 -50.871 
38.3109 -36.0142 -50.9063 38.3462 -36.018 -50.9415 38.3817 -36.022 -50.9765 
38.4174 -36.0264 -51.0113 38.4532 -36.0309 -51.0459 38.4891 -36.0357 -51.0803 
38.5141 -36.0264 -51.1226 38.5305 -36.0538 -51.1016 43.0483 -16.6884 -17.7605 
43.0171 -16.7065 -17.7259 42.984 -16.7224 -17.692 42.9494 -16.7365 -17.6587 
42.9139 -16.7493 -17.626 42.8777 -16.7612 -17.5936 42.8411 -16.7725 -17.5615 
42.8043 -16.7834 -17.5296 42.7673 -16.7942 -17.4977 42.7305 -16.8051 -17.4658 
42.6937 -16.8161 -17.4339 35.0248 -13.4466 -17.312 35.0657 -13.4718 -17.298 
35.1077 -13.4952 -17.2845 35.1508 -13.517 -17.2713 35.1945 -13.5374 -17.2585 
35.2388 -13.5568 -17.246 35.2836 -13.5752 -17.2337 35.3287 -13.593 -17.2216 
35.374 -13.6101 -17.2097 35.4195 -13.6268 -17.1979 35.4651 -13.6431 -17.1862 
35.511 -13.6595 -17.1754 35.5559 -13.678 -17.1677 35.6008 -13.6965 -17.1601 
35.6455 -13.7152 -17.1523 35.6902 -13.7341 -17.1445 35.7349 -13.7529 -17.1367 
35.7795 -13.7718 -17.1289 35.8241 -13.7906 -17.1211 35.8687 -13.8096 -17.1132 
35.9127 -13.8294 -17.1049 35.9137 -13.8277 -17.1057 55.4412 -48.0348 -39.3331 
55.471 -48.0176 -39.3694 55.5 -48.0033 -39.4076 55.528 -47.9924 -39.4475 
55.555 -47.9842 -39.4888 55.5813 -47.978 -39.5308 55.607 -47.9734 -39.5735 
55.6321 -47.9701 -39.6165 55.6915 -47.9882 -39.6412 55.7067 -47.9809 -39.6897 
55.7213 -47.974 -39.7385 55.7357 -47.9673 -39.7875 55.7498 -47.9608 -39.8366 
55.7773 -47.9636 -39.8791 55.8015 -47.9616 -39.922 55.8258 -47.9595 -39.9648 
55.8501 -47.9573 -40.0075 55.8745 -47.9548 -40.0502 55.8651 -47.8997 -40.0955 
55.8849 -47.8892 -40.1385 55.9087 -47.8759 -40.1787 55.9004 -47.8815 -40.1839 
34.2212 3.02338 -42.0309 34.1821 3.03207 -42.0609 34.1433 3.04022 -42.0913 
34.1046 3.04784 -42.1221 34.0661 3.05501 -42.1531 34.0278 3.06154 -42.1846 
33.9898 3.0674 -42.2166 38.4483 -18.4736 -16.8744 38.4954 -18.461 -16.8633 
38.5431 -18.4506 -16.8525 38.5912 -18.4423 -16.8419 38.6397 -18.436 -16.8316 
38.6884 -18.4314 -16.8215 38.7372 -18.4281 -16.8115 38.7862 -18.426 -16.8018 
38.8352 -18.425 -16.7922 38.8842 -18.4248 -16.7827 38.9333 -18.4255 -16.7734 
38.9824 -18.4269 -16.7641 39.0314 -18.4288 -16.755 39.0805 -18.4313 -16.746 
39.1295 -18.4343 -16.737 39.1785 -18.4379 -16.7281 39.2275 -18.4418 -16.7193 
39.2765 -18.446 -16.7106 39.3255 -18.4503 -16.7018 39.3744 -18.4547 -16.6931 
39.422 -18.4678 -16.686 39.4231 -18.4503 -16.683 59.9159 -39.2154 -49.6878 
59.8929 -39.2094 -49.7318 59.8705 -39.2071 -49.7764 59.8485 -39.2077 -49.8213 
59.8269 -39.2106 -49.8663 59.8057 -39.215 -49.9113 59.7847 -39.2207 -49.9563 
59.7639 -39.2271 -50.0013 59.7432 -39.234 -50.0463 59.7226 -39.2413 -50.0913 
59.7021 -39.2489 -50.1362 59.6816 -39.2566 -50.1812 59.6611 -39.2643 -50.2261 
59.6406 -39.272 -50.271 59.6201 -39.2795 -50.316 59.5972 -39.2875 -50.3597 
59.5742 -39.2943 -50.4034 59.5512 -39.3007 -50.4471 59.5282 -39.3064 -50.4908 
59.5163 -39.3116 -50.5405 59.4928 -39.3532 -50.5575 59.4906 -39.2759 -50.5628 
26.5028 23.2587 -21.4546 26.4621 23.2873 -21.4598 26.422 23.317 -21.4614 
26.3826 23.3478 -21.4592 26.3443 23.3794 -21.4533 26.3072 23.4116 -21.4441 
26.2713 23.4442 -21.4317 26.2372 23.477 -21.4157 26.2049 23.5099 -21.3963 
26.1745 23.5426 -21.3739 26.1463 23.575 -21.3482 26.1204 23.607 -21.3198 
26.0971 23.6382 -21.2885 26.0764 23.6685 -21.2546 26.0582 23.6979 -21.2184 
26.0422 23.7264 -21.1806 26.0273 23.7544 -21.1419 26.0128 23.7822 -21.103 
25.998 23.8101 -21.0642 25.9829 23.8382 -21.0257 25.9759 23.8817 -20.9954 
25.9819 23.8802 -20.992 52.1225 -24.6503 -44.8851 52.1108 -24.6118 -44.8554 
52.0988 -24.5733 -44.826 52.087 -24.5348 -44.7965 52.0755 -24.4965 -44.7666 
52.0646 -24.4584 -44.7362 52.0542 -24.4206 -44.7053 52.0445 -24.3832 -44.6736 
52.0356 -24.3462 -44.6413 52.0275 -24.3097 -44.6084 52.0201 -24.2736 -44.5746 
52.0138 -24.238 -44.5401 52.0084 -24.2031 -44.5048 52.0041 -24.1689 -44.4687 
52.0008 -24.1354 -44.4318 51.9986 -24.1026 -44.3942 51.9974 -24.0706 -44.3558 
51.9975 -24.0395 -44.3167 51.9986 -24.0093 -44.2769 52.0004 -23.9796 -44.2367 
51.9943 -23.9442 -44.202 52.0103 -23.9574 -44.1931 49.3057 -8.74192 -18.3738 
49.2991 -8.71682 -18.3331 49.2927 -8.69211 -18.2912 49.2869 -8.66866 -18.248 
49.2819 -8.64722 -18.2035 49.2779 -8.62817 -18.1576 49.2748 -8.61159 -18.1108 
49.2727 -8.59726 -18.063 49.2713 -8.58486 -18.0148 49.2705 -8.57402 -17.9661 
49.2707 -8.56569 -17.9169 49.2715 -8.55892 -17.8674 49.2727 -8.55339 -17.8178 
49.2743 -8.54875 -17.7682 49.276 -8.54446 -17.7187 49.2659 -8.54357 -17.6696 
49.2595 -8.54225 -17.6208 49.252 -8.54285 -17.5731 49.2444 -8.5436 -17.5252 
49.237 -8.54447 -17.4771 49.2229 -8.52502 -17.4345 49.249 -8.56125 -17.4311 
28.1449 -6.85789 -34.6319 28.1734 -6.8989 -34.6349 28.2013 -6.94032 -34.6362 
28.2232 -6.98446 -34.6391 28.2447 -7.02881 -34.6409 28.266 -7.07333 -34.6419 
28.287 -7.11798 -34.6424 28.3078 -7.16276 -34.6421 28.3283 -7.20762 -34.6414 
28.3486 -7.25259 -34.64 28.3687 -7.29763 -34.6379 28.3884 -7.34274 -34.6352 
28.4078 -7.38789 -34.6317 28.4269 -7.43306 -34.6276 28.4416 -7.48011 -34.6245 
28.4507 -7.52515 -34.6237 28.4595 -7.5701 -34.6221 28.4678 -7.61498 -34.6197 
28.4761 -7.65982 -34.6173 28.4846 -7.70461 -34.6153 28.4814 -7.72921 -34.5989 
28.5009 -7.74909 -34.6287 33.8874 15.7661 -19.4191 33.8629 15.7809 -19.4601 
33.84 15.7932 -19.5028 33.8192 15.8023 -19.5474 33.8002 15.8088 -19.5931 
33.7831 15.8125 -19.64 33.7681 15.8136 -19.6877 33.7543 15.813 -19.7357 
33.7415 15.8113 -19.784 33.7292 15.8088 -19.8324 33.7172 15.8059 -19.8809 
33.7054 15.8028 -19.9294 33.6937 15.7997 -19.9779 33.682 15.7965 -20.0264 
33.6703 15.7932 -20.0749 33.6586 15.79 -20.1234 33.6486 15.7879 -20.1724 
33.6396 15.7859 -20.2214 33.6428 15.7914 -20.273 33.6228 15.7802 -20.3196 
33.6131 15.7664 -20.3672 33.6037 15.7793 -20.3664 59.0738 -44.6892 -42.95 
59.0811 -44.6777 -42.9019 59.0863 -44.6687 -42.853 59.0896 -44.662 -42.8036 
59.0913 -44.6573 -42.7538 59.0914 -44.6544 -42.7039 59.0902 -44.653 -42.654 
59.0877 -44.653 -42.6041 59.0841 -44.6544 -42.5543 59.0795 -44.6569 -42.5046 
59.0738 -44.6607 -42.4551 59.0672 -44.6657 -42.4058 59.0553 -44.6682 -42.3571 
59.0516 -44.6784 -42.3068 59.0424 -44.6866 -42.2595 58.9892 -44.67 -42.2357 
58.9662 -44.6723 -42.1954 58.9429 -44.6752 -42.155 58.9191 -44.6788 -42.1146 
58.8951 -44.6828 -42.0742 58.8741 -44.6806 -42.0326 58.8684 -44.6931 -42.0357 
55.0586 -26.393 -37.0625 55.0768 -26.4206 -37.1001 55.0979 -26.4495 -37.135 
55.1219 -26.4799 -37.1663 55.146 -26.5123 -37.1954 55.1702 -26.5462 -37.2228 
55.1945 -26.5813 -37.2486 55.2187 -26.6173 -37.2732 55.243 -26.6541 -37.2966 
55.2672 -26.6916 -37.319 55.2914 -26.7297 -37.3406 55.3155 -26.7681 -37.3614 
55.3396 -26.8069 -37.3816 55.3637 -26.8461 -37.4013 55.3877 -26.8856 -37.4203 
55.4117 -26.9254 -37.4388 55.4356 -26.9655 -37.4568 55.4594 -27.0059 -37.4741 
55.4832 -27.0465 -37.4909 55.5069 -27.0874 -37.5071 55.515 -27.127 -37.4777 
55.545 -27.0822 -37.547 58.8554 -44.6712 -41.9872 58.8359 -44.6632 -41.9419 
58.8156 -44.6566 -41.8968 58.8149 -44.6633 -41.8409 58.7909 -44.6577 -41.7975 
58.7666 -44.6532 -41.7542 58.7422 -44.6496 -41.7109 58.7176 -44.6469 -41.6678 
58.6929 -44.6448 -41.6247 58.6598 -44.6385 -41.586 58.6364 -44.6384 -41.5421 
58.6127 -44.6388 -41.4984 58.5889 -44.6396 -41.4548 58.5649 -44.6408 -41.4112 
58.5407 -44.6422 -41.3677 58.5165 -44.6439 -41.3242 58.4913 -44.6454 -41.2813 
58.4656 -44.6485 -41.2388 58.4399 -44.6519 -41.1964 58.4141 -44.6556 -41.154 
58.3973 -44.6319 -41.1149 58.3857 -44.6845 -41.1248 51.3482 -32.2633 -20.7263 
51.3235 -32.2472 -20.6859 51.2988 -32.2347 -20.6443 51.2742 -32.2262 -20.6016 
51.2499 -32.221 -20.5583 51.2259 -32.2192 -20.5146 51.2024 -32.221 -20.4706 
51.1796 -32.2264 -20.4266 51.1575 -32.2355 -20.3828 51.1363 -32.2482 -20.3395 
51.1161 -32.2642 -20.2969 51.097 -32.2835 -20.2552 51.0789 -32.3058 -20.2144 
51.0622 -32.3315 -20.1752 51.0469 -32.3602 -20.1374 51.0328 -32.3914 -20.1013 
51.0204 -32.4256 -20.0671 51.0094 -32.462 -20.0349 51.0001 -32.5008 -20.0051 
50.9926 -32.5419 -19.9777 50.9718 -32.5538 -19.9353 51.0022 -32.5904 -19.9796 
58.3547 -44.7097 -41.0949 58.3354 -44.7395 -41.0569 58.3086 -44.7626 -41.0214 
58.2817 -44.7835 -40.9848 58.234 -44.7904 -40.9584 58.2045 -44.8068 -40.9215 
58.1753 -44.8222 -40.884 58.1463 -44.837 -40.8461 58.1174 -44.8512 -40.8079 
58.0887 -44.865 -40.7694 58.06 -44.8785 -40.7307 58.0314 -44.8918 -40.692 
58.0028 -44.905 -40.6531 57.9742 -44.9181 -40.6143 57.9456 -44.9313 -40.5754 
57.917 -44.9444 -40.5365 57.8885 -44.9575 -40.4977 57.8599 -44.9707 -40.4588 
57.8314 -44.9837 -40.4198 57.8029 -44.9965 -40.3808 57.7746 -45.0087 -40.3414 
57.7742 -45.0098 -40.342 36.6762 -42.4772 -14.7836 36.6296 -42.4604 -14.7903 
36.5786 -42.4536 -14.7913 36.5366 -42.4247 -14.7983 36.4907 -42.405 -14.8004 
36.4478 -42.3807 -14.802 36.405 -42.3562 -14.8025 36.3622 -42.3315 -14.8023 
36.3194 -42.3067 -14.8015 36.2767 -42.2818 -14.8001 36.234 -42.2568 -14.7983 
36.1913 -42.2318 -14.7962 36.1486 -42.2067 -14.7937 36.1059 -42.1815 -14.7911 
36.0632 -42.1563 -14.7884 36.0205 -42.1312 -14.7857 35.9778 -42.106 -14.7831 
35.935 -42.0809 -14.7807 35.8922 -42.0557 -14.7785 35.8493 -42.0306 -14.7763 
35.8108 -42.0045 -14.7587 35.8066 -42.009 -14.79 49.5064 -33.3255 -16.4848 
49.5007 -33.3733 -16.4981 49.4965 -33.4207 -16.5136 49.4934 -33.4675 -16.531 
49.4914 -33.5137 -16.5498 49.4901 -33.5596 -16.5698 49.4895 -33.605 -16.5907 
49.4929 -33.6511 -16.6102 49.4917 -33.6956 -16.6329 49.4908 -33.74 -16.656 
49.4904 -33.7843 -16.6792 49.4911 -33.8288 -16.7019 49.4919 -33.8733 -16.7247 
49.4883 -33.9164 -16.75 49.4878 -33.9603 -16.7738 49.4874 -34.0042 -16.7976 
49.4869 -34.0482 -16.8214 49.4864 -34.0922 -16.8451 49.4858 -34.1362 -16.8686 
49.4851 -34.1804 -16.8919 49.476 -34.2287 -16.9013 49.4928 -34.2154 -16.9266 
47.1275 -37.2543 -15.4757 47.1255 -37.2965 -15.5025 47.1206 -37.34 -15.5266 
47.1166 -37.386 -15.5462 47.1067 -37.4302 -15.5675 47.0957 -37.4747 -15.5875 
47.0842 -37.5196 -15.6062 47.0728 -37.565 -15.6236 47.0611 -37.6105 -15.6407 
47.0452 -37.6538 -15.6604 47.032 -37.6986 -15.678 47.0189 -37.7435 -15.6956 
47.0059 -37.7884 -15.7134 46.993 -37.8332 -15.7313 46.9803 -37.878 -15.7494 
46.9678 -37.9228 -15.7677 46.9555 -37.9675 -15.7864 46.9436 -38.0121 -15.8054 
46.9311 -38.0562 -15.8253 46.9186 -38.0998 -15.8461 46.8869 -38.1372 -15.8363 
46.9321 -38.1259 -15.886 40.3164 -5.72519 -43.3895 40.2897 -5.74787 -43.4251 
40.2638 -5.77192 -43.4605 40.2391 -5.79745 -43.4957 40.2153 -5.82436 -43.5305 
40.1926 -5.85249 -43.565 40.1707 -5.88164 -43.5992 40.1494 -5.9116 -43.6331 
40.1288 -5.94221 -43.6669 40.1086 -5.97332 -43.7004 40.0885 -6.00455 -43.7339 
40.0682 -6.03548 -43.7675 40.0476 -6.06623 -43.8011 40.027 -6.09685 -43.8348 
40.0063 -6.12739 -43.8686 39.985 -6.15727 -43.9025 39.9634 -6.18671 -43.9366 
39.9414 -6.21582 -43.9708 39.9193 -6.24466 -44.0051 39.897 -6.2733 -44.0394 
39.9137 -6.31995 -44.0459 39.859 -6.25382 -44.0655 41.5012 5.99119 -19.9833 
41.5282 5.95237 -19.9671 41.5554 5.91233 -19.9546 41.5826 5.87141 -19.9454 
41.6097 5.82972 -19.9399 41.6365 5.78751 -19.9385 41.6629 5.74509 -19.9399 
41.689 5.70261 -19.9434 41.7149 5.66012 -19.9484 41.7406 5.61766 -19.9545 
41.7662 5.57522 -19.961 41.7918 5.53279 -19.9678 41.8174 5.49035 -19.9745 
41.843 5.44791 -19.9809 41.8687 5.40545 -19.987 41.8944 5.36298 -19.9928 
41.9203 5.3205 -19.9981 41.9461 5.27802 -20.0031 41.9721 5.23553 -20.0078 
41.9981 5.19305 -20.0122 42.0252 5.15333 -19.9986 42.0195 5.15341 -20.0339 
43.2386 -20.3968 -24.9198 43.2373 -20.3469 -24.9206 43.2323 -20.2972 -24.9217 
43.2238 -20.2481 -24.923 43.212 -20.1998 -24.9246 43.1965 -20.1525 -24.9263 
43.1778 -20.1066 -24.9283 43.1556 -20.0623 -24.9305 43.1306 -20.0197 -24.9328 
43.1026 -19.9792 -24.9353 43.0718 -19.9409 -24.938 43.039 -19.9045 -24.9407 
43.0049 -19.8695 -24.9435 42.9699 -19.8355 -24.9464 42.9343 -19.8023 -24.9493 
42.8984 -19.7696 -24.9522 42.8621 -19.7375 -24.9552 42.8257 -19.7056 -24.9581 
42.7892 -19.674 -24.961 42.7527 -19.6426 -24.964 42.7266 -19.6298 -24.9659 
42.7236 -19.6079 -24.9664 37.8787 -36.1243 -50.2484 37.9057 -36.1604 -50.2269 
37.932 -36.1966 -50.2045 37.9577 -36.2327 -50.1814 37.9829 -36.2689 -50.1578 
38.0077 -36.305 -50.1338 38.0323 -36.3411 -50.1095 38.0567 -36.3772 -50.085 
38.0811 -36.4133 -50.0604 38.1057 -36.4491 -50.0356 38.1304 -36.4849 -50.0109 
38.155 -36.5206 -49.9862 38.1798 -36.5564 -49.9616 38.2047 -36.5922 -49.937 
38.2296 -36.628 -49.9126 38.2547 -36.6638 -49.8883 38.2798 -36.6996 -49.8641 
38.3051 -36.7354 -49.8401 38.3305 -36.7713 -49.8162 38.356 -36.8071 -49.7924 
38.3944 -36.839 -49.7894 38.3625 -36.838 -49.7537 29.606 -34.6236 -39.0396 
29.6257 -34.6224 -39.0855 29.6429 -34.6181 -39.1323 29.6576 -34.6109 -39.1795 
29.6699 -34.6009 -39.227 29.6798 -34.5883 -39.2743 29.6873 -34.5734 -39.3215 
29.6927 -34.5563 -39.3681 29.6961 -34.5374 -39.4143 29.6976 -34.5168 -39.4598 
29.6975 -34.4947 -39.5047 29.6959 -34.4712 -39.5488 29.6929 -34.4467 -39.5923 
29.6887 -34.4212 -39.6351 29.6835 -34.3949 -39.6773 29.6775 -34.3679 -39.719 
29.6706 -34.3403 -39.7601 29.663 -34.3122 -39.8007 29.6548 -34.2837 -39.841 
29.6464 -34.2549 -39.881 29.6316 -34.222 -39.9156 29.6447 -34.2314 -39.9251 
40.9856 2.60087 -30.1997 40.9968 2.60481 -30.1511 41.0086 2.60771 -30.1026 
41.0208 2.60989 -30.0542 41.0322 2.61345 -30.0057 41.0419 2.61977 -29.9571 
41.0499 2.62906 -29.9088 41.056 2.64114 -29.8608 41.0601 2.65638 -29.8135 
41.062 2.67475 -29.7672 41.0618 2.69603 -29.7222 41.0596 2.71992 -29.6786 
41.0557 2.74612 -29.6364 41.0497 2.77487 -29.5963 41.0428 2.80643 -29.5584 
41.0339 2.84057 -29.5231 41.0231 2.8767 -29.4904 41.0105 2.9145 -29.4604 
40.996 2.95404 -29.4336 40.9797 2.99491 -29.4101 40.9564 3.03867 -29.4044 
40.9729 3.02678 -29.3723 50.534 -14.3123 -24.9657 50.5215 -14.2689 -24.9871 
50.5088 -14.2242 -25.0055 50.4959 -14.1785 -25.0211 50.4829 -14.1321 -25.0346 
50.4699 -14.0852 -25.0462 50.4568 -14.038 -25.0562 50.4437 -13.9906 -25.0649 
50.4306 -13.9429 -25.0726 50.4176 -13.8952 -25.0795 50.4045 -13.8473 -25.0856 
50.3914 -13.7994 -25.0911 50.3783 -13.7514 -25.0961 50.3652 -13.7033 -25.1006 
50.3521 -13.6552 -25.1047 50.3391 -13.6071 -25.1085 50.326 -13.559 -25.1121 
50.313 -13.5109 -25.1155 50.2999 -13.4627 -25.1188 50.2868 -13.4146 -25.1218 
50.2744 -13.3714 -25.1438 50.2752 -13.3688 -25.1054 39.9842 -41.9895 -13.4652 
39.9871 -41.9628 -13.423 39.9931 -41.9354 -13.3817 40.0022 -41.9073 -13.3413 
40.015 -41.8787 -13.3024 40.0289 -41.8439 -13.2686 40.0513 -41.8197 -13.229 
40.0611 -41.773 -13.2103 40.0815 -41.7372 -13.1846 40.1051 -41.7014 -13.1616 
40.1311 -41.6659 -13.1409 40.1595 -41.6308 -13.1228 40.1904 -41.5962 -13.1076 
40.223 -41.5621 -13.0943 40.2567 -41.5284 -13.0826 40.2913 -41.4951 -13.0721 
40.3264 -41.462 -13.0623 40.3619 -41.4291 -13.053 40.3977 -41.3963 -13.0441 
40.4337 -41.3636 -13.0354 40.4768 -41.3497 -13.0558 40.4443 -41.3284 -13.0019 
40.2236 -27.5935 -52.7465 40.2685 -27.6141 -52.7546 40.3143 -27.6326 -52.762 
40.361 -27.6492 -52.7689 40.4082 -27.6642 -52.7752 40.456 -27.6778 -52.7812 
40.5041 -27.6903 -52.7868 40.5525 -27.7018 -52.7921 40.601 -27.7125 -52.7971 
40.6498 -27.7225 -52.802 40.6987 -27.732 -52.8066 40.7476 -27.7409 -52.8111 
40.7967 -27.7494 -52.8155 40.8459 -27.7575 -52.8197 40.8951 -27.7653 -52.8238 
40.9444 -27.7726 -52.8278 40.9938 -27.7795 -52.8317 41.0432 -27.7861 -52.8355 
41.0927 -27.7924 -52.8391 41.1422 -27.7983 -52.8427 41.1875 -27.7779 -52.8377 
41.1803 -27.8288 -52.8537 40.9223 -12.8844 -46.3014 40.9574 -12.865 -46.2716 
40.9937 -12.8478 -46.2417 41.0304 -12.8317 -46.212 41.0674 -12.8162 -46.1823 
41.1041 -12.8 -46.1526 41.1402 -12.7828 -46.1228 41.1754 -12.7639 -46.0931 
41.2101 -12.7443 -46.0634 41.2454 -12.7257 -46.0338 41.2821 -12.7102 -46.0043 
41.3197 -12.6969 -45.975 41.3581 -12.6858 -45.9459 41.397 -12.6764 -45.9171 
41.4364 -12.6685 -45.8885 41.4762 -12.6619 -45.8602 41.5163 -12.6571 -45.8322 
41.5567 -12.6536 -45.8046 41.5972 -12.6512 -45.7772 41.6376 -12.6486 -45.7499 
41.6693 -12.625 -45.7208 41.6782 -12.6677 -45.73 32.1789 17.9093 -19.9775 
32.1835 17.8774 -20.0157 32.1863 17.847 -20.0552 32.1875 17.818 -20.0957 
32.1873 17.7902 -20.1371 32.1855 17.7639 -20.1793 32.1823 17.739 -20.2223 
32.1778 17.7154 -20.2659 32.1722 17.6929 -20.3099 32.1657 17.6713 -20.3542 
32.1584 17.6505 -20.3989 32.1506 17.6304 -20.4437 32.1423 17.6108 -20.4887 
32.1337 17.5914 -20.5338 32.125 17.5723 -20.5789 32.1162 17.5532 -20.6241 
32.1075 17.534 -20.6693 32.0992 17.5143 -20.7143 32.0915 17.494 -20.7592 
32.0843 17.473 -20.8039 32.0845 17.4449 -20.845 32.0702 17.4603 -20.85 
41.2342 -27.7604 -52.8338 41.2819 -27.7455 -52.8307 41.3303 -27.7334 -52.8285 
41.3793 -27.7236 -52.827 41.4286 -27.7154 -52.8272 41.4782 -27.7091 -52.8264 
41.528 -27.704 -52.826 41.5778 -27.6998 -52.8259 41.6277 -27.6962 -52.826 
41.6775 -27.6921 -52.8259 41.7273 -27.6876 -52.8258 41.7771 -27.6827 -52.8254 
41.8268 -27.6774 -52.825 41.8764 -27.6716 -52.8244 41.926 -27.6656 -52.8237 
41.9756 -27.6591 -52.8229 42.0251 -27.6521 -52.8219 42.0745 -27.6447 -52.8208 
42.1239 -27.6368 -52.8196 42.1732 -27.6285 -52.8182 42.2014 -27.5948 -52.7972 
42.2141 -27.6559 -52.8261 37.2724 1.32554 -40.7907 37.2639 1.30224 -40.834 
37.2586 1.27657 -40.8766 37.2563 1.249 -40.9182 37.2564 1.21993 -40.9588 
37.2588 1.18963 -40.9985 37.263 1.15831 -41.0372 37.2663 1.12339 -41.073 
37.2736 1.09011 -41.1096 37.2823 1.05612 -41.1452 37.2924 1.02155 -41.1799 
37.3037 0.986435 -41.2136 37.3164 0.950913 -41.2464 37.3305 0.915226 -41.2785 
37.3455 0.879203 -41.3097 37.3699 0.852035 -41.3466 37.3831 0.812539 -41.3747 
37.3966 0.773005 -41.4025 37.4107 0.73364 -41.4301 27.1096 2.30355 -46.5882 
27.13 2.25854 -46.5959 27.1516 2.21406 -46.6033 27.1748 2.17038 -46.6105 
27.2 2.12777 -46.6173 27.2272 2.08629 -46.6237 27.2561 2.046 -46.6303 
27.2864 2.00701 -46.638 27.3178 1.96882 -46.6454 27.35 1.93128 -46.6526 
27.3829 1.89428 -46.6597 27.4163 1.85771 -46.6665 27.45 1.82148 -46.6733 
27.4846 1.78591 -46.6798 27.5199 1.75108 -46.6861 27.5559 1.71696 -46.6921 
27.5926 1.68342 -46.698 27.6296 1.65036 -46.7036 27.6671 1.61772 -46.7092 
27.7049 1.58544 -46.7146 27.7454 1.55645 -46.719 27.7397 1.55011 -46.7211 
37.4731 -17.227 -16.8195 37.4764 -17.2761 -16.8283 37.4763 -17.3252 -16.8376 
37.4727 -17.3741 -16.8474 37.4657 -17.4225 -16.8576 37.4555 -17.4703 -16.8682 
37.4414 -17.517 -16.8791 37.4236 -17.5624 -16.8904 37.4026 -17.6063 -16.9018 
37.3787 -17.6486 -16.9134 37.3514 -17.6888 -16.9251 37.3212 -17.7268 -16.9368 
37.2884 -17.7627 -16.9484 37.2528 -17.7959 -16.96 37.2149 -17.8263 -16.9714 
37.1744 -17.8534 -16.9825 37.132 -17.8775 -16.9934 37.0876 -17.8979 -17.0038 
37.0419 -17.9152 -17.0139 36.9949 -17.9289 -17.0236 36.9497 -17.9316 -17.0396 
36.9538 -17.9466 -17.0435 41.7198 -12.6866 -45.7096 41.7668 -12.701 -45.6962 
41.8061 -12.7177 -45.6696 41.8454 -12.7326 -45.6421 41.8842 -12.7462 -45.6145 
41.931 -12.7543 -45.5953 41.9618 -12.7699 -45.5576 42.0005 -12.7802 -45.5285 
42.0392 -12.7899 -45.4991 42.0779 -12.7989 -45.4694 42.1165 -12.8074 -45.4395 
42.1552 -12.8155 -45.4093 42.1938 -12.8231 -45.379 42.2324 -12.8304 -45.3486 
42.2709 -12.8373 -45.318 42.3094 -12.8439 -45.2872 42.3479 -12.8501 -45.2563 
42.3864 -12.8561 -45.2254 42.4249 -12.862 -45.1944 42.4633 -12.8677 -45.1633 
42.4964 -12.8551 -45.1282 42.5013 -12.8907 -45.1409 35.2584 6.24245 -37.0497 
35.221 6.26211 -37.0763 35.184 6.27889 -37.1055 35.1477 6.29305 -37.1368 
35.1123 6.30416 -37.1703 35.0777 6.31281 -37.2054 35.044 6.31949 -37.2417 
35.0109 6.32463 -37.2789 34.9784 6.32854 -37.3167 34.9464 6.33146 -37.3549 
34.9148 6.33362 -37.3936 34.8834 6.33524 -37.4325 34.8521 6.33663 -37.4715 
31.8758 -24.7752 -51.8169 31.8689 -24.7271 -51.8052 31.8586 -24.6795 -51.7939 
31.8451 -24.6326 -51.783 31.8279 -24.5868 -51.7726 31.8077 -24.5422 -51.7627 
31.7842 -24.499 -51.7534 31.7582 -24.4573 -51.7447 31.7303 -24.4166 -51.7363 
31.7011 -24.3768 -51.7282 31.6708 -24.3378 -51.7205 31.6399 -24.2993 -51.7128 
31.6088 -24.2599 -51.7101 31.5799 -24.2209 -51.7136 31.5506 -24.1822 -51.7172 
31.5203 -24.1441 -51.7209 31.4892 -24.1068 -51.725 31.4572 -24.0702 -51.7292 
31.424 -24.0345 -51.7338 31.3897 -23.9998 -51.7387 31.3633 -23.9586 -51.7415 
31.3491 -23.9731 -51.7454 59.3328 -35.1265 -46.6818 59.314 -35.0887 -46.7085 
59.2947 -35.0491 -46.732 59.2753 -35.0078 -46.7524 59.2556 -34.9653 -46.7697 
59.2359 -34.9214 -46.7832 59.2163 -34.8768 -46.7935 59.1969 -34.8315 -46.8004 
59.1776 -34.7858 -46.8047 59.1585 -34.7401 -46.8072 59.1396 -34.6944 -46.8083 
59.1208 -34.6487 -46.8082 59.1022 -34.6032 -46.8074 59.0837 -34.5578 -46.8064 
59.0653 -34.5126 -46.8052 59.047 -34.4676 -46.8041 59.0288 -34.423 -46.8031 
59.0082 -34.3796 -46.8025 58.9876 -34.3382 -46.8058 58.9673 -34.2971 -46.8101 
58.951 -34.2613 -46.838 58.9615 -34.2548 -46.789 58.0739 -32.9892 -47.389 
58.0499 -32.9791 -47.4317 58.0259 -32.969 -47.4744 58.0019 -32.9588 -47.517 
57.9778 -32.9485 -47.5595 57.9535 -32.9379 -47.6019 57.9291 -32.9268 -47.644 
57.9044 -32.9154 -47.6859 57.8912 -32.8953 -47.7322 57.8634 -32.8852 -47.7726 
57.8355 -32.8746 -47.8127 57.8073 -32.8633 -47.8525 57.779 -32.8515 -47.8921 
57.7525 -32.8379 -47.9321 57.7265 -32.8234 -47.972 57.7004 -32.8087 -48.0118 
57.6743 -32.7939 -48.0516 57.6481 -32.779 -48.0912 57.6077 -32.7723 -48.1232 
57.5791 -32.759 -48.1617 57.5615 -32.7707 -48.2064 57.5485 -32.7249 -48.1818 
57.5053 -31.4807 -44.5928 57.4997 -31.4475 -44.5558 57.4927 -31.4121 -44.5213 
57.4846 -31.3747 -44.489 57.4757 -31.3359 -44.4588 57.466 -31.296 -44.4303 
57.4558 -31.2551 -44.4033 57.4452 -31.2137 -44.3774 57.4342 -31.1718 -44.3525 
57.4229 -31.1294 -44.3284 57.4113 -31.0867 -44.3052 57.3995 -31.0437 -44.2826 
57.3875 -31.0004 -44.2605 57.3753 -30.9569 -44.2391 57.3629 -30.9131 -44.2186 
57.3502 -30.8689 -44.1988 57.3372 -30.8245 -44.1799 57.3241 -30.7799 -44.1617 
57.3107 -30.7349 -44.1444 57.2971 -30.6899 -44.1275 57.273 -30.6462 -44.1346 
57.2902 -30.658 -44.0897 31.3057 -23.9496 -51.7529 31.2628 -23.925 -51.7602 
31.2205 -23.8992 -51.7673 31.1788 -23.8727 -51.7742 31.1373 -23.8458 -51.7811 
31.0959 -23.8187 -51.7879 31.0545 -23.7917 -51.7948 31.013 -23.7648 -51.8016 
30.9713 -23.7382 -51.8086 30.9293 -23.7121 -51.8156 30.8871 -23.6863 -51.8227 
30.8446 -23.6611 -51.8299 30.8014 -23.6372 -51.8373 30.7577 -23.6142 -51.8449 
30.7136 -23.5921 -51.8526 30.669 -23.5709 -51.8605 30.624 -23.5506 -51.8685 
30.5788 -23.531 -51.8767 30.5333 -23.5118 -51.8849 30.4878 -23.4929 -51.8931 
30.4391 -23.4976 -51.9035 30.4558 -23.4547 -51.8973 56.2114 -40.1151 -52.7285 
56.2501 -40.1277 -52.7025 56.2877 -40.1438 -52.6764 56.3237 -40.1635 -52.6506 
56.358 -40.1864 -52.6251 56.3905 -40.2124 -52.6001 56.4212 -40.2411 -52.5756 
56.4498 -40.2724 -52.5519 56.4759 -40.3068 -52.5291 56.4995 -40.3437 -52.5073 
56.5207 -40.3827 -52.4865 56.5391 -40.4239 -52.4669 56.5545 -40.4671 -52.4487 
56.567 -40.512 -52.432 56.5774 -40.5579 -52.4164 56.5863 -40.6044 -52.4015 
56.5934 -40.6515 -52.3876 56.5994 -40.6991 -52.3743 56.6045 -40.7468 -52.3614 
56.6091 -40.7948 -52.3489 56.6328 -40.8326 -52.3268 56.5935 -40.8421 -52.3488 
31.8069 12.3118 -35.0486 31.7778 12.3123 -35.0893 31.7499 12.3106 -35.1308 
31.7232 12.307 -35.1729 31.6973 12.3019 -35.2154 31.6722 12.2955 -35.2581 
31.6478 12.2881 -35.3011 31.624 12.2798 -35.3443 31.6005 12.271 -35.3875 
31.5773 12.2618 -35.4309 31.5542 12.2524 -35.4742 31.5311 12.2429 -35.5176 
31.508 12.2337 -35.5609 31.4837 12.2239 -35.6035 31.4583 12.2138 -35.6453 
31.4327 12.2042 -35.687 31.4067 12.195 -35.7287 31.3803 12.1863 -35.7702 
31.3536 12.1781 -35.8116 31.3265 12.1703 -35.8528 31.3231 12.1397 -35.8921 
31.2875 12.1888 -35.878 43.3692 -2.19037 -33.969 43.3908 -2.22652 -33.996 
43.4119 -2.26238 -34.0236 43.4326 -2.29792 -34.0519 43.4529 -2.33315 -34.0809 
43.4728 -2.36809 -34.1105 43.4924 -2.40274 -34.1406 43.5105 -2.4362 -34.1728 
43.5263 -2.46774 -34.208 43.5399 -2.49719 -34.2459 43.5515 -2.52479 -34.2857 
43.5611 -2.55038 -34.3274 43.5686 -2.57388 -34.3707 43.5738 -2.59494 -34.4156 
43.5765 -2.61323 -34.4619 43.5776 -2.62981 -34.5089 43.5799 -2.64762 -34.5555 
43.5839 -2.66721 -34.6012 43.59 -2.68901 -34.6457 43.5985 -2.71335 -34.6885 
43.6131 -2.74363 -34.7254 43.6005 -2.73073 -34.7353 35.9635 -13.8317 -17.1054 
36.0131 -13.8382 -17.1038 36.0623 -13.8467 -17.1012 36.1111 -13.8568 -17.0978 
36.1596 -13.8683 -17.0937 36.2077 -13.8808 -17.0891 36.2555 -13.8943 -17.084 
36.303 -13.9086 -17.0785 36.3503 -13.9235 -17.0727 36.3973 -13.939 -17.0666 
36.4442 -13.9549 -17.0603 36.4907 -13.9725 -17.0564 36.5352 -13.9918 -17.0575 
36.5795 -14.0114 -17.0585 36.6237 -14.0314 -17.0593 36.6677 -14.0517 -17.0599 
36.7116 -14.0725 -17.0603 36.7553 -14.0937 -17.0606 36.7989 -14.1152 -17.0607 
36.8424 -14.1368 -17.0607 36.8583 -14.1788 -17.048 36.8896 -14.1264 -17.0735 
35.7253 -11.4989 -23.4417 35.7418 -11.4776 -23.4109 35.7579 -11.4545 -23.3783 
35.7733 -11.43 -23.3443 35.7881 -11.4041 -23.3089 35.8029 -11.3773 -23.2726 
35.8186 -11.3503 -23.2355 35.8358 -11.3235 -23.1982 35.8554 -11.2974 -23.1608 
35.8773 -11.2723 -23.1237 35.9019 -11.2487 -23.0872 35.9262 -11.2341 -23.0447 
35.9518 -11.2223 -23.0056 35.9796 -11.2124 -22.968 36.0093 -11.2042 -22.9321 
36.0411 -11.1983 -22.8984 36.0748 -11.1945 -22.8667 36.1099 -11.1925 -22.8371 
36.1468 -11.1928 -22.8102 36.185 -11.1952 -22.7859 36.2185 -11.1935 -22.758 
36.227 -11.2018 -22.7657 54.2165 -40.5922 -31.5224 54.2263 -40.6053 -31.5696 
54.2361 -40.6181 -31.617 54.2461 -40.6306 -31.6643 54.2562 -40.6429 -31.7117 
54.2663 -40.655 -31.7592 54.2774 -40.6674 -31.8064 54.293 -40.681 -31.8514 
54.3087 -40.6947 -31.8965 54.3243 -40.7086 -31.9415 54.3398 -40.7225 -31.9866 
54.3553 -40.7367 -32.0317 54.3708 -40.7509 -32.0768 54.3863 -40.7652 -32.1219 
54.4017 -40.7796 -32.167 54.4171 -40.7941 -32.2121 54.4324 -40.809 -32.2571 
54.4474 -40.8246 -32.3021 54.4621 -40.8411 -32.3468 54.4761 -40.8591 -32.3911 
54.4844 -40.8891 -32.4301 54.4949 -40.8636 -32.4371 36.603 -18.8006 -24.3086 
36.6403 -18.8332 -24.3017 36.6789 -18.8636 -24.2955 36.7173 -18.8939 -24.2894 
36.7556 -18.9244 -24.2831 36.7934 -18.955 -24.2764 36.8308 -18.9859 -24.2692 
36.8676 -19.017 -24.2614 36.9038 -19.0485 -24.2531 36.9389 -19.0803 -24.2437 
36.9724 -19.1128 -24.233 37.0035 -19.1459 -24.2203 37.032 -19.1797 -24.2055 
37.0575 -19.2142 -24.1885 37.08 -19.2493 -24.1693 37.0998 -19.285 -24.1481 
37.1169 -19.321 -24.125 37.1309 -19.3575 -24.0999 37.1421 -19.394 -24.0731 
37.1505 -19.4304 -24.0449 37.1477 -19.4666 -24.0108 37.1679 -19.4578 -24.0298 
49.664 -16.9396 -37.6394 49.6441 -16.9083 -37.6728 49.626 -16.8792 -37.7092 
31.0885 -35.4753 -40.6177 31.089 -35.4982 -40.5732 31.0867 -35.519 -40.5278 
31.082 -35.5375 -40.4816 31.0745 -35.5532 -40.4347 31.0644 -35.5661 -40.3875 
31.052 -35.5765 -40.3402 31.0374 -35.5843 -40.293 31.0202 -35.5889 -40.2463 
31.0007 -35.5906 -40.2003 30.9791 -35.5895 -40.1552 30.9556 -35.5856 -40.1113 
30.9304 -35.5792 -40.0686 50.262 -13.3284 -25.1661 50.2495 -13.2848 -25.187 
50.2368 -13.2403 -25.2061 50.224 -13.1952 -25.2235 50.2112 -13.1497 -25.2396 
50.1983 -13.1038 -25.2546 50.1853 -13.0575 -25.2686 50.1723 -13.0111 -25.2819 
50.1593 -12.9645 -25.2946 50.1463 -12.9178 -25.3067 50.1333 -12.871 -25.3186 
50.1203 -12.8242 -25.3302 50.1072 -12.7773 -25.3416 50.0942 -12.7304 -25.353 
50.0801 -12.6837 -25.3644 50.0642 -12.6379 -25.376 50.0483 -12.592 -25.3876 
50.0324 -12.5461 -25.3994 50.0165 -12.5002 -25.4111 50.0006 -12.4544 -25.4229 
49.9836 -12.4088 -25.4115 49.9893 -12.4182 -25.4555 46.5402 -30.552 -53.5475 
46.5254 -30.5074 -53.5319 46.5138 -30.462 -53.5154 46.5055 -30.4162 -53.4979 
46.5007 -30.3702 -53.4794 46.4993 -30.3242 -53.4603 46.5017 -30.2786 -53.4403 
46.5074 -30.2335 -53.4198 46.5165 -30.1892 -53.3989 46.5289 -30.1458 -53.3775 
46.5437 -30.1033 -53.3559 46.5605 -30.0616 -53.3343 46.5783 -30.0203 -53.3125 
46.5968 -29.9794 -53.2907 46.6159 -29.9387 -53.269 46.6353 -29.8982 -53.2471 
46.655 -29.8578 -53.2253 46.6749 -29.8175 -53.2035 46.695 -29.7773 -53.1817 
46.7148 -29.737 -53.1599 46.7123 -29.6909 -53.1409 46.7528 -29.7113 -53.14 
24.8938 -6.7984 -40.328 24.9025 -6.82577 -40.369 24.9128 -6.85235 -40.41 
24.9243 -6.87824 -40.4512 24.9368 -6.90356 -40.4925 24.95 -6.92848 -40.5338 
24.9637 -6.95305 -40.5751 24.978 -6.97735 -40.6164 24.9925 -7.00142 -40.6577 
25.0075 -7.02531 -40.6991 25.0226 -7.04904 -40.7404 25.038 -7.0726 -40.7817 
25.0537 -7.09603 -40.823 25.0694 -7.11937 -40.8643 25.0854 -7.14261 -40.9056 
25.1014 -7.16577 -40.9469 25.1176 -7.18886 -40.9882 25.1339 -7.21188 -41.0295 
25.1502 -7.23485 -41.0708 25.1665 -7.25785 -41.1121 25.1957 -7.27034 -41.1502 
25.1678 -7.28833 -41.1512 51.9856 -23.9073 -44.1694 49.2086 -8.50504 -17.391 
49.1945 -8.48615 -17.3469 49.1809 -8.46862 -17.3021 49.1676 -8.45237 -17.2568 
49.1546 -8.43718 -17.2109 49.1419 -8.42288 -17.1647 49.1294 -8.40929 -17.1183 
49.117 -8.39629 -17.0716 49.1049 -8.38377 -17.0248 49.0928 -8.37175 -16.9778 
49.0809 -8.36014 -16.9307 49.0691 -8.34886 -16.8834 49.0574 -8.33768 -16.8362 
49.0457 -8.32661 -16.7889 49.034 -8.31563 -16.7415 49.0223 -8.30475 -16.6942 
49.0107 -8.29395 -16.6468 48.999 -8.28322 -16.5994 48.9874 -8.27256 -16.5519 
48.9759 -8.26196 -16.5045 48.9574 -8.22147 -16.4817 48.9784 -8.28784 -16.4618 
37.9059 -19.059 -17.1715 37.9514 -19.0733 -17.1569 37.9963 -19.0908 -17.1444 
38.0405 -19.1111 -17.134 38.0849 -19.1326 -17.1276 38.1268 -19.1577 -17.1252 
38.1673 -19.1853 -17.1243 38.2059 -19.2155 -17.125 38.2424 -19.2483 -17.1271 
38.2773 -19.2828 -17.1304 38.311 -19.3185 -17.1345 38.3438 -19.355 -17.1392 
38.3761 -19.3921 -17.1443 38.4079 -19.4296 -17.1496 38.4394 -19.4673 -17.1551 
38.4707 -19.5053 -17.1607 38.502 -19.5433 -17.1664 38.5332 -19.5814 -17.1722 
38.5644 -19.6195 -17.1779 38.5957 -19.6576 -17.1836 38.6012 -19.6899 -17.1944 
38.6324 -19.6767 -17.1805 47.4342 -34.8647 -14.3026 47.4495 -34.8181 -14.2931 
47.4653 -34.7715 -14.2843 47.4852 -34.727 -14.2722 47.4987 -34.6797 -14.2641 
47.5099 -34.6327 -14.2528 47.5193 -34.5864 -14.2382 47.5269 -34.5413 -14.2199 
47.5331 -34.4967 -14.2002 47.5383 -34.4524 -14.1795 47.5434 -34.4082 -14.1586 
47.5424 -34.3613 -14.1426 47.5473 -34.3163 -14.1234 47.5527 -34.2709 -14.105 
47.5587 -34.2255 -14.0873 47.5653 -34.1798 -14.0704 47.5708 -34.1347 -14.0522 
47.576 -34.0898 -14.0337 47.5807 -34.0452 -14.0147 47.586 -34.001 -13.9967 
47.6034 -33.9563 -13.9965 47.5777 -33.9653 -13.9648 51.8326 -38.5005 -23.5254 
51.8551 -38.4592 -23.5413 51.8802 -38.4206 -23.5586 51.8911 -38.3801 -23.586 
51.9121 -38.3437 -23.6117 51.9337 -38.3089 -23.6393 51.9556 -38.2754 -23.6685 
51.9778 -38.243 -23.6988 52.0002 -38.2115 -23.7301 52.0228 -38.1808 -23.7622 
52.0455 -38.1507 -23.7947 52.0682 -38.1211 -23.8278 52.091 -38.0919 -23.8611 
52.1138 -38.0626 -23.8944 52.1365 -38.0328 -23.9273 52.1592 -38.0024 -23.9598 
52.1818 -37.9716 -23.9918 52.2044 -37.9404 -24.0236 52.227 -37.909 -24.0553 
52.2495 -37.8776 -24.0869 52.2728 -37.8574 -24.1262 52.2696 -37.8373 -24.1084 
34.9235 14.4325 -19.7148 34.8913 14.4623 -19.7387 34.859 14.4927 -19.7617 
34.8265 14.5234 -19.7842 34.7941 14.5538 -19.807 34.7618 14.5838 -19.8307 
34.7298 14.6131 -19.8556 34.6982 14.6413 -19.8821 34.6671 14.6684 -19.9104 
34.6367 14.694 -19.9407 34.607 14.7181 -19.9729 34.5781 14.7406 -20.007 
34.5501 14.7613 -20.0429 34.5231 14.7804 -20.0803 34.497 14.798 -20.1192 
34.4718 14.8141 -20.1593 34.4474 14.8289 -20.2004 34.4238 14.8424 -20.2423 
34.401 14.8548 -20.285 34.3787 14.8664 -20.3282 34.3793 14.8497 -20.3754 
34.3455 14.9001 -20.3444 23.6149 15.2139 -38.3197 23.6495 15.2321 -38.2886 
23.6859 15.2489 -38.2586 23.7237 15.2643 -38.2298 23.7626 15.2785 -38.2018 
23.8025 15.2917 -38.1748 23.8432 15.304 -38.1484 23.8844 15.3157 -38.1226 
23.9261 15.3268 -38.0973 23.9681 15.3374 -38.0723 24.0103 15.3477 -38.0477 
24.0529 15.3576 -38.0234 24.0957 15.3672 -37.9995 24.1387 15.3765 -37.9757 
24.1818 15.3856 -37.9521 24.2251 15.3946 -37.9287 24.2685 15.4033 -37.9055 
24.3121 15.4118 -37.8825 24.3558 15.4201 -37.8596 24.3996 15.4282 -37.8369 
24.4245 15.4531 -37.8015 24.4482 15.4169 -37.8343 54.492 -40.9205 -32.4683 
54.5003 -40.9505 -32.5074 54.5095 -40.979 -32.5474 54.5195 -41.0061 -32.5883 
54.5301 -41.0319 -32.6297 54.5411 -41.0568 -32.6717 54.5525 -41.0811 -32.7139 
54.5639 -41.1052 -32.7561 54.575 -41.1299 -32.7981 54.5855 -41.156 -32.8395 
54.5955 -41.1828 -32.8805 54.6057 -41.2095 -32.9215 54.6161 -41.2356 -32.9629 
54.627 -41.2609 -33.0046 54.6381 -41.2856 -33.0466 54.6495 -41.3097 -33.0889 
54.6612 -41.3333 -33.1314 54.673 -41.3566 -33.174 54.6847 -41.3802 -33.2165 
54.6953 -41.4059 -33.2581 54.6889 -41.4528 -33.2742 54.7172 -41.3961 -33.3019 
30.2076 5.38444 -43.7455 30.2117 5.42286 -43.7133 30.205 5.45511 -43.6749 
30.2001 5.49305 -43.6427 30.192 5.5321 -43.6126 30.1806 5.57205 -43.5848 
30.1667 5.61252 -43.5589 30.1508 5.65326 -43.5347 30.1335 5.69416 -43.5117 
30.115 5.73513 -43.4899 30.0955 5.77613 -43.4689 30.0752 5.81714 -43.4487 
30.0542 5.85812 -43.4293 30.0324 5.89908 -43.4106 30.01 5.93999 -43.3926 
29.9872 5.98086 -43.375 29.964 6.02169 -43.3579 29.9403 6.06245 -43.3413 
29.9163 6.10319 -43.3251 29.8922 6.1439 -43.3089 29.8516 6.15849 -43.3342 
29.9103 6.16716 -43.2685 43.5383 -17.8444 -24.3133 43.5424 -17.803 -24.2857 
43.5472 -17.7618 -24.2579 43.5524 -17.7207 -24.23 43.5583 -17.6798 -24.2019 
43.5646 -17.639 -24.1737 43.5712 -17.5984 -24.1455 43.5782 -17.5579 -24.1171 
43.5854 -17.5174 -24.0887 43.5926 -17.4769 -24.0604 43.5996 -17.4364 -24.032 
43.6064 -17.3958 -24.0037 43.6128 -17.3551 -23.9755 43.6189 -17.3142 -23.9473 
43.6246 -17.2733 -23.9193 43.6299 -17.2322 -23.8913 43.6347 -17.1909 -23.8635 
43.639 -17.1495 -23.8359 43.6427 -17.108 -23.8083 43.646 -17.0663 -23.781 
43.6341 -17.0301 -23.7638 43.6631 -17.0362 -23.7545 32.5401 -12.5698 -40.7933 
32.568 -12.5372 -40.8188 32.5956 -12.5035 -40.8433 32.6227 -12.4689 -40.8672 
32.6496 -12.4337 -40.8905 32.6761 -12.398 -40.9133 32.7025 -12.3619 -40.9356 
32.7286 -12.3253 -40.9576 32.7544 -12.2883 -40.979 32.78 -12.2508 -41 
32.8054 -12.213 -41.0206 32.8305 -12.175 -41.0409 32.8556 -12.1367 -41.061 
32.8738 -12.0965 -41.086 32.8892 -12.0582 -41.1105 32.9043 -12.0195 -41.1347 
32.9193 -11.9807 -41.1587 32.9341 -11.9417 -41.1824 32.949 -11.9029 -41.2062 
32.964 -11.8642 -41.2302 32.9785 -11.8233 -41.2533 32.9793 -11.8284 -41.2547 
55.4406 -29.1242 -46.5252 55.4438 -29.1558 -46.5638 55.4496 -29.1892 -46.6005 
55.4579 -29.2242 -46.6353 55.4688 -29.2607 -46.6677 55.4823 -29.2985 -46.6974 
55.4978 -29.3372 -46.725 55.5146 -29.3764 -46.751 55.5324 -29.416 -46.7758 
55.551 -29.4558 -46.7997 55.5701 -29.4958 -46.8228 55.5897 -29.5359 -46.8454 
55.6095 -29.576 -46.8676 55.6295 -29.6162 -46.8895 55.6497 -29.6565 -46.9113 
55.6699 -29.6967 -46.9329 55.6902 -29.737 -46.9545 55.7105 -29.7773 -46.976 
55.7308 -29.8175 -46.9975 55.7511 -29.8578 -47.0191 55.7865 -29.8854 -46.997 
55.7377 -29.8737 -47.0644 52.1725 -29.5698 -23.929 52.2 -29.5444 -23.9584 
52.2288 -29.5201 -23.9889 52.2588 -29.4971 -24.0204 52.2901 -29.4759 -24.0526 
52.3223 -29.4565 -24.0854 52.3555 -29.4395 -24.1187 52.4123 -29.4206 -24.1273 
52.4311 -29.411 -24.1779 52.4503 -29.404 -24.2281 52.4645 -29.4009 -24.2644 
52.4787 -29.4003 -24.2991 52.4926 -29.4027 -24.3317 52.5062 -29.408 -24.3623 
52.5195 -29.4159 -24.3909 52.5325 -29.4263 -24.4173 52.545 -29.4396 -24.4411 
52.557 -29.4557 -24.4624 52.5684 -29.4743 -24.4811 52.5794 -29.4951 -24.4974 
52.5876 -29.5233 -24.5034 52.5922 -29.507 -24.5228 50.1955 -42.439 -24.3957 
50.2279 -42.4318 -24.4331 50.2593 -42.4268 -24.4717 50.2899 -42.4236 -24.5111 
50.3198 -42.422 -24.5512 50.349 -42.4214 -24.5917 50.3778 -42.4218 -24.6326 
50.4062 -42.4229 -24.6737 50.4342 -42.4245 -24.7151 50.462 -42.4266 -24.7566 
50.4897 -42.429 -24.7981 50.5172 -42.4316 -24.8398 50.5444 -42.4347 -24.8816 
50.5712 -42.4385 -24.9237 50.5975 -42.4432 -24.9659 50.6232 -42.4488 -25.0084 
50.6485 -42.455 -25.0511 50.6736 -42.4616 -25.0938 50.6986 -42.4683 -25.1366 
50.7236 -42.475 -25.1794 50.7273 -42.5053 -25.2189 50.7597 -42.4553 -25.2078 
47.6219 -33.9098 -13.9969 47.6399 -33.8632 -13.9968 47.6574 -33.8164 -13.9958 
47.6743 -33.7694 -13.9938 47.6903 -33.7221 -13.9904 55.7897 -47.3862 -44.444 
55.7856 -47.4008 -44.3963 55.7841 -47.4141 -44.3482 55.7847 -47.4262 -44.2997 
55.7872 -47.4372 -44.251 55.7912 -47.4474 -44.2022 55.7965 -47.4568 -44.1534 
55.8028 -47.4656 -44.1046 55.8099 -47.474 -44.0559 55.8176 -47.482 -44.0072 
55.8256 -47.4898 -43.9585 55.8336 -47.4977 -43.9098 37.6952 -42.8092 -14.8647 
37.6892 -42.7918 -14.8182 37.6866 -42.7747 -14.7713 37.688 -42.7581 -14.7242 
37.6926 -42.742 -14.6772 37.7009 -42.7266 -14.6305 37.7121 -42.7118 -14.5843 
37.725 -42.6974 -14.5385 37.7388 -42.6832 -14.4931 37.7528 -42.6692 -14.4479 
37.7664 -42.6551 -14.4028 37.7783 -42.6408 -14.3576 37.7875 -42.626 -14.3124 
37.7938 -42.6109 -14.2673 37.7965 -42.5953 -14.2225 37.7958 -42.5795 -14.1784 
37.7915 -42.5635 -14.1351 37.7833 -42.5473 -14.093 37.7715 -42.531 -14.0523 
37.7564 -42.5148 -14.0132 37.774 -42.5025 -13.9714 37.7152 -42.5021 -13.9943 
58.329 -36.607 -38.9183 58.3507 -36.6171 -38.9606 58.3726 -36.6277 -39.0033 
58.3945 -36.6387 -39.0463 58.4165 -36.6501 -39.0893 58.4385 -36.662 -39.1322 
58.4605 -36.6742 -39.1752 58.4825 -36.6866 -39.2181 58.5009 -36.6991 -39.2629 
58.5113 -36.7116 -39.3076 58.5218 -36.7242 -39.3524 58.5323 -36.7369 -39.3974 
58.5429 -36.7496 -39.4426 58.5535 -36.7624 -39.4879 58.5641 -36.7752 -39.5334 
58.5748 -36.788 -39.5791 58.5855 -36.8008 -39.6249 58.5962 -36.8137 -39.6708 
58.6069 -36.8274 -39.7165 58.6175 -36.8417 -39.7622 58.6274 -36.8635 -39.805 
58.6287 -36.8482 -39.8095 30.71 -7.9652 -40.8802 30.6699 -7.93535 -40.8822 
30.63 -7.9056 -40.8867 30.5903 -7.87603 -40.8933 30.5509 -7.84664 -40.9017 
30.5116 -7.81742 -40.9117 30.4726 -7.78836 -40.9227 30.4337 -7.75946 -40.9348 
30.395 -7.73068 -40.9478 30.3564 -7.70202 -40.9614 30.318 -7.67346 -40.9755 
30.2797 -7.64498 -40.9902 30.2415 -7.61656 -41.0051 30.2033 -7.58821 -41.0205 
30.1647 -7.5606 -41.036 30.1225 -7.542 -41.0506 30.0803 -7.52342 -41.0655 
30.038 -7.50486 -41.0805 29.9958 -7.48632 -41.0958 29.9535 -7.4678 -41.1113 
29.9117 -7.44914 -41.1239 29.9113 -7.4496 -41.1297 59.828 -36.9934 -48.9011 
59.82 -37.0314 -48.9338 59.8152 -37.0644 -48.958 59.8102 -37.0988 -48.983 
59.8051 -37.1341 -49.0087 59.7998 -37.1699 -49.035 59.7943 -37.206 -49.062 
42.5295 -12.8424 -45.093 42.5634 -12.8314 -45.0579 42.5981 -12.8222 -45.0231 
42.6334 -12.8147 -44.9885 42.6691 -12.8087 -44.9541 42.7053 -12.8038 -44.92 
42.7418 -12.7999 -44.886 42.7785 -12.7967 -44.8522 42.8154 -12.7941 -44.8186 
42.8524 -12.7919 -44.785 42.8895 -12.7902 -44.7516 42.9266 -12.7889 -44.7182 
42.9639 -12.7877 -44.685 43.0012 -12.7868 -44.6517 43.0386 -12.7862 -44.6185 
43.076 -12.7857 -44.5854 43.1129 -12.7856 -44.5518 43.1496 -12.7861 -44.5179 
43.1862 -12.7868 -44.484 43.2228 -12.7873 -44.4501 43.2552 -12.7774 -44.4136 
43.2617 -12.7984 -44.4207 48.536 -18.6426 -42.9074 48.5378 -18.6078 -42.8716 
48.5392 -18.5727 -42.836 48.5402 -18.5373 -42.8008 48.5404 -18.5019 -42.7654 
48.5403 -18.4666 -42.7301 48.5398 -18.4311 -42.6949 48.5394 -18.3956 -42.6597 
48.5388 -18.36 -42.6246 48.5382 -18.3244 -42.5895 48.5374 -18.2887 -42.5545 
48.5366 -18.253 -42.5196 48.5357 -18.2173 -42.4847 48.5348 -18.1815 -42.4498 
48.5338 -18.1456 -42.4149 48.5327 -18.1097 -42.3802 48.5314 -18.0737 -42.3456 
48.5299 -18.0375 -42.3111 48.5282 -18.0013 -42.2767 48.5263 -17.9649 -42.2425 
48.5191 -17.9257 -42.2123 48.5297 -17.932 -42.205 31.8769 12.2331 -35.0379 
31.886 12.1945 -35.0684 31.8968 12.1552 -35.0973 31.9091 12.1153 -35.1248 
31.9223 12.0751 -35.1514 31.9361 12.0346 -35.1773 31.9503 11.994 -35.2028 
31.9647 11.9534 -35.2281 31.9793 11.9127 -35.2532 31.9941 11.8719 -35.2781 
32.0091 11.8311 -35.3028 32.0242 11.7903 -35.3273 32.0396 11.7493 -35.3515 
32.0552 11.7084 -35.3755 32.0709 11.6674 -35.3995 32.0865 11.6264 -35.4235 
32.1019 11.5854 -35.4477 32.1172 11.5445 -35.4721 32.1322 11.5037 -35.4967 
32.147 11.463 -35.5216 32.1708 11.4211 -35.535 32.1516 11.4268 -35.5558 
29.2625 -31.247 -48.1707 29.2189 -31.2238 -48.1624 29.1754 -31.2012 -48.1527 
29.1319 -31.1791 -48.1417 29.084 -31.165 -48.1325 29.0427 -31.1402 -48.1184 
29.0016 -31.1156 -48.1035 28.9605 -31.0913 -48.088 28.92 -31.0668 -48.0726 
28.8799 -31.0421 -48.0567 28.8399 -31.0176 -48.0405 28.7998 -30.9931 -48.0242 
28.7598 -30.9687 -48.0078 28.7198 -30.9443 -47.9913 28.6797 -30.9199 -47.9747 
28.6397 -30.8955 -47.958 28.5996 -30.871 -47.9414 28.5595 -30.8466 -47.9249 
28.5195 -30.8221 -47.9083 28.4794 -30.7977 -47.8916 28.4452 -30.7811 -47.86 
28.4403 -30.7664 -47.8916 37.857 11.0907 -19.6016 37.8905 11.0613 -19.5789 
37.923 11.0339 -19.5527 37.9547 11.0083 -19.5237 37.9854 10.9842 -19.4925 
38.0154 10.9614 -19.4596 38.0446 10.9397 -19.4253 38.0733 10.919 -19.39 
38.1015 10.899 -19.3538 38.1292 10.8797 -19.3169 38.1565 10.8611 -19.2794 
38.1835 10.8428 -19.2415 38.2102 10.825 -19.2032 38.2366 10.8076 -19.1645 
38.2499 10.7807 -19.1239 38.2709 10.7601 -19.084 38.2917 10.7398 -19.0438 
38.3124 10.7198 -19.0034 38.3329 10.7 -18.9628 38.3533 10.6803 -18.9221 
38.3633 10.6756 -18.8736 38.3809 10.6487 -18.8954 36.7181 -20.446 -22.5294 
36.7472 -20.4702 -22.5231 36.7755 -20.4956 -22.513 36.8026 -20.5217 -22.4991 
36.8281 -20.5482 -22.4817 36.8515 -20.5746 -22.4609 36.8722 -20.6005 -22.4371 
36.8906 -20.6251 -22.412 36.9085 -20.6486 -22.3888 36.9289 -20.6725 -22.3686 
36.9515 -20.6982 -22.3483 50.1671 -37.4534 -20.0749 50.1841 -37.4745 -20.1169 
50.1994 -37.4985 -20.158 50.2131 -37.525 -20.198 50.2249 -37.5545 -20.2366 
50.2344 -37.587 -20.2734 50.2421 -37.6216 -20.3085 50.2479 -37.6582 -20.3419 
50.2519 -37.6968 -20.3732 50.2536 -37.7372 -20.402 50.2533 -37.7791 -20.4285 
50.2508 -37.8226 -20.4521 50.2462 -37.8671 -20.473 50.2393 -37.9125 -20.4906 
50.2306 -37.9585 -20.5055 50.2201 -38.0048 -20.5176 50.2075 -38.0513 -20.5263 
50.1933 -38.0973 -20.5321 50.1775 -38.1429 -20.5349 50.1546 -38.1855 -20.5375 
50.1251 -38.2155 -20.5133 50.1523 -38.2278 -20.5623 38.1144 -41.9958 -12.7994 
38.0712 -41.9883 -12.7753 38.0265 -41.9826 -12.7538 37.9807 -41.9783 -12.7345 
37.9341 -41.9752 -12.7168 37.8871 -41.9728 -12.7005 37.8397 -41.9711 -12.6851 
37.7921 -41.9698 -12.6703 37.7444 -41.9687 -12.6561 37.6966 -41.9678 -12.642 
37.6489 -41.967 -12.6281 37.6011 -41.9662 -12.6141 37.5534 -41.9653 -12.6001 
37.5057 -41.9643 -12.5859 37.4574 -41.9582 -12.5745 37.4104 -41.9625 -12.5571 
37.3644 -41.9603 -12.5419 37.3232 -41.9256 -12.5382 37.282 -41.9151 -12.526 
37.2496 -41.8828 -12.5218 37.2249 -41.8698 -12.4843 37.2094 -41.8733 -12.5414 
29.8106 6.17954 -43.3537 29.7698 6.20295 -43.3707 29.7294 6.22859 -43.3851 
29.6897 6.25668 -43.3965 29.6509 6.28718 -43.4047 29.613 6.31931 -43.4103 
29.5759 6.35266 -43.414 29.5396 6.38692 -43.4161 29.5038 6.42187 -43.4169 
29.4686 6.45734 -43.4167 29.4337 6.49321 -43.4157 29.3993 6.52938 -43.4141 
29.3651 6.56579 -43.412 29.3311 6.60236 -43.4095 29.2972 6.63907 -43.4068 
29.2635 6.67591 -43.4037 29.23 6.71286 -43.4004 29.1967 6.74999 -43.3967 
29.1637 6.78726 -43.3926 29.1306 6.82455 -43.3886 29.0905 6.8365 -43.416 
29.1268 6.86206 -43.3557 40.46 -41.2921 -12.9714 40.4785 -41.2554 -12.9429 
40.4996 -41.2186 -12.9165 40.5235 -41.1818 -12.8926 40.5494 -41.1452 -12.8706 
40.5769 -41.1089 -12.8503 40.6056 -41.0728 -12.8312 40.6352 -41.0368 -12.8131 
40.6654 -41.0011 -12.7958 40.6961 -40.9655 -12.7792 40.73 -40.9339 -12.7598 
40.7605 -40.8971 -12.7451 40.7911 -40.8604 -12.7305 40.8218 -40.8239 -12.716 
40.8534 -40.7886 -12.7005 40.885 -40.7534 -12.6851 40.9165 -40.7181 -12.6695 
40.9442 -40.6777 -12.6586 40.9745 -40.6411 -12.6439 41.0046 -40.6043 -12.6288 
41.0478 -40.5832 -12.6424 41.0052 -40.5682 -12.5946 39.2862 -40.784 -46.4271 
39.2548 -40.785 -46.3882 39.2219 -40.7832 -46.3507 39.1876 -40.7788 -46.3146 
39.1523 -40.7722 -46.2797 39.1163 -40.7638 -46.2461 39.0796 -40.7539 -46.2136 
39.0426 -40.7426 -46.182 39.0051 -40.7303 -46.1512 38.9674 -40.717 -46.1212 
38.9295 -40.7029 -46.0919 38.8913 -40.688 -46.0632 38.853 -40.6723 -46.0352 
38.8145 -40.6559 -46.0079 38.7758 -40.6387 -45.9812 38.737 -40.6209 -45.9552 
38.6981 -40.6022 -45.93 38.6591 -40.5827 -45.9056 38.62 -40.5624 -45.882 
38.5808 -40.5414 -45.8591 38.551 -40.545 -45.8192 38.5477 -40.5041 -45.8623 
31.9993 -36.8607 -40.0207 31.9651 -36.8291 -40.0025 31.931 -36.7993 -39.9814 
31.8972 -36.7714 -39.9574 31.8638 -36.7457 -39.9305 31.8311 -36.7221 -39.9011 
31.799 -36.7008 -39.8692 31.768 -36.6824 -39.8346 31.7383 -36.6667 -39.7977 
31.7098 -36.6537 -39.7588 31.6826 -36.6431 -39.7182 31.6571 -36.6357 -39.6759 
31.6332 -36.6309 -39.6323 31.6113 -36.6294 -39.5874 31.5913 -36.6306 -39.5416 
31.5735 -36.6349 -39.4951 31.5582 -36.6425 -39.4482 31.5485 -36.6508 -39.3997 
31.5414 -36.6595 -39.3515 31.5359 -36.6697 -39.3033 31.5576 -36.701 -39.2713 
31.5063 -36.6529 -39.2671 31.2523 17.4527 -22.5262 31.2831 17.4312 -22.4933 
31.3146 17.4067 -22.4631 31.3464 17.3797 -22.4356 31.3785 17.35 -22.4113 
31.4106 17.3182 -22.3898 31.4425 17.2846 -22.3712 31.4742 17.2493 -22.3552 
31.5056 17.213 -22.3413 31.5368 17.1759 -22.3291 31.5677 17.1381 -22.3184 
31.599 17.1001 -22.3094 31.63 17.0616 -22.3018 31.6607 17.0228 -22.2952 
31.6937 16.9854 -22.2905 31.7262 16.9478 -22.2865 31.7587 16.9102 -22.2827 
31.7911 16.8725 -22.2788 31.8236 16.8349 -22.2749 31.8565 16.7977 -22.2711 
31.8912 16.764 -22.2585 31.8866 16.7582 -22.2762 50.5508 -14.3542 -24.8206 
50.5492 -14.3412 -24.7723 50.5485 -14.3318 -24.7232 50.5487 -14.3254 -24.6737 
50.5496 -14.3215 -24.6238 50.551 -14.3196 -24.5739 50.5528 -14.3193 -24.5239 
50.555 -14.3203 -24.474 50.5575 -14.3223 -24.4241 50.5601 -14.3252 -24.3742 
50.563 -14.3287 -24.3244 50.566 -14.3327 -24.2747 50.5691 -14.3372 -24.225 
50.5723 -14.342 -24.1753 50.5756 -14.3471 -24.1257 50.5789 -14.3524 -24.0761 
50.5823 -14.3579 -24.0265 50.5857 -14.3634 -23.9769 50.589 -14.3689 -23.9273 
50.5924 -14.3743 -23.8777 50.5886 -14.3538 -23.8323 50.6019 -14.4041 -23.8387 
39.4851 -17.9762 -25.0714 39.4987 -17.9281 -25.0703 39.5157 -17.8811 -25.0692 
50.1468 -38.2726 -20.5838 50.1387 -38.3184 -20.6021 50.1286 -38.3648 -20.6177 
50.1165 -38.4116 -20.6307 50.1023 -38.4585 -20.6406 50.086 -38.5052 -20.6472 
50.0676 -38.5516 -20.6504 50.0472 -38.5973 -20.6503 50.0252 -38.642 -20.647 
50.0017 -38.6857 -20.6408 49.9767 -38.7279 -20.6313 49.9504 -38.7685 -20.6189 
49.9228 -38.8071 -20.6032 49.8941 -38.8434 -20.5843 49.8645 -38.877 -20.5622 
49.8343 -38.9087 -20.5381 49.8038 -38.939 -20.5125 49.7732 -38.9684 -20.4861 
49.7425 -38.9971 -20.4592 49.7095 -39.0247 -20.4335 49.6757 -39.0449 -20.4033 
49.6764 -39.0565 -20.4145 51.7271 -19.868 -33.5858 51.7131 -19.8263 -33.562 
51.6997 -19.7862 -33.5354 51.6867 -19.7475 -33.5065 51.6741 -19.7101 -33.4759 
51.6619 -19.6737 -33.4439 51.65 -19.6382 -33.4107 51.6383 -19.6035 -33.3768 
51.6269 -19.5693 -33.3422 51.6156 -19.5358 -33.3069 51.6045 -19.5027 -33.2711 
51.5935 -19.4702 -33.2348 51.5827 -19.4381 -33.1981 51.5722 -19.4067 -33.1607 
51.5618 -19.3758 -33.1228 51.5515 -19.3453 -33.0846 51.5414 -19.3152 -33.0461 
51.5314 -19.2855 -33.0072 51.5214 -19.256 -32.9681 51.5116 -19.2267 -32.9288 
51.4985 -19.1877 -32.9004 51.5058 -19.2098 -32.8822 39.9359 2.81062 -33.1297 
39.9065 2.83839 -33.1591 39.8775 2.86464 -33.1902 39.8488 2.88951 -33.2227 
39.8203 2.91329 -33.2563 39.7922 2.93618 -33.2907 39.7642 2.95837 -33.3257 
39.7363 2.98023 -33.361 39.7085 3.00183 -33.3965 39.6808 3.02325 -33.4321 
39.6531 3.04456 -33.4679 39.6254 3.06582 -33.5037 39.5977 3.08706 -33.5395 
39.57 3.10846 -33.5751 39.5423 3.12982 -33.6109 39.5146 3.1512 -33.6465 
39.4869 3.17252 -33.6823 39.4592 3.19386 -33.718 39.4314 3.21545 -33.7535 
39.4035 3.23743 -33.7887 39.3815 3.24467 -33.8329 39.3735 3.27118 -33.81 
54.0221 -29.1935 -29.5281 54.0331 -29.1734 -29.5725 54.0449 -29.1566 -29.6181 
54.0574 -29.1431 -29.6646 54.0706 -29.1333 -29.7118 54.0844 -29.1268 -29.7594 
54.0988 -29.1238 -29.8072 54.1136 -29.1243 -29.855 54.1404 -29.1264 -29.8989 
54.1479 -29.1331 -29.9486 54.1595 -29.1397 -29.9969 54.1745 -29.1434 -30.0441 
54.1686 -29.148 -30.094 54.1741 -29.1463 -30.1429 54.1792 -29.1433 -30.1921 
54.1846 -29.1412 -30.2414 54.1903 -29.1403 -30.2908 54.1963 -29.1406 -30.3402 
54.2025 -29.142 -30.3896 54.2089 -29.1442 -30.4389 54.2254 -29.1863 -30.4605 
54.2055 -29.1027 -30.4664 24.1139 11.2997 -42.2376 24.1135 11.263 -42.2715 
24.1091 11.2271 -42.3061 24.1014 11.1922 -42.341 24.0912 11.1582 -42.3762 
24.079 11.1249 -42.4114 24.0652 11.0922 -42.4466 24.0501 11.0601 -42.4818 
24.034 11.0284 -42.517 24.0171 10.9971 -42.5522 23.9995 10.9662 -42.5873 
23.9814 10.9355 -42.6223 23.9629 10.905 -42.6574 23.9441 10.8747 -42.6924 
23.9248 10.8446 -42.7273 23.9053 10.8146 -42.7623 23.8855 10.7848 -42.7972 
23.8655 10.7551 -42.8321 23.8454 10.7255 -42.867 23.8252 10.6959 -42.9018 
23.8256 10.659 -42.9355 23.7881 10.6791 -42.9309 57.2598 -30.5942 -44.1416 
57.211 -30.5718 -44.1402 57.1803 -30.5342 -44.1394 57.1498 -30.4964 -44.1366 
57.1194 -30.4584 -44.132 57.0892 -30.4203 -44.1259 57.0592 -30.3822 -44.1185 
57.0294 -30.3441 -44.11 56.9997 -30.306 -44.1005 56.9702 -30.2679 -44.0902 
56.9409 -30.2299 -44.0791 56.9116 -30.1919 -44.0673 56.8825 -30.1539 -44.055 
56.8536 -30.1159 -44.0421 56.8247 -30.078 -44.0287 56.796 -30.0401 -44.0146 
56.7674 -30.0023 -44 56.7389 -29.9645 -43.9851 56.7105 -29.9267 -43.9698 
56.6822 -29.889 -43.9541 56.6577 -29.8667 -43.9914 56.6851 -29.8823 -43.9046 
30.3995 -8.56542 -38.1101 30.3916 -8.5231 -38.1355 30.3826 -8.47996 -38.1591 
30.3725 -8.43605 -38.1807 30.3613 -8.39152 -38.2004 30.3493 -8.34655 -38.2186 
30.3365 -8.30124 -38.2354 30.3232 -8.25568 -38.2509 30.3094 -8.20997 -38.2656 
30.2953 -8.16415 -38.2795 30.2809 -8.11826 -38.2929 30.2576 -8.07617 -38.3094 
30.2347 -8.03675 -38.3242 30.2112 -7.99721 -38.3374 50.0939 -38.2399 -20.4828 
50.0626 -38.261 -20.4499 50.0315 -38.279 -20.4152 50.0006 -38.2937 -20.3787 
49.9701 -38.3062 -20.3412 49.9397 -38.317 -20.3029 49.9096 -38.3269 -20.2643 
49.8795 -38.3363 -20.2255 49.8495 -38.3455 -20.1866 49.8194 -38.3548 -20.1477 
49.7893 -38.3643 -20.1089 49.7592 -38.3742 -20.0703 49.729 -38.3845 -20.0318 
49.6987 -38.3951 -19.9935 49.6683 -38.4062 -19.9553 51.6479 -24.6828 -45.9419 
51.6348 -24.6908 -45.9895 51.624 -24.7012 -46.0372 51.6156 -24.7139 -46.0848 
51.6213 -24.7154 -46.1379 55.5615 -47.2784 -45.496 55.5226 -47.3039 -45.4776 
55.4824 -47.3295 -45.4626 55.4412 -47.355 -45.4506 55.399 -47.3804 -45.4425 
55.3561 -47.4055 -45.4377 55.3298 -47.4601 -45.4426 55.2805 -47.4737 -45.4423 
55.2265 -47.4776 -45.4436 55.1813 -47.4957 -45.4509 47.3423 -16.8646 -42.7778 
47.3064 -16.8524 -42.8104 47.2701 -16.8371 -42.8411 47.2336 -16.8189 -42.8699 
47.197 -16.798 -42.8968 47.1604 -16.7755 -42.9224 47.1239 -16.7521 -42.9473 
47.0875 -16.7287 -42.9721 47.051 -16.7058 -42.9974 47.0144 -16.6836 -43.0232 
46.9778 -16.6627 -43.0501 46.9413 -16.6433 -43.078 46.9048 -16.6261 -43.1075 
46.8687 -16.6124 -43.1392 46.8332 -16.6022 -43.1729 46.7984 -16.595 -43.2079 
46.7645 -16.5911 -43.2444 46.7318 -16.5908 -43.2822 46.7004 -16.5938 -43.3209 
46.6706 -16.6002 -43.3604 46.6436 -16.6121 -43.4007 46.6383 -16.6011 -43.3986 
41.0755 6.43537 -20.8875 41.0987 6.39422 -20.9039 41.1209 6.3539 -20.9235 
41.1417 6.3148 -20.9467 41.1612 6.27692 -20.9728 41.1794 6.24053 -21.0019 
41.1963 6.20546 -21.0332 41.2124 6.17145 -21.0662 41.2277 6.13831 -21.1004 
41.2424 6.10585 -21.1354 41.2566 6.074 -21.1713 41.2704 6.04265 -21.2077 
41.2838 6.01171 -21.2446 41.297 5.98111 -21.2819 41.31 5.9508 -21.3194 
41.3221 5.92028 -21.3572 41.3329 5.88922 -21.3947 41.3437 5.85825 -21.4324 
41.3545 5.82727 -21.47 41.3654 5.79618 -21.5075 41.3862 5.75531 -21.5273 
41.3641 5.7812 -21.5551 33.0427 15.0747 -22.7196 33.0471 15.0959 -22.6745 
33.0526 15.1159 -22.629 33.0591 15.1349 -22.5832 33.0664 15.153 -22.5372 
33.0745 15.1703 -22.491 33.0833 15.1869 -22.4446 33.0925 15.2029 -22.3982 
33.102 15.2186 -22.3516 33.1118 15.234 -22.3051 33.1217 15.2492 -22.2585 
33.1317 15.2644 -22.2119 33.1415 15.2798 -22.1654 33.151 15.2956 -22.1189 
33.16 15.3118 -22.0725 33.1683 15.3289 -22.0262 33.1755 15.3471 -21.9802 
33.1812 15.3669 -21.9347 33.1856 15.3881 -21.8896 33.1873 15.4119 -21.8457 
33.1546 15.4494 -21.8502 33.2209 15.3864 -21.8188 52.5413 -32.7964 -52.8933 
52.534 -32.7499 -52.8766 52.5234 -32.7036 -52.8619 52.5098 -32.6575 -52.8489 
52.4935 -32.6119 -52.8377 52.4744 -32.5671 -52.8285 52.4524 -32.5234 -52.8214 
52.4279 -32.4809 -52.8163 52.4009 -32.44 -52.8132 52.3718 -32.4008 -52.8122 
52.3407 -32.3633 -52.813 52.3075 -32.3281 -52.816 52.2725 -32.2952 -52.821 
52.236 -32.2646 -52.828 52.1981 -32.237 -52.8371 52.159 -32.2121 -52.848 
52.1191 -32.19 -52.8607 52.0787 -32.171 -52.875 52.0367 -32.1561 -52.8874 
52.0023 -32.1415 -52.905 51.9703 -32.1171 -52.9121 51.9661 -32.1404 -52.9249 
33.6052 15.7462 -20.4121 33.5958 15.7279 -20.4575 33.5858 15.7125 -20.5039 
33.5743 15.6991 -20.5506 33.5614 15.6875 -20.5973 33.5472 15.6774 -20.6441 
33.5319 15.6688 -20.6908 33.5154 15.6615 -20.7373 33.4981 15.6556 -20.7836 
33.4797 15.6509 -20.8298 33.4604 15.6477 -20.8756 33.4401 15.6458 -20.9211 
33.4188 15.6455 -20.9662 33.3963 15.647 -21.0106 33.3722 15.651 -21.054 
33.3461 15.6584 -21.0959 33.3185 15.6686 -21.1361 33.2896 15.6816 -21.1745 
33.2593 15.6974 -21.2107 33.2279 15.7161 -21.2445 33.1991 15.7287 -21.2832 
33.1947 15.7404 -21.2726 34.7113 -13.9063 -24.9013 34.6799 -13.937 -24.9008 
34.6476 -13.9687 -24.9002 34.6142 -13.9999 -24.8994 34.579 -14.0283 -24.8979 
34.5418 -14.0536 -24.8956 34.5025 -14.0754 -24.8924 34.4614 -14.0942 -24.8885 
34.4188 -14.1105 -24.8839 34.3747 -14.1235 -24.8787 34.3295 -14.133 -24.8727 
34.2837 -14.139 -24.8661 34.2374 -14.1408 -24.8588 34.1909 -14.1391 -24.8509 
34.1445 -14.1349 -24.8426 34.0982 -14.1282 -24.8341 34.0521 -14.1193 -24.8252 
34.0063 -14.109 -24.8161 33.9605 -14.098 -24.807 33.9149 -14.0868 -24.7978 
33.8701 -14.0775 -24.7891 33.8687 -14.0739 -24.7883 36.215 -15.9269 -25.1832 
36.191 -15.8833 -25.1876 36.1659 -15.8403 -25.1919 36.1402 -15.7976 -25.196 
36.1142 -15.7551 -25.2001 36.0883 -15.7126 -25.2042 36.0627 -15.67 -25.2083 
36.0374 -15.6272 -25.2125 36.0126 -15.5842 -25.2167 35.9885 -15.541 -25.2211 
35.9653 -15.4975 -25.2256 35.9435 -15.4536 -25.2303 35.9233 -15.4094 -25.2352 
35.9056 -15.3648 -25.2405 35.8908 -15.3202 -25.246 35.8791 -15.275 -25.2469 
35.8738 -15.2329 -25.2478 35.8715 -15.1918 -25.2494 35.8728 -15.1518 -25.2517 
35.8771 -15.1132 -25.2548 35.884 -15.0791 -25.2582 35.8788 -15.0709 -25.2574 
43.9529 -18.7842 -24.5806 43.9053 -18.7782 -24.5943 43.8579 -18.7735 -24.6084 
43.8105 -18.7692 -24.6226 43.7634 -18.7649 -24.6368 43.7164 -18.7603 -24.6508 
43.6696 -18.7552 -24.6646 43.6227 -18.7498 -24.677 43.577 -18.7431 -24.6825 
43.5314 -18.7355 -24.6878 43.4859 -18.7272 -24.693 43.4404 -18.718 -24.698 
43.3949 -18.7081 -24.7029 43.3493 -18.6976 -24.7076 43.3036 -18.6866 -24.7123 
43.2578 -18.6752 -24.7169 43.212 -18.6634 -24.7215 43.1661 -18.6512 -24.726 
43.1202 -18.6386 -24.7304 43.0741 -18.6257 -24.7348 43.0284 -18.6157 -24.7397 
43.0281 -18.6101 -24.7386 33.162 -24.7215 -51.7288 33.1624 -24.673 -51.7168 
33.1668 -24.6246 -51.7047 33.1751 -24.5769 -51.6925 33.1868 -24.5298 -51.6804 
33.2025 -24.4839 -51.6683 33.2215 -24.4392 -51.6565 33.2443 -24.3962 -51.6449 
33.2702 -24.3549 -51.6336 33.2985 -24.3153 -51.6225 33.329 -24.2771 -51.6118 
33.3612 -24.2404 -51.6013 33.3954 -24.2054 -51.5912 33.4313 -24.1699 -51.5891 
33.4682 -24.1391 -51.5752 33.5067 -24.1105 -51.5619 33.547 -24.0861 -51.5499 
33.5886 -24.0642 -51.5387 33.6317 -24.0458 -51.5286 33.6759 -24.0306 -51.5195 
33.7222 -24.0216 -51.5124 33.7173 -24.0095 -51.5086 19.6807 17.4446 -36.8742 
19.6327 17.4576 -36.8695 19.5858 17.4731 -36.862 19.5403 17.4911 -36.8517 
19.4966 17.5116 -36.8386 19.4549 17.5342 -36.8229 19.4155 17.5589 -36.8046 
19.3783 17.5854 -36.7841 19.3387 17.6099 -36.7661 19.2971 17.6325 -36.7504 
19.2536 17.653 -36.7372 19.2082 17.671 -36.7268 19.1616 17.6869 -36.7189 
19.1138 17.7002 -36.7139 19.0652 17.7112 -36.7113 19.0165 17.7215 -36.7095 
18.9677 17.7311 -36.7085 18.9185 17.7382 -36.7101 18.8692 17.7424 -36.7146 
18.8201 17.7442 -36.7217 18.7723 17.74 -36.7345 18.7711 17.7518 -36.7227 
60.3372 -42.9184 -46.8798 60.3188 -42.9647 -46.8763 60.2997 -43.0109 -46.8752 
60.2802 -43.0568 -46.8762 60.2601 -43.1023 -46.8794 60.2397 -43.1474 -46.8844 
60.2189 -43.1921 -46.8913 60.1979 -43.2362 -46.8999 60.1765 -43.2798 -46.9102 
60.155 -43.3228 -46.9222 60.1332 -43.365 -46.9359 60.1112 -43.4065 -46.9514 
60.089 -43.4471 -46.9689 60.0667 -43.4867 -46.9882 60.0442 -43.5254 -47.0093 
60.0217 -43.5635 -47.0315 36.6987 -42.4623 -14.7176 36.6675 -42.4381 -14.687 
36.638 -42.4139 -14.6548 36.6097 -42.3899 -14.6215 36.5821 -42.366 -14.5875 
36.555 -42.3421 -14.5532 36.5282 -42.3182 -14.5187 36.5014 -42.2944 -14.4842 
36.4745 -42.2706 -14.4498 36.4473 -42.2467 -14.4156 36.4197 -42.2228 -14.3819 
36.3916 -42.1989 -14.3486 36.363 -42.1749 -14.3157 36.3339 -42.1509 -14.2833 
36.3042 -42.1268 -14.2514 36.2741 -42.1027 -14.22 36.2434 -42.0786 -14.1891 
36.2121 -42.0544 -14.1588 36.1802 -42.0303 -14.1291 36.1479 -42.0061 -14.1 
36.1454 -41.988 -14.0535 36.1015 -41.9878 -14.1025 36.9378 -14.12 -17.085 
36.9866 -14.1168 -17.0953 37.0357 -14.1168 -17.1045 37.0849 -14.1193 -17.1128 
37.134 -14.1239 -17.1203 37.183 -14.1303 -17.1271 37.2319 -14.1381 -17.1334 
37.2806 -14.1471 -17.1391 37.3291 -14.157 -17.1445 37.3774 -14.1679 -17.1495 
37.4256 -14.1794 -17.1542 37.4737 -14.1915 -17.1587 37.5216 -14.2042 -17.163 
37.5694 -14.2171 -17.1671 37.6171 -14.2304 -17.171 37.6647 -14.2439 -17.1749 
37.7122 -14.2577 -17.1786 37.7596 -14.2719 -17.1822 37.8068 -14.2865 -17.1856 
37.8538 -14.3018 -17.1887 37.8955 -14.3282 -17.1866 37.9028 -14.305 -17.1967 
23.475 13.1808 -40.5408 23.4333 13.2047 -40.5268 23.3905 13.2273 -40.5144 
23.3464 13.2485 -40.5039 23.3014 13.2683 -40.495 23.2555 13.2868 -40.4879 
23.2089 13.3038 -40.4825 23.1615 13.3193 -40.479 23.1135 13.3331 -40.4774 
23.0648 13.3445 -40.4786 23.0158 13.3535 -40.4825 22.9666 13.3603 -40.4887 
22.9176 13.3652 -40.4969 22.8687 13.3685 -40.5069 22.8201 13.3703 -40.5183 
22.7717 13.3708 -40.531 22.7237 13.3703 -40.5448 22.6759 13.3688 -40.5595 
22.6284 13.3665 -40.575 22.5816 13.3653 -40.5927 22.5371 13.3554 -40.6132 
22.5325 13.3673 -40.6021 34.1418 -24.056 -51.4884 34.1505 -24.1028 -51.5039 
34.1632 -24.1487 -51.5189 34.1799 -24.1937 -51.5331 34.2004 -24.2372 -51.5466 
34.2243 -24.2792 -51.5592 34.2515 -24.3195 -51.5709 34.2816 -24.3579 -51.5817 
34.3142 -24.3945 -51.5917 34.3496 -24.4286 -51.6005 34.3874 -24.4603 -51.6084 
34.4276 -24.4892 -51.615 34.4698 -24.5154 -51.6205 34.5139 -24.5384 -51.6248 
34.5597 -24.558 -51.6277 34.6067 -24.5749 -51.6295 34.6544 -24.5896 -51.6306 
34.7026 -24.6027 -51.631 34.7511 -24.6146 -51.631 34.7999 -24.6254 -51.6306 
34.8322 -24.5907 -51.6157 34.8154 -24.6705 -51.645 36.9133 -17.9672 -17.0642 
36.8712 -17.9849 -17.0843 36.8279 -17.9996 -17.1039 36.7835 -18.0116 -17.1229 
36.7384 -18.0213 -17.1413 36.6928 -18.029 -17.1591 36.6467 -18.0352 -17.1766 
36.6004 -18.04 -17.1937 36.5539 -18.0437 -17.2104 36.5073 -18.0465 -17.2269 
36.4605 -18.0485 -17.2432 36.4136 -18.0498 -17.2592 36.3667 -18.0506 -17.2751 
36.321 -18.0494 -17.2948 36.2758 -18.0461 -17.313 36.2305 -18.0425 -17.3312 
36.1852 -18.0386 -17.3492 36.1398 -18.0346 -17.3671 36.0944 -18.0304 -17.3849 
36.049 -18.0261 -17.4027 36.0028 -18.0167 -17.4177 36.005 -18.027 -17.423 
34.6704 15.3404 -17.849 34.7003 15.3006 -17.8462 34.7298 15.2609 -17.8396 
34.7587 15.2216 -17.8292 34.7867 15.1829 -17.8152 34.8138 15.1451 -17.7977 
34.8399 15.1083 -17.777 34.8648 15.0727 -17.7532 34.8885 15.0384 -17.7265 
34.911 15.0055 -17.6972 34.9317 14.9745 -17.6648 34.9508 14.9454 -17.6299 
34.9678 14.9187 -17.5921 34.983 14.8942 -17.5521 34.996 14.8722 -17.5099 
35.0073 14.8525 -17.4661 35.0172 14.8344 -17.4212 35.0261 14.8175 -17.3756 
35.0341 14.8018 -17.3293 35.0415 14.7869 -17.2826 35.0211 14.8094 -17.243 
35.0699 14.7479 -17.2707 49.0686 -44.335 -25.1285 49.1052 -44.3241 -25.1607 
49.142 -44.3127 -25.1926 49.1788 -44.3012 -25.2244 49.2155 -44.29 -25.2564 
49.252 -44.2793 -25.2887 49.2883 -44.2691 -25.3215 49.3244 -44.2595 -25.3547 
49.3603 -44.2505 -25.3883 49.3958 -44.2422 -25.4224 49.4311 -44.2346 -25.4569 
49.466 -44.2277 -25.492 49.5006 -44.2216 -25.5275 49.5349 -44.216 -25.5634 
49.5689 -44.2111 -25.5996 49.6026 -44.2068 -25.6363 49.636 -44.2031 -25.6732 
49.669 -44.2 -25.7106 49.7017 -44.1975 -25.7482 49.7341 -44.1956 -25.7862 
49.7559 -44.2087 -25.8292 49.7724 -44.1791 -25.8137 31.5682 19.3624 -17.2974 
31.5495 19.3926 -17.2622 31.5296 19.424 -17.2287 31.5088 19.4563 -17.1968 
31.4873 19.4893 -17.1659 31.4653 19.5228 -17.136 31.4429 19.5565 -17.1067 
31.4408 19.6068 -17.081 31.4135 19.6375 -17.0519 31.3861 19.6684 -17.0231 
31.3588 19.6994 -16.9944 31.3313 19.7304 -16.9658 31.3051 19.7624 -16.9375 
31.282 19.7968 -16.9095 31.259 19.8312 -16.8815 31.236 19.8656 -16.8533 
31.213 19.8999 -16.8251 31.1672 19.9179 -16.8011 31.1399 19.949 -16.7734 
31.1126 19.98 -16.7456 31.0925 20.0161 -16.7737 31.1132 19.9662 -16.6976 
37.7706 -45.4768 -28.1841 37.7988 -45.5012 -28.2174 37.8287 -45.5271 -28.248 
37.8599 -45.554 -28.2763 37.8922 -45.5817 -28.3026 37.9251 -45.61 -28.3274 
37.9586 -45.6387 -28.351 37.9924 -45.6677 -28.3736 38.0285 -45.6947 -28.3956 
38.0647 -45.721 -28.4174 38.1012 -45.7474 -28.4388 38.1302 -45.7856 -28.4585 
38.1745 -45.8004 -28.4807 38.2112 -45.827 -28.5014 38.248 -45.8535 -28.5221 
38.2848 -45.8801 -28.5427 38.3217 -45.9067 -28.5634 38.3584 -45.9332 -28.5842 
38.395 -45.9597 -28.6054 38.4315 -45.9862 -28.6268 38.4405 -45.9977 -28.6746 
38.4711 -46.0098 -28.6074 52.3232 -24.4382 -44.2994 52.2878 -24.4135 -44.3246 
52.2523 -24.3862 -44.3468 52.2168 -24.3566 -44.3661 52.1817 -24.3251 -44.3824 
52.1469 -24.2918 -44.3959 52.1129 -24.2566 -44.4059 52.0797 -24.2198 -44.4124 
32.909 -32.0231 -51.0252 32.9415 -32.0601 -51.0167 32.9735 -32.0975 -51.0075 
33.0048 -32.1351 -50.9976 33.0357 -32.1731 -50.987 33.066 -32.2112 -50.9759 
33.0959 -32.2496 -50.9643 33.1254 -32.2881 -50.9523 33.1545 -32.3268 -50.9398 
33.1758 -32.3745 -50.9369 33.2086 -32.4083 -50.9179 33.2398 -32.4437 -50.9001 
33.2676 -32.4829 -50.8863 33.295 -32.5222 -50.872 33.3355 -32.5404 -50.8428 
33.3665 -32.5734 -50.8233 33.3971 -32.6066 -50.8033 33.4273 -32.6398 -50.7828 
33.4573 -32.6731 -50.762 33.487 -32.7066 -50.7408 33.5262 -32.7361 -50.7339 
33.5036 -32.7397 -50.7079 29.8668 -7.42733 -41.1205 29.8217 -7.4057 -41.1197 
29.7766 -7.3843 -41.1214 29.7315 -7.3631 -41.1248 29.6865 -7.3421 -41.1297 
29.6415 -7.32124 -41.1357 29.5966 -7.30052 -41.1425 29.5518 -7.2799 -41.1501 
29.507 -7.25937 -41.1581 29.4623 -7.23891 -41.1666 29.4176 -7.21851 -41.1754 
29.373 -7.19815 -41.1845 29.3283 -7.17782 -41.1938 29.2837 -7.1575 -41.2032 
29.2391 -7.13718 -41.2125 29.1945 -7.11685 -41.2219 29.1498 -7.09651 -41.2312 
29.1051 -7.07614 -41.2404 29.0582 -7.06048 -41.249 29.0114 -7.04763 -41.2556 
28.9653 -7.03411 -41.259 28.9643 -7.03556 -41.2654 41.0896 -40.5577 -12.6523 
41.129 -40.5287 -12.6615 41.1701 -40.5006 -12.665 41.2069 -40.4674 -12.669 
41.2424 -40.4327 -12.6704 41.2769 -40.397 -12.6697 41.3104 -40.3604 -12.667 
41.343 -40.3231 -12.6628 41.3748 -40.2853 -12.6572 41.4059 -40.2471 -12.6506 
41.4365 -40.2086 -12.6432 41.4667 -40.1699 -12.635 41.4964 -40.131 -12.6264 
41.5259 -40.0919 -12.6172 41.555 -40.0526 -12.6074 41.5836 -40.0132 -12.5971 
41.6119 -39.9736 -12.5862 41.6397 -39.9339 -12.5748 41.6643 -39.8911 -12.5663 
41.6912 -39.8509 -12.5541 41.735 -39.8318 -12.5693 41.6878 -39.8154 -12.5191 
33.1236 15.4886 -21.8482 33.0937 15.5284 -21.8431 33.0645 15.5683 -21.8362 
33.0356 15.6084 -21.8285 33.0065 15.6484 -21.8213 32.977 15.6883 -21.8151 
32.947 15.728 -21.8104 32.9163 15.7674 -21.8074 32.8852 15.8065 -21.8061 
32.8535 15.8452 -21.8063 32.8216 15.8836 -21.8078 32.7894 15.9218 -21.8102 
32.757 15.9597 -21.8135 32.7244 15.9975 -21.8171 32.6918 16.0352 -21.8213 
32.6591 16.0727 -21.8257 32.6265 16.1103 -21.83 32.5938 16.1479 -21.8343 
32.5612 16.1855 -21.8386 32.5286 16.2232 -21.8427 32.4948 16.2494 -21.8686 
32.505 16.2631 -21.824 34.1002 15.7879 -18.6401 34.1204 15.7531 -18.6698 
34.1404 15.7186 -18.6999 34.1608 15.6837 -18.7294 34.1819 15.6483 -18.7576 
34.2041 15.6123 -18.7842 34.2274 15.5756 -18.8088 34.251 15.5388 -18.8328 
34.2754 15.5016 -18.8555 34.3006 15.464 -18.8763 34.3268 15.426 -18.8949 
34.3541 15.3876 -18.9109 34.3826 15.3489 -18.9237 34.4122 15.3102 -18.933 
34.4428 15.2716 -18.9384 34.4741 15.2334 -18.9402 34.506 15.1958 -18.9385 
34.5383 15.1589 -18.9334 34.5709 15.1231 -18.9244 34.6034 15.0887 -18.9115 
34.6179 15.0883 -18.8639 34.6186 15.0577 -18.9474 28.9469 -7.54152 -50.2479 
28.9121 -7.50703 -50.2381 28.8745 -7.47514 -50.2298 28.8348 -7.44551 -50.2228 
28.7937 -7.41778 -50.2167 28.7513 -7.39165 -50.2115 28.7082 -7.36683 -50.207 
28.6643 -7.34311 -50.2031 28.6199 -7.32044 -50.1997 28.575 -7.29868 -50.1967 
28.5297 -7.27769 -50.1941 28.484 -7.25738 -50.1919 28.4381 -7.23768 -50.1899 
28.392 -7.21852 -50.1882 28.3456 -7.19985 -50.1868 28.299 -7.18173 -50.1856 
28.2523 -7.16409 -50.1846 28.2053 -7.14689 -50.1839 28.1582 -7.13009 -50.1833 
28.111 -7.11365 -50.1829 28.0615 -7.10954 -50.1881 28.0697 -7.08612 -50.177 
33.1587 8.62756 -37.2315 33.1381 8.66966 -37.214 33.1158 8.7117 -37.1987 
33.0916 8.7535 -37.1857 33.0652 8.79478 -37.1759 33.037 8.8354 -37.1688 
54.1636 -36.4894 -28.7966 54.151 -36.4907 -28.7482 54.1383 -36.4937 -28.6999 
54.1255 -36.4982 -28.6518 54.1127 -36.5039 -28.6038 54.0998 -36.5106 -28.556 
54.0869 -36.5181 -28.5083 54.074 -36.5262 -28.4606 54.0611 -36.5347 -28.4131 
54.0482 -36.5434 -28.3656 54.0353 -36.5523 -28.3181 54.0223 -36.5613 -28.2706 
54.0062 -36.5701 -28.224 53.9899 -36.5787 -28.1777 53.9736 -36.5872 -28.1313 
53.9573 -36.5957 -28.0849 53.941 -36.6039 -28.0384 53.9247 -36.6122 -27.992 
53.9084 -36.6203 -27.9455 53.8922 -36.6282 -27.899 53.8766 -36.6294 -27.8515 
53.8756 -36.6427 -27.8542 34.9245 -26.1908 -52.123 34.9548 -26.1527 -52.1112 
42.9884 -32.3878 -54.1467 43.0361 -32.4019 -54.1515 43.0837 -32.4166 -54.1563 
43.1311 -32.4315 -54.1613 43.1785 -32.4464 -54.1662 43.226 -32.461 -54.171 
43.2737 -32.475 -54.1757 43.3216 -32.4879 -54.1802 43.3698 -32.4993 -54.1843 
43.4183 -32.5089 -54.188 43.4672 -32.5177 -54.1862 43.5163 -32.5237 -54.1875 
43.5656 -32.5274 -54.1884 43.615 -32.5289 -54.1888 43.6644 -32.5283 -54.1887 
43.7137 -32.5255 -54.1883 43.7628 -32.5207 -54.1874 43.8116 -32.5139 -54.1861 
43.8602 -32.5053 -54.1844 43.9085 -32.4951 -54.1824 43.9292 -32.4508 -54.1734 
43.9459 -32.5273 -54.1891 51.9145 -32.1528 -52.9189 51.8673 -32.1555 -52.9326 
51.8194 -32.1555 -52.9454 51.7712 -32.1531 -52.9574 51.7229 -32.1483 -52.9685 
51.6746 -32.1414 -52.9786 51.6264 -32.1322 -52.9879 51.5785 -32.1211 -52.9964 
51.5309 -32.1082 -53.0041 51.4837 -32.0937 -53.011 51.4367 -32.0778 -53.0173 
51.3901 -32.0608 -53.0231 51.3439 -32.0428 -53.0284 51.2979 -32.0239 -53.0333 
51.2523 -32.004 -53.0377 51.207 -31.9833 -53.0417 51.162 -31.962 -53.0453 
51.1172 -31.9401 -53.0487 51.0726 -31.9179 -53.0519 51.028 -31.8956 -53.055 
50.9796 -31.894 -53.0674 50.9967 -31.8572 -53.0483 50.7521 -36.7831 -20.6777 
50.7785 -36.7667 -20.7169 50.8048 -36.7469 -20.7544 50.8309 -36.7239 -20.7903 
50.8568 -36.6979 -20.8242 50.8823 -36.6693 -20.8563 50.9071 -36.6377 -20.8859 
50.9313 -36.6036 -20.9132 50.9546 -36.5668 -20.9376 50.977 -36.5279 -20.9596 
50.9983 -36.487 -20.9787 51.0187 -36.4447 -20.9956 51.0384 -36.4014 -21.0107 
51.0575 -36.3573 -21.0243 51.076 -36.3126 -21.0367 51.094 -36.2675 -21.0481 
51.1117 -36.222 -21.0587 51.1291 -36.1763 -21.0686 51.1462 -36.1303 -21.078 
51.1631 -36.0841 -21.0868 51.182 -36.0398 -21.1 51.1778 -36.0366 -21.0912 
30.4736 15.4073 -32.2075 30.457 15.4073 -32.2546 30.4392 15.4085 -32.3013 
30.4173 15.4074 -32.3465 30.3943 15.4079 -32.3906 30.3702 15.4096 -32.4341 
30.345 15.4126 -32.477 30.3188 15.417 -32.5192 30.2916 15.4225 -32.5607 
30.2638 15.429 -32.6016 30.2353 15.4365 -32.6418 30.2062 15.4448 -32.6816 
30.1766 15.4537 -32.7208 30.1468 15.463 -32.7598 30.1166 15.4728 -32.7984 
30.0863 15.4828 -32.8369 30.0558 15.4931 -32.8751 30.0251 15.5037 -32.9131 
29.9944 15.5144 -32.951 29.9636 15.5251 -32.9889 29.9475 15.5178 -33.0356 
29.9259 15.5512 -33.0087 18.5524 21.6145 -32.562 18.5046 21.6142 -32.5764 
18.4577 21.6134 -32.5936 18.412 21.6114 -32.6135 18.3663 21.6021 -32.6317 
18.3229 21.5934 -32.6549 18.2812 21.5826 -32.6802 18.2413 21.5698 -32.7073 
18.2038 21.5547 -32.7366 18.1686 21.5375 -32.7677 18.1361 21.5182 -32.8005 
18.1068 21.4968 -32.8348 18.0807 21.4735 -32.8706 18.057 21.449 -32.9071 
18.0349 21.4237 -32.9441 18.0138 21.3972 -32.981 17.9927 21.3704 -33.0175 
17.9717 21.3435 -33.054 17.9512 21.3164 -33.0906 17.931 21.2891 -33.1273 
17.9303 21.2559 -33.1646 17.8946 21.2723 -33.1572 38.5196 -40.546 -45.7803 
38.487 -40.5448 -45.7424 38.4531 -40.5413 -45.7058 38.4183 -40.5358 -45.6703 
38.3827 -40.5285 -45.636 38.3465 -40.5196 -45.6027 38.3097 -40.5092 -45.5704 
38.2725 -40.4975 -45.5392 38.2349 -40.4847 -45.5089 38.197 -40.4708 -45.4793 
38.1589 -40.4562 -45.4504 38.1206 -40.4408 -45.4221 38.0823 -40.425 -45.3942 
38.0438 -40.4088 -45.3667 38.0052 -40.3921 -45.3397 37.9665 -40.3746 -45.3133 
37.9276 -40.356 -45.2881 37.8885 -40.335 -45.2651 37.8492 -40.3117 -45.2449 
37.8099 -40.2872 -45.226 37.7766 -40.2847 -45.1888 37.7782 -40.249 -45.2319 
40.8464 -12.0548 -46.0759 40.837 -12.0064 -46.0676 40.8244 -11.9584 -46.0616 
40.8089 -11.911 -46.0577 40.7905 -11.8646 -46.056 40.7693 -11.8193 -46.0566 
40.7462 -11.775 -46.0587 40.7218 -11.7314 -46.0619 40.6967 -11.6884 -46.0658 
40.6709 -11.6458 -46.0702 40.6449 -11.6034 -46.0749 40.6187 -11.5611 -46.0797 
40.5925 -11.5187 -46.0845 40.5665 -11.4763 -46.0891 40.5407 -11.4337 -46.0936 
40.515 -11.391 -46.098 40.4895 -11.3483 -46.1022 40.4641 -11.3054 -46.1063 
40.4389 -11.2623 -46.1102 40.414 -11.2192 -46.1139 40.377 -11.1896 -46.1298 
40.406 -11.1707 -46.1046 52.538 -50.0701 -39.1465 52.4859 -50.0693 -39.154 
52.4408 -50.0853 -39.1658 52.3959 -50.1011 -39.1793 52.3512 -50.1166 -39.1941 
52.3068 -50.132 -39.2097 52.2625 -50.1472 -39.2259 52.2182 -50.1623 -39.2424 
52.174 -50.1775 -39.2591 52.1298 -50.1926 -39.2759 52.0856 -50.2077 -39.293 
52.0414 -50.2227 -39.3101 51.9972 -50.2378 -39.3272 51.9529 -50.2529 -39.3443 
51.9086 -50.268 -39.3613 51.8643 -50.2831 -39.3783 51.8199 -50.2983 -39.3952 
51.7755 -50.3135 -39.412 51.7309 -50.3288 -39.4285 51.6864 -50.3441 -39.4448 
51.6418 -50.3593 -39.4613 51.6417 -50.3594 -39.461 55.5267 -27.1699 -37.4547 
55.54 -27.2139 -37.4351 55.5548 -27.2588 -37.4188 55.5709 -27.3042 -37.4056 
55.5882 -27.3501 -37.3956 55.6064 -27.396 -37.3881 55.6252 -27.442 -37.3826 
55.6445 -27.488 -37.3786 55.6642 -27.5339 -37.3756 55.6841 -27.5797 -37.3736 
55.7041 -27.6255 -37.3721 55.7243 -27.6712 -37.3711 55.7446 -27.7169 -37.3705 
55.765 -27.7625 -37.3701 55.7854 -27.8082 -37.3698 55.8058 -27.8538 -37.3695 
55.8262 -27.8995 -37.3691 55.8464 -27.9452 -37.3681 55.8665 -27.9909 -37.3668 
55.8866 -28.0367 -37.3652 55.8979 -28.0792 -37.3415 55.9107 -28.0752 -37.386 
44.2494 -6.70363 -39.3687 44.2257 -6.71238 -39.4118 44.2017 -6.72051 -39.455 
44.1775 -6.72804 -39.498 44.1531 -6.73527 -39.5411 44.1287 -6.74222 -39.5842 
44.1042 -6.74897 -39.6272 44.0796 -6.75557 -39.6702 44.0552 -6.76251 -39.7133 
44.0308 -6.76962 -39.7563 44.0154 -6.77404 -39.8049 43.9874 -6.78543 -39.8451 
43.9603 -6.79738 -39.8857 43.9375 -6.80829 -39.929 43.9054 -6.82303 -39.9649 
43.8784 -6.83619 -40.0047 43.8515 -6.84951 -40.0445 43.8245 -6.86291 -40.0844 
43.7976 -6.87634 -40.1242 43.7706 -6.88978 -40.1641 43.7567 -6.92426 -40.1975 
43.7377 -6.87866 -40.2 23.5929 24.627 -21.8473 23.5963 24.6411 -21.7994 
23.6012 24.6547 -21.7516 23.6078 24.6676 -21.7037 23.6146 24.6804 -21.6558 
23.6208 24.6934 -21.608 23.6263 24.7067 -21.5601 23.6314 24.7202 -21.5122 
23.6361 24.7338 -21.4644 23.6407 24.7475 -21.4165 23.6455 24.7612 -21.3686 
23.6512 24.7744 -21.3207 23.6606 24.7861 -21.273 23.6729 24.7964 -21.2257 
23.6888 24.805 -21.179 23.7041 24.8138 -21.1323 23.7181 24.8233 -21.0852 
23.7305 24.8336 -21.0379 23.7414 24.8446 -20.9904 23.7516 24.8574 -20.9431 
23.7563 24.8706 -20.8951 23.7656 24.8663 -20.8959 38.0482 -32.6656 -53.2399 
38.0844 -32.7001 -53.2419 38.1198 -32.7353 -53.2434 38.1546 -32.7712 -53.2443 
38.1887 -32.8078 -53.2447 38.2221 -32.845 -53.2445 38.255 -32.8827 -53.2439 
38.2873 -32.9208 -53.243 38.3192 -32.9593 -53.2417 38.3505 -32.9982 -53.24 
38.3813 -33.0376 -53.2378 38.4115 -33.0773 -53.2353 38.4411 -33.1174 -53.2324 
38.4703 -33.1579 -53.2292 38.4989 -33.1987 -53.2257 38.5272 -33.2397 -53.2218 
38.5551 -33.281 -53.2178 38.5826 -33.3224 -53.2135 38.6098 -33.3641 -53.2089 
38.6366 -33.406 -53.2042 38.676 -33.4364 -53.2092 38.6466 -33.453 -53.1903 
31.358 14.2582 -32.8847 31.3256 14.2944 -32.873 31.2939 14.3308 -32.8597 
31.2629 14.3672 -32.845 31.2325 14.4036 -32.8292 31.2025 14.4399 -32.8127 
31.1727 14.4763 -32.7957 31.1431 14.5127 -32.7785 31.1134 14.549 -32.7613 
31.0835 14.5853 -32.7444 31.0534 14.6217 -32.7282 31.0228 14.658 -32.713 
30.9913 14.6943 -32.6995 30.9587 14.7303 -32.6887 30.9247 14.7659 -32.6816 
30.8897 14.8009 -32.6776 30.8538 14.835 -32.677 30.8172 14.8681 -32.6803 
30.7801 14.9 -32.6868 30.7427 14.9305 -32.6968 30.7233 14.9266 -32.7426 
30.7292 14.9611 -32.6598 33.1699 17.1582 -16.7307 33.1816 17.1367 -16.6871 
33.191 17.1175 -16.6419 33.1982 17.1006 -16.5954 33.203 17.0865 -16.5477 
33.2051 17.0755 -16.4989 33.2048 17.0673 -16.4496 33.203 17.0608 -16.4001 
33.2 17.0557 -16.3504 33.1961 17.0517 -16.3007 33.1916 17.0484 -16.2511 
33.1866 17.0458 -16.2014 33.1811 17.0437 -16.1517 33.1753 17.042 -16.1021 
33.1694 17.0404 -16.0525 33.1635 17.0389 -16.0028 33.1576 17.0373 -15.9532 
33.1517 17.0357 -15.9036 33.146 17.0339 -15.854 33.1403 17.0321 -15.8043 
33.1237 17.0441 -15.7587 33.1463 17.0166 -15.7571 48.5395 -17.9036 -42.1651 
48.5614 -17.8668 -42.1361 48.5671 -17.84 -42.0933 48.576 -17.8111 -42.0533 
48.5884 -17.78 -42.0156 48.5841 -17.7618 -41.9675 48.5903 -17.7363 -41.9255 
48.5969 -17.7111 -41.8832 48.6039 -17.6863 -41.8407 48.6112 -17.6619 -41.798 
48.6189 -17.6378 -41.7552 48.6269 -17.6139 -41.7123 48.6351 -17.5903 -41.6692 
48.6436 -17.5671 -41.626 48.6525 -17.5441 -41.5827 48.6617 -17.5216 -41.5393 
48.6711 -17.4992 -41.4958 48.6809 -17.4773 -41.4522 48.691 -17.4557 -41.4084 
48.7016 -17.4345 -41.3646 48.6788 -17.3925 -41.3501 48.7352 -17.4547 -41.3337 
29.4807 -8.77352 -35.9974 29.4611 -8.73051 -35.981 29.4411 -8.68822 -35.9635 
29.4206 -8.64659 -35.945 29.3998 -8.60549 -35.9257 29.3788 -8.56476 -35.9058 
29.3577 -8.52422 -35.8858 29.3366 -8.48367 -35.8658 29.3158 -8.44274 -35.8464 
29.2954 -8.40114 -35.828 29.2761 -8.35814 -35.8122 29.2578 -8.31405 -35.7985 
29.2408 -8.26892 -35.7874 29.2251 -8.22292 -35.7792 29.2111 -8.1762 -35.7741 
29.1987 -8.12909 -35.7721 29.188 -8.08186 -35.7731 29.1789 -8.03476 -35.7769 
29.1718 -7.98805 -35.7839 29.1664 -7.94198 -35.7938 29.1594 -7.90807 -35.7956 
29.169 -7.93726 -35.8003 52.613 -29.5258 -24.5642 52.6339 -29.5473 -24.6043 
52.6545 -29.5724 -24.6422 52.675 -29.6006 -24.6781 52.6951 -29.632 -24.7114 
52.7147 -29.6659 -24.7425 52.7338 -29.7022 -24.771 52.7523 -29.7408 -24.7968 
52.7699 -29.7816 -24.8196 52.7868 -29.8243 -24.8395 52.8027 -29.8685 -24.8563 
52.8177 -29.9141 -24.8703 52.8316 -29.9609 -24.8809 52.8441 -30.0088 -24.8877 
52.8555 -30.0572 -24.8915 52.866 -30.106 -24.8929 52.8759 -30.155 -24.8927 
52.8852 -30.204 -24.8912 52.8941 -30.2531 -24.8885 52.9026 -30.3021 -24.8848 
52.9013 -30.3453 -24.8603 52.9188 -30.3459 -24.9027 18.2667 9.76803 -44.2007 
18.2378 9.73164 -44.2191 18.2066 9.69703 -44.2373 18.1734 9.66267 -44.2521 
18.1387 9.63038 -44.268 18.1028 9.59921 -44.2833 18.0658 9.56899 -44.2981 
18.0281 9.53957 -44.3126 17.9897 9.51081 -44.3267 17.9509 9.4826 -44.3406 
17.9116 9.45487 -44.3543 17.8719 9.42753 -44.3677 17.8321 9.4004 -44.3811 
17.7922 9.37347 -44.3944 17.7521 9.34671 -44.4076 17.7118 9.32011 -44.4207 
17.6714 9.29366 -44.4338 17.631 9.26771 -44.4475 17.5904 9.24223 -44.4619 
17.5498 9.21688 -44.4763 17.5445 9.17217 -44.498 17.5011 9.2279 -44.4736 
53.5501 -30.0145 -27.1622 53.5538 -30.0643 -27.1647 53.5585 -30.1137 -27.1704 
53.5644 -30.1624 -27.1797 53.5711 -30.2104 -27.1922 53.5786 -30.2575 -27.207 
53.5867 -30.3039 -27.2238 53.5953 -30.3496 -27.2423 53.6042 -30.3946 -27.262 
53.6134 -30.4393 -27.2826 53.6226 -30.4837 -27.3034 53.632 -30.5281 -27.3245 
53.6414 -30.5722 -27.346 53.651 -30.6161 -27.3679 53.6606 -30.6598 -27.3902 
53.6704 -30.7033 -27.4128 53.6803 -30.7464 -27.4361 53.6904 -30.7891 -27.46 
53.7007 -30.8315 -27.4844 53.7111 -30.8734 -27.5095 53.7182 -30.921 -27.5229 
53.7242 -30.9068 -27.5443 29.8064 -35.2463 -38.0581 29.8175 -35.2732 -38.0175 
29.8275 -35.2991 -37.9759 29.8365 -35.3242 -37.9336 29.8446 -35.3485 -37.8907 
29.8522 -35.3723 -37.8474 29.8593 -35.3957 -37.8038 29.866 -35.4188 -37.76 
29.8725 -35.4416 -37.716 29.8788 -35.4642 -37.6718 29.8849 -35.4866 -37.6276 
29.8909 -35.509 -37.5832 29.8967 -35.5312 -37.5388 29.9025 -35.5533 -37.4944 
29.9082 -35.5754 -37.4499 29.9137 -35.5973 -37.4053 29.9192 -35.6192 -37.3607 
29.9245 -35.6409 -37.316 29.9298 -35.6626 -37.2712 29.935 -35.6842 -37.2264 
29.9588 -35.7203 -37.2014 29.9195 -35.6831 -37.1789 51.5005 -19.1941 -32.835 
51.4946 -19.1768 -32.7885 51.4881 -19.1578 -32.7427 51.4824 -19.1368 -32.6977 
51.4775 -19.1143 -32.6533 51.4722 -19.0909 -32.6095 51.4667 -19.0668 -32.5661 
51.4589 -19.0427 -32.523 51.4498 -19.0187 -32.4801 51.4405 -18.9943 -32.4375 
51.4311 -18.9696 -32.3951 51.4216 -18.9446 -32.3528 51.412 -18.9195 -32.3107 
51.4023 -18.8941 -32.2688 51.3926 -18.8685 -32.227 51.3827 -18.8426 -32.1854 
51.3728 -18.8165 -32.1439 51.3628 -18.7902 -32.1027 51.3527 -18.7637 -32.0615 
51.3426 -18.7372 -32.0203 51.3258 -18.6936 -32.0025 51.3427 -18.7372 -31.9703 
46.71 -29.6447 -53.1218 46.7092 -29.5986 -53.1024 46.7102 -29.5527 -53.0827 
46.7127 -29.507 -53.0626 46.7166 -29.4614 -53.0424 46.7216 -29.416 -53.0219 
46.7274 -29.3709 -53.0014 46.7339 -29.3258 -52.9807 46.7408 -29.2808 -52.9599 
46.7482 -29.236 -52.9391 46.756 -29.1912 -52.9183 46.7641 -29.1465 -52.8974 
46.7724 -29.1019 -52.8765 46.7809 -29.0572 -52.8555 46.7894 -29.0127 -52.8346 
46.798 -28.9681 -52.8136 46.8067 -28.9235 -52.7926 46.8176 -28.8755 -52.7799 
46.8263 -28.832 -52.7568 46.8351 -28.7885 -52.7337 46.799 -28.7554 -52.7223 
46.881 -28.7738 -52.7199 39.3028 -40.6916 -46.5535 39.2876 -40.6526 -46.5809 
39.2748 -40.6147 -46.6109 39.2643 -40.5777 -46.6428 39.2558 -40.5414 -46.6761 
39.2488 -40.5059 -46.7106 39.2431 -40.4709 -46.7458 39.2383 -40.4363 -46.7817 
39.2341 -40.4021 -46.8178 39.23 -40.3679 -46.8541 60.3312 -42.905 -46.9189 
60.3087 -42.9371 -46.9499 60.2864 -42.9665 -46.9836 60.2645 -42.9935 -47.0195 
60.2431 -43.0177 -47.0575 60.2224 -43.039 -47.0976 60.2021 -43.0582 -47.1389 
60.1822 -43.0761 -47.181 60.1625 -43.0932 -47.2235 60.1429 -43.1097 -47.2663 
60.1234 -43.1261 -47.3091 60.1039 -43.1426 -47.3519 60.0843 -43.1592 -47.3946 
60.0647 -43.1762 -47.4372 60.0449 -43.1936 -47.4795 60.025 -43.2115 -47.5215 
60.0049 -43.2302 -47.5631 59.9846 -43.2494 -47.6044 59.9642 -43.2694 -47.6453 
59.9436 -43.29 -47.6857 59.9258 -43.3363 -47.6803 59.9432 -43.262 -47.7271 
55.6807 -46.0327 -47.7729 55.7284 -46.0181 -47.7758 55.7757 -46.0026 -47.7805 
55.822 -45.9846 -47.7861 55.8675 -45.9651 -47.7916 55.9124 -45.945 -47.7982 
55.957 -45.9243 -47.8056 56.0013 -45.9032 -47.8137 56.0454 -45.8817 -47.8223 
56.0893 -45.8601 -47.8312 56.133 -45.8382 -47.8403 56.1767 -45.8163 -47.8497 
56.2204 -45.7943 -47.8591 56.264 -45.7723 -47.8686 56.3077 -45.7503 -47.878 
56.3514 -45.7283 -47.8874 56.3953 -45.7065 -47.8965 56.4393 -45.6848 -47.9053 
56.4835 -45.6634 -47.9139 56.5277 -45.642 -47.9223 56.5446 -45.6093 -47.956 
56.5724 -45.6451 -47.9002 18.2201 9.85941 -44.1571 18.1726 9.87368 -44.1507 
18.1263 9.8907 -44.1429 18.0815 9.9108 -44.1336 18.0386 9.93414 -44.123 
17.9972 9.95964 -44.1113 17.9571 9.98667 -44.0989 17.9178 10.0148 -44.0858 
17.8792 10.0436 -44.0724 17.8411 10.0729 -44.0587 17.8033 10.1025 -44.0449 
17.7657 10.1323 -44.031 17.7281 10.1622 -44.017 17.6904 10.192 -44.0031 
17.6527 10.2215 -43.9885 17.615 10.2517 -43.976 17.5771 10.2819 -43.9636 
17.5389 10.311 -43.9494 17.5003 10.3377 -43.9328 17.4624 10.3717 -43.9266 
17.4214 10.3983 -43.9161 17.4269 10.4043 -43.9129 45.2183 -4.54447 -33.6606 
45.2447 -4.58352 -33.6773 45.2704 -4.62199 -33.6961 45.2955 -4.65986 -33.7171 
45.3199 -4.69715 -33.7397 45.3438 -4.73393 -33.7638 45.3672 -4.77028 -33.7888 
45.3903 -4.80632 -33.8147 45.4132 -4.84219 -33.8409 45.4361 -4.87794 -33.8673 
45.4588 -4.91361 -33.894 45.4814 -4.94916 -33.9209 45.5038 -4.9845 -33.9482 
45.5259 -5.01954 -33.9761 45.5477 -5.05422 -34.0048 45.5692 -5.08859 -34.034 
58.9808 -42.9569 -41.3703 58.9895 -42.9946 -41.4019 58.9999 -43.0303 -41.4353 
59.0119 -43.0637 -41.4705 59.0254 -43.0947 -41.5072 59.0407 -43.1226 -41.5456 
59.0577 -43.1472 -41.5855 59.0762 -43.1686 -41.6265 59.096 -43.1867 -41.6683 
59.117 -43.2017 -41.7106 59.1392 -43.2129 -41.7534 59.1623 -43.2207 -41.7963 
59.1864 -43.2248 -41.8391 59.2111 -43.2254 -41.8816 40.3404 -11.1592 -46.1452 
40.3046 -11.1272 -46.1595 40.27 -11.0936 -46.1725 40.2365 -11.0585 -46.1845 
40.2038 -11.0222 -46.1954 40.172 -10.985 -46.2055 40.1409 -10.947 -46.2149 
40.1104 -10.9084 -46.2238 40.0803 -10.8694 -46.2321 40.0507 -10.8299 -46.2401 
40.0215 -10.79 -46.2477 39.9926 -10.7499 -46.2549 39.9641 -10.7094 -46.2619 
39.9358 -10.6687 -46.2685 39.9176 -10.6233 -46.2894 39.8885 -10.5828 -46.2936 
39.8522 -10.5456 -46.2875 39.8242 -10.5046 -46.2939 39.7965 -10.4636 -46.3004 
39.7711 -10.4215 -46.3104 39.7451 -10.3788 -46.3127 39.7404 -10.3829 -46.3188 
35.9565 -18.0015 -17.429 35.9101 -17.9875 -17.4412 35.8637 -17.9745 -17.454 
39.9073 5.39838 -28.1408 39.9184 5.39898 -28.0931 39.9299 5.39901 -28.045 
39.9422 5.39796 -27.997 39.9554 5.39549 -27.9492 39.9697 5.39143 -27.9017 
39.985 5.38581 -27.8547 40.0012 5.37882 -27.8082 40.0181 5.37067 -27.7621 
40.0355 5.36159 -27.7165 40.0534 5.3518 -27.6711 40.0716 5.34145 -27.6261 
40.0901 5.3307 -27.5812 40.1087 5.31964 -27.5365 40.1275 5.30836 -27.4919 
40.1464 5.29692 -27.4474 40.1661 5.28404 -27.4036 40.1862 5.27046 -27.3603 
40.2067 5.25627 -27.3173 40.2274 5.24166 -27.2746 40.2117 5.27499 -27.2408 
40.2537 5.20087 -27.2865 43.6203 -16.9867 -23.743 43.6085 -16.9432 -23.7213 
43.5989 -16.8998 -23.6986 43.5911 -16.8563 -23.6751 43.5848 -16.813 -23.651 
43.5796 -16.7698 -23.6264 43.5753 -16.7266 -23.6015 43.5716 -16.6835 -23.5764 
43.5687 -16.6401 -23.5519 43.562 -16.6015 -23.5189 43.5505 -16.5698 -23.4863 
43.5391 -16.5381 -23.4535 43.5277 -16.5064 -23.4206 43.5162 -16.4746 -23.3877 
43.5046 -16.4426 -23.3547 43.4929 -16.4105 -23.3216 43.481 -16.3782 -23.2885 
43.4691 -16.3458 -23.2553 43.4569 -16.3134 -23.2222 43.4446 -16.2808 -23.1891 
43.4213 -16.2507 -23.1724 43.4462 -16.2533 -23.1475 60.2519 -42.4623 -47.8183 
60.268 -42.4163 -47.8292 60.2829 -42.3708 -47.8436 60.2964 -42.3261 -47.8614 
60.3185 -42.2866 -47.8853 60.325 -42.2423 -47.9078 60.3301 -42.1997 -47.9338 
60.334 -42.159 -47.9627 60.3365 -42.121 -47.9944 60.3377 -42.0854 -48.0287 
60.3375 -42.0524 -48.0658 60.3361 -42.022 -48.105 60.3335 -41.9944 -48.1462 
60.3296 -41.9699 -48.1893 60.3245 -41.9484 -48.234 60.3187 -41.9289 -48.2795 
60.3124 -41.9107 -48.3255 60.3058 -41.8932 -48.3718 60.2991 -41.8762 -48.4183 
60.2923 -41.8594 -48.4648 60.2805 -41.8591 -48.5133 60.2912 -41.8281 -48.5036 
49.7379 -17.0428 -37.6696 42.6199 -17.3113 -24.4236 42.5873 -17.2737 -24.4181 
42.5526 -17.2379 -24.4147 42.5161 -17.2037 -24.4131 42.4783 -17.1711 -24.4131 
42.4394 -17.1397 -24.4144 42.3996 -17.1095 -24.4168 42.3592 -17.0802 -24.4201 
42.3184 -17.0517 -24.4241 42.2771 -17.0238 -24.4286 42.2356 -16.9964 -24.4335 
42.1938 -16.9694 -24.4389 42.1518 -16.9429 -24.4446 42.1097 -16.9167 -24.4505 
42.0674 -16.8908 -24.4568 42.0249 -16.8653 -24.4633 41.9823 -16.84 -24.47 
41.9396 -16.8149 -24.4769 41.8968 -16.7901 -24.484 41.8537 -16.7658 -24.491 
41.8092 -16.7502 -24.4976 41.8136 -16.7364 -24.4911 35.9462 -13.8631 -17.0894 
35.9767 -13.899 -17.0728 36.0041 -13.9369 -17.0551 36.0283 -13.9765 -17.0364 
36.0494 -14.0174 -17.017 36.0667 -14.0597 -16.9968 36.0806 -14.1029 -16.9761 
36.0906 -14.1469 -16.9548 36.0973 -14.1914 -16.9332 36.1005 -14.236 -16.9114 
36.1002 -14.2807 -16.8895 36.0972 -14.328 -16.8732 36.0954 -14.3762 -16.8651 
36.0944 -14.4208 -16.86 36.0927 -14.4655 -16.8551 36.0909 -14.5107 -16.8523 
36.0855 -14.5537 -16.852 36.0797 -14.5971 -16.8517 36.0735 -14.6407 -16.8515 
36.0669 -14.6846 -16.8512 36.0446 -14.703 -16.8525 36.0794 -14.7326 -16.8497 
25.1679 -7.31953 -41.1902 25.1693 -7.35023 -41.2297 25.1724 -7.38026 -41.2695 
25.1769 -7.40964 -41.3097 25.1826 -7.43847 -41.3502 25.1895 -7.46699 -41.3907 
25.2005 -7.49843 -41.4274 25.2121 -7.52952 -41.4643 25.2241 -7.56033 -41.5014 
25.2364 -7.59094 -41.5386 25.2489 -7.62143 -41.5758 25.2616 -7.65181 -41.6131 
25.2745 -7.68211 -41.6505 25.2874 -7.71235 -41.6879 25.3005 -7.74253 -41.7253 
25.3136 -7.77268 -41.7628 25.3268 -7.80278 -41.8003 25.34 -7.83287 -41.8378 
25.3532 -7.86293 -41.8753 25.3665 -7.89298 -41.9128 25.3885 -7.91534 -41.9514 
25.3701 -7.92821 -41.9462 17.3976 10.4271 -43.8751 17.3677 10.4602 -43.8531 
17.336 10.4925 -43.8319 17.303 10.5239 -43.8114 17.2689 10.5545 -43.7915 
17.234 10.5846 -43.7721 17.1984 10.6141 -43.7532 17.1623 10.6432 -43.7347 
17.1257 10.6719 -43.7165 17.0886 10.7003 -43.6986 17.0513 10.7283 -43.6809 
17.0136 10.7561 -43.6634 16.9756 10.7837 -43.6462 16.9374 10.811 -43.6291 
16.899 10.8382 -43.6122 16.8605 10.8652 -43.5954 16.8217 10.8919 -43.5788 
16.7827 10.9186 -43.5623 16.7436 10.945 -43.546 16.7043 10.9713 -43.5298 
16.6547 10.9694 -43.5353 16.697 11.0114 -43.5008 31.4797 -36.6401 -39.2268 
31.4547 -36.6295 -39.1848 31.4317 -36.6214 -39.1411 31.4108 -36.6157 -39.0962 
31.392 -36.6123 -39.05 31.3758 -36.6119 -39.0028 31.362 -36.614 -38.955 
31.351 -36.6189 -38.9066 31.3423 -36.6262 -38.8581 31.3355 -36.6353 -38.8096 
31.3304 -36.6459 -38.7612 31.3265 -36.6577 -38.7129 31.3237 -36.6705 -38.6648 
31.3218 -36.6841 -38.6169 31.3208 -36.6986 -38.5693 31.3205 -36.7136 -38.5217 
31.3209 -36.7292 -38.4744 31.3219 -36.7454 -38.4273 31.3234 -36.762 -38.3803 
31.3254 -36.779 -38.3335 31.3293 -36.7976 -38.2873 31.3256 -36.7945 -38.286 
25.4131 -7.93513 -41.9902 25.4361 -7.95513 -42.0299 25.4573 -7.97574 -42.0701 
25.4776 -7.99737 -42.1104 25.497 -8.01982 -42.1506 25.5158 -8.0429 -42.1907 
25.534 -8.06648 -42.2309 25.5519 -8.09042 -42.2709 25.5694 -8.11466 -42.311 
25.5867 -8.13911 -42.351 25.6038 -8.16372 -42.391 25.6208 -8.18846 -42.431 
25.6377 -8.21329 -42.471 25.6545 -8.23819 -42.5109 25.6713 -8.26315 -42.5509 
25.688 -8.28813 -42.5908 25.7047 -8.31314 -42.6308 25.7214 -8.33815 -42.6707 
25.738 -8.36316 -42.7106 25.7547 -8.38817 -42.7506 25.7885 -8.38638 -42.782 
25.7449 -8.4258 -42.7764 36.9022 -17.9232 -17.0525 36.8551 -17.9119 -17.0641 
36.8087 -17.897 -17.0743 36.7632 -17.8792 -17.0832 36.7188 -17.8583 -17.0906 
36.6755 -17.8351 -17.0969 36.6331 -17.8102 -17.1023 36.5914 -17.7839 -17.107 
36.5502 -17.7568 -17.1111 36.5094 -17.7289 -17.1149 36.469 -17.7004 -17.1184 
36.4288 -17.6716 -17.1216 36.3888 -17.6425 -17.1247 36.3489 -17.6132 -17.1277 
36.3091 -17.5837 -17.1306 36.2693 -17.5543 -17.1335 36.2294 -17.5249 -17.1365 
36.1894 -17.4956 -17.1395 36.1492 -17.4666 -17.1427 36.1089 -17.4378 -17.146 
36.0685 -17.4092 -17.1495 36.0687 -17.4087 -17.1492 42.1995 -13.5836 -45.7136 
42.2283 -13.6241 -45.7091 42.2545 -13.6666 -45.707 42.2783 -13.7105 -45.7071 
42.2996 -13.7556 -45.7091 42.3182 -13.8017 -45.7133 42.3337 -13.8486 -45.7198 
42.3468 -13.8961 -45.728 42.3583 -13.9437 -45.7374 42.3685 -13.9914 -45.7476 
42.3779 -14.0392 -45.7584 42.3866 -14.087 -45.7696 42.3949 -14.1349 -45.7812 
42.4029 -14.1827 -45.7929 42.4108 -14.2305 -45.8047 42.4186 -14.2784 -45.8165 
42.4271 -14.3258 -45.8295 42.4344 -14.3739 -45.8409 42.4417 -14.4219 -45.8523 
42.4494 -14.4697 -45.8642 42.477 -14.5113 -45.8609 42.435 -14.5107 -45.8882 
26.822 22.6043 -22.4095 26.8622 22.5826 -22.3891 26.9029 22.5592 -22.3718 
26.9438 22.5344 -22.3574 26.9848 22.5083 -22.3457 27.0258 22.4813 -22.3363 
27.0667 22.4534 -22.3291 27.1074 22.4249 -22.3236 27.1479 22.3958 -22.3197 
27.1882 22.3663 -22.3172 27.2283 22.3365 -22.3159 27.268 22.306 -22.3155 
27.3073 22.2752 -22.3159 27.3464 22.2441 -22.3171 27.3854 22.2129 -22.3189 
27.4243 22.1815 -22.3212 27.463 22.15 -22.3239 27.5016 22.1184 -22.327 
27.5402 22.0868 -22.3302 27.5786 22.055 -22.334 27.6196 22.0292 -22.3218 
27.6099 22.0211 -22.3532 40.2824 5.15999 -27.2888 40.3117 5.11949 -27.2874 
40.3414 5.0796 -27.2823 40.3714 5.04043 -27.2741 40.4015 5.00229 -27.2623 
40.4315 4.96545 -27.2468 40.4614 4.92977 -27.2286 40.4911 4.89507 -27.2083 
40.5206 4.8612 -27.1863 40.5499 4.82802 -27.1631 40.5788 4.79525 -27.1387 
40.6051 4.76173 -27.1129 40.6313 4.72867 -27.0863 40.6574 4.69607 -27.0591 
40.6835 4.66386 -27.0314 40.7094 4.632 -27.0032 40.7354 4.60044 -26.9745 
40.7612 4.56915 -26.9456 40.787 4.53829 -26.9161 40.8122 4.5075 -26.886 
40.8239 4.50997 -26.8375 40.8349 4.46375 -26.894 44.5271 -37.8393 -13.2449 
44.5084 -37.8153 -13.2053 44.4883 -37.7926 -13.1656 44.4666 -37.7714 -13.1259 
44.4433 -37.7518 -13.0863 44.4184 -37.7338 -13.0468 44.3924 -37.7171 -13.0075 
44.3661 -37.7007 -12.9683 44.3394 -37.6848 -12.9292 44.3124 -37.6692 -12.8901 
44.2851 -37.6539 -12.851 44.2577 -37.6388 -12.812 44.2301 -37.6239 -12.7731 
44.2031 -37.6085 -12.734 44.1762 -37.5927 -12.6949 44.1496 -37.5767 -12.6557 
44.1261 -37.5638 -12.6132 44.098 -37.546 -12.5757 44.0693 -37.5292 -12.5384 
44.0416 -37.5144 -12.4994 44.0337 -37.4823 -12.4618 44.0018 -37.5211 -12.4699 
36.3143 11.5339 -22.7208 36.3316 11.5004 -22.7536 36.3471 11.4679 -22.7884 
36.3609 11.4363 -22.8246 36.3735 11.4055 -22.8619 36.3851 11.3753 -22.9 
36.396 11.3455 -22.9386 36.4067 11.3159 -22.9775 36.4176 11.2861 -23.0161 
36.429 11.256 -23.0544 36.4412 11.2254 -23.092 36.4546 11.1941 -23.1286 
36.4693 11.162 -23.164 36.4855 11.1291 -23.198 36.5035 11.0953 -23.2302 
36.5235 11.0606 -23.26 36.5455 11.025 -23.2875 36.5695 10.9888 -23.3121 
36.5958 10.9519 -23.3334 36.6241 10.9147 -23.3511 36.6519 10.8775 -23.3696 
36.6528 10.8774 -23.368 51.3096 -18.6513 -31.9813 51.2939 -18.6103 -31.9573 
51.2787 -18.5708 -31.9308 51.2641 -18.5325 -31.9022 51.2498 -18.4953 -31.8719 
51.2359 -18.459 -31.8405 51.2223 -18.4234 -31.8082 51.2089 -18.3883 -31.7751 
51.1957 -18.3538 -31.7414 51.1827 -18.3198 -31.7072 51.1698 -18.2862 -31.6725 
51.1571 -18.253 -31.6374 51.1446 -18.2202 -31.6018 51.1321 -18.1876 -31.566 
51.1198 -18.1553 -31.5299 51.1147 -18.1206 -31.4936 51.1175 -18.0861 -31.4629 
51.1203 -18.0518 -31.4322 51.1231 -18.0176 -31.4016 51.126 -17.9835 -31.3708 
51.1169 -17.936 -31.3676 51.1395 -17.9785 -31.3265 31.44 -11.589 -38.9706 
31.4416 -11.6352 -38.9892 31.4412 -11.6823 -39.0055 31.439 -11.73 -39.0194 
31.4351 -11.7782 -39.031 31.4294 -11.8267 -39.0404 31.422 -11.8753 -39.0474 
31.413 -11.9239 -39.0521 31.4024 -11.9724 -39.0545 31.3903 -12.0205 -39.0547 
31.3767 -12.0682 -39.0527 31.3617 -12.1153 -39.0487 31.3456 -12.1619 -39.0427 
31.3283 -12.2077 -39.0349 31.3099 -12.2529 -39.0253 31.2905 -12.2971 -39.014 
31.2618 -12.3385 -39.0073 31.2342 -12.3763 -38.9999 31.2057 -12.4131 -38.9909 
31.1762 -12.449 -38.9804 31.1512 -12.4806 -38.9722 31.1449 -12.4861 -38.9685 
33.306 12.9146 -29.1076 33.3052 12.9098 -29.1573 33.3066 12.9024 -29.2068 
33.3102 12.8925 -29.2556 33.3165 12.8795 -29.3035 33.3251 12.8639 -29.3503 
33.3357 12.8461 -29.3957 33.3487 12.8257 -29.4395 33.364 12.8029 -29.4812 
33.3812 12.7781 -29.5211 33.3996 12.7519 -29.5595 33.4191 12.7246 -29.5966 
33.4395 12.6965 -29.6327 33.4605 12.6678 -29.6677 33.482 12.6384 -29.702 
33.5041 12.6085 -29.7354 33.5267 12.5782 -29.7681 33.5498 12.5474 -29.8 
33.5732 12.5162 -29.8313 33.5971 12.4845 -29.8617 33.6222 12.4517 -29.8898 
33.6197 12.4542 -29.8944 32.4725 -40.2007 -29.1808 32.4592 -40.1802 -29.2245 
32.4436 -40.1571 -29.266 32.4258 -40.1317 -29.3052 32.4063 -40.1044 -29.3422 
32.3846 -40.0749 -29.3763 32.3613 -40.0436 -29.4076 32.3363 -40.0107 -29.4356 
32.3098 -39.9764 -29.4606 32.2821 -39.9409 -29.4823 32.2536 -39.9046 -29.5015 
32.2244 -39.8679 -29.5188 32.1969 -39.8292 -29.5344 32.1674 -39.7915 -29.5489 
32.1378 -39.7536 -29.5625 32.1079 -39.7155 -29.5751 32.078 -39.6773 -29.587 
32.0478 -39.6391 -29.5982 32.0176 -39.6007 -29.6088 31.9873 -39.5623 -29.6188 
31.957 -39.5259 -29.6029 31.9652 -39.5322 -29.652 34.5762 -10.5402 -19.6393 
34.5893 -10.5681 -19.6 34.6049 -10.5961 -19.5617 34.6228 -10.6241 -19.5248 
34.6437 -10.6519 -19.4896 34.6673 -10.6795 -19.4563 34.6937 -10.7066 -19.4252 
34.7225 -10.7332 -19.3964 34.7541 -10.759 -19.3704 34.7878 -10.784 -19.3468 
34.8238 -10.8078 -19.3263 34.8616 -10.8307 -19.3083 34.9011 -10.8525 -19.2932 
34.9418 -10.8732 -19.2804 34.9834 -10.8929 -19.2698 35.0257 -10.9119 -19.2607 
35.0686 -10.9302 -19.2527 35.1119 -10.9481 -19.2457 35.1556 -10.9655 -19.2396 
35.1993 -10.9825 -19.2341 35.235 -10.9996 -19.2243 35.2469 -10.9979 -19.2335 
37.144 -19.5025 -23.9762 37.1418 -19.539 -23.9421 37.1411 -19.576 -23.9085 
37.1411 -19.614 -23.876 37.142 -19.6522 -23.8438 37.1436 -19.6907 -23.8119 
37.1456 -19.7293 -23.7802 37.1482 -19.768 -23.7486 37.1514 -19.8068 -23.7174 
37.1552 -19.8458 -23.6863 37.1598 -19.885 -23.6557 37.1653 -19.9243 -23.6254 
37.1717 -19.9638 -23.5956 37.1793 -20.0034 -23.5664 37.1882 -20.0432 -23.5378 
37.1985 -20.0831 -23.51 37.2102 -20.123 -23.483 37.2234 -20.163 -23.4569 
37.2387 -20.2029 -23.4322 37.2561 -20.2427 -23.4088 37.2645 -20.2823 -23.3801 
37.28 -20.2777 -23.3935 50.2937 -38.6396 -21.0483 50.2676 -38.6413 -21.0057 
50.2407 -38.6467 -20.9641 50.2074 -38.6532 -20.9275 50.1771 -38.6649 -20.8899 
50.1464 -38.6799 -20.8539 50.1155 -38.6981 -20.8197 50.0845 -38.7195 -20.7874 
50.0536 -38.7438 -20.7572 50.0229 -38.7706 -20.729 49.9926 -38.8003 -20.7033 
49.9628 -38.8324 -20.68 49.9338 -38.8671 -20.6595 49.9057 -38.9043 -20.6422 
49.8786 -38.9433 -20.6275 49.8526 -38.984 -20.6156 49.8278 -39.0263 -20.6064 
49.8014 -39.0686 -20.6024 49.7746 -39.1099 -20.6008 49.748 -39.1515 -20.5996 
49.7152 -39.1642 -20.5643 49.7492 -39.188 -20.6335 39.9252 -6.36719 -44.0576 
39.9341 -6.41434 -44.0717 39.9404 -6.46117 -44.088 39.9437 -6.50739 -44.1068 
39.9447 -6.55291 -44.1274 39.9438 -6.59777 -44.1495 39.9415 -6.64203 -44.1726 
39.9379 -6.68575 -44.1966 39.9334 -6.72901 -44.2213 39.9283 -6.77172 -44.2468 
39.9244 -6.81284 -44.2748 39.9198 -6.85363 -44.3031 39.9147 -6.89414 -44.3318 
39.9092 -6.93439 -44.3608 39.9032 -6.97441 -44.39 39.8969 -7.01424 -44.4194 
39.8903 -7.05389 -44.449 39.8835 -7.09337 -44.4787 39.8764 -7.13272 -44.5087 
39.8692 -7.17205 -44.5386 39.8716 -7.21599 -44.5622 39.853 -7.2044 -44.573 
32.118 17.9802 -19.9908 32.0905 17.9885 -20.0316 32.0617 17.9996 -20.0709 
32.0318 18.0134 -20.1083 32.0009 18.0297 -20.1439 31.9691 18.0487 -20.1773 
31.9367 18.07 -20.2086 31.9039 18.093 -20.2382 31.8707 18.1174 -20.2662 
31.8373 18.1429 -20.2931 31.8038 18.1693 -20.3188 31.7702 18.1966 -20.3436 
31.7365 18.2245 -20.3675 31.7028 18.2529 -20.3909 31.669 18.2818 -20.4135 
31.6369 18.3124 -20.4364 31.6057 18.3442 -20.4591 31.5744 18.3765 -20.4811 
31.5432 18.4093 -20.5022 31.512 18.4427 -20.5224 31.487 18.4519 -20.5647 
31.4885 18.4855 -20.5115 28.9197 -7.01674 -41.2483 28.8734 -6.99983 -41.2399 
28.8267 -6.98337 -41.2336 28.7796 -6.9673 -41.2291 28.7324 -6.95155 -41.2259 
28.685 -6.93604 -41.2238 28.637 -6.92228 -41.222 28.5892 -6.91623 -41.2179 
28.5414 -6.91034 -41.2141 28.4934 -6.90455 -41.2107 28.4453 -6.89884 -41.2075 
28.3971 -6.89319 -41.2046 28.3488 -6.88759 -41.2018 28.3004 -6.88201 -41.1991 
28.2518 -6.87646 -41.1965 28.2032 -6.87092 -41.1939 28.1545 -6.8654 -41.1915 
28.1058 -6.85988 -41.189 28.0569 -6.85437 -41.1866 28.008 -6.84886 -41.1842 
27.9664 -6.85248 -41.2056 27.9785 -6.83722 -41.1594 34.9048 11.4295 -27.107 
34.9122 11.413 -27.1536 34.9209 11.3953 -27.1996 34.9306 11.3766 -27.2449 
34.9412 11.3571 -27.2897 34.9525 11.3369 -27.334 34.9644 11.3162 -27.378 
34.9767 11.2951 -27.4216 34.9894 11.2736 -27.4649 35.0024 11.2519 -27.508 
35.0157 11.2299 -27.551 35.029 11.2078 -27.5938 35.0424 11.1857 -27.6366 
35.0558 11.1636 -27.6794 35.0692 11.1415 -27.7222 35.0827 11.1194 -27.7649 
35.0963 11.0971 -27.8076 35.1099 11.0747 -27.8502 35.1239 11.0521 -27.8925 
35.138 11.0294 -27.9348 35.1591 11.0006 -27.9697 35.1443 11.014 -27.9819 
29.8254 18.5355 -23.9344 29.7937 18.5615 -23.963 29.7601 18.585 -23.9917 
29.7269 18.6075 -24.0214 29.6946 18.6298 -24.0523 29.6647 18.6532 -24.0849 
29.6351 18.6764 -24.1178 29.6057 18.6992 -24.1512 29.5765 18.7217 -24.1848 
29.5473 18.744 -24.2186 29.5182 18.7662 -24.2526 29.4892 18.7882 -24.2867 
29.4602 18.8102 -24.3208 29.4312 18.8322 -24.3551 29.4022 18.8541 -24.3894 
29.3733 18.876 -24.4237 29.3443 18.8978 -24.458 29.3154 18.9197 -24.4922 
29.2864 18.9416 -24.5265 29.2574 18.9636 -24.5608 29.2381 18.9694 -24.6065 
29.2244 18.9974 -24.577 51.4836 -19.1434 -32.8827 51.4684 -19.0978 -32.8688 
51.4675 -19.0465 -32.8587 51.4468 -19.0012 -32.852 51.4254 -18.9557 -32.8494 
51.4055 -18.9097 -32.851 51.3822 -18.8663 -32.8545 51.3605 -18.8224 -32.8604 
51.341 -18.7775 -32.8683 51.3226 -18.7319 -32.8771 51.3188 -18.6814 -32.8907 
51.3012 -18.6359 -32.9011 51.2837 -18.5904 -32.9117 51.2661 -18.5449 -32.9224 
51.2486 -18.4995 -32.9332 51.2311 -18.4541 -32.944 51.2136 -18.4086 -32.9547 
51.196 -18.3631 -32.9652 51.155 -18.3258 -32.9692 51.1364 -18.2806 -32.9791 
51.1191 -18.2338 -32.982 51.1169 -18.238 -32.9957 30.7942 -9.63159 -37.9556 
30.7845 -9.67517 -37.936 30.772 -9.71333 -37.9168 30.7577 -9.75004 -37.895 
30.7415 -9.78504 -37.8704 30.7238 -9.81854 -37.8437 30.7047 -9.85049 -37.8148 
30.6844 -9.88091 -37.7842 30.6637 -9.91031 -37.752 30.6429 -9.93899 -37.7184 
30.6219 -9.9674 -37.6844 30.6008 -9.99585 -37.6502 30.5798 -10.0245 -37.6161 
30.5588 -10.0534 -37.5821 30.5379 -10.0828 -37.5484 30.5173 -10.1129 -37.5151 
30.4971 -10.144 -37.4824 30.4774 -10.1765 -37.4507 30.4586 -10.2106 -37.4203 
30.4407 -10.2466 -37.3916 30.4233 -10.2768 -37.3636 30.4242 -10.2847 -37.3651 
37.5382 -19.6771 -24.0654 37.5293 -19.7024 -24.0383 37.523 -19.7298 -24.011 
37.5197 -19.7593 -23.9837 37.5193 -19.7906 -23.9568 37.5218 -19.8233 -23.9303 
37.527 -19.8572 -23.9045 37.5355 -19.8924 -23.8796 37.5471 -19.9285 -23.8558 
37.5613 -19.9653 -23.8331 37.5786 -20.0027 -23.8118 37.5985 -20.0404 -23.7917 
37.6212 -20.0783 -23.7732 37.6461 -20.1161 -23.7561 37.6734 -20.1538 -23.7406 
37.7028 -20.1911 -23.7268 37.7342 -20.2278 -23.7146 37.7667 -20.264 -23.7035 
37.7998 -20.3 -23.6931 37.8334 -20.3356 -23.6832 37.8583 -20.3734 -23.6662 
37.8718 -20.3651 -23.6815 49.8417 -17.1782 -37.8241 49.8772 -17.1915 -37.8614 
49.8798 -17.2259 -37.9022 49.8882 -17.2545 -37.9438 49.8928 -17.2833 -37.9829 
49.8967 -17.3113 -38.0226 49.9001 -17.3388 -38.0629 49.9031 -17.3659 -38.1035 
49.906 -17.3927 -38.1444 49.9086 -17.4194 -38.1855 49.9111 -17.446 -38.2268 
49.9136 -17.4725 -38.2683 49.916 -17.499 -38.3098 49.9182 -17.5254 -38.3515 
49.9204 -17.5517 -38.3934 49.9225 -17.5778 -38.4354 49.9243 -17.6038 -38.4776 
49.926 -17.6295 -38.5199 49.9275 -17.6551 -38.5625 49.9289 -17.6804 -38.6051 
49.9483 -17.7226 -38.6232 49.9115 -17.6768 -38.6517 44.4365 0.616638 -20.9647 
44.4145 0.646719 -20.998 44.3931 0.675116 -21.0332 44.3722 0.702156 -21.0697 
44.3517 0.727998 -21.1073 44.3316 0.75282 -21.1458 44.3119 0.776772 -21.185 
44.2925 0.799977 -21.2248 44.2733 0.822527 -21.2651 44.2544 0.844484 -21.3058 
44.2357 0.865883 -21.3469 44.2178 0.885356 -21.3894 44.2011 0.902158 -21.4334 
44.1858 0.915806 -21.479 44.1718 0.926671 -21.5258 44.1593 0.934315 -21.5736 
44.1485 0.938618 -21.6222 44.1395 0.939502 -21.6714 44.1322 0.936943 -21.7208 
44.1269 0.930762 -21.7701 44.1301 0.910173 -21.8156 44.1139 0.939715 -21.8175 
60.3336 -38.9612 -48.7297 60.3435 -39.0102 -48.731 60.3542 -39.059 -48.7305 
60.3656 -39.1076 -48.7285 60.3775 -39.156 -48.7253 60.3899 -39.2042 -48.7212 
60.4026 -39.2523 -48.7162 60.4156 -39.3001 -48.7105 60.4289 -39.3478 -48.7043 
60.4424 -39.3954 -48.6976 60.4561 -39.4428 -48.6903 60.4701 -39.49 -48.6824 
60.4812 -39.5377 -48.6724 60.4987 -39.5835 -48.6651 60.4944 -39.6288 -48.646 
60.5012 -39.6739 -48.6324 60.5082 -39.7188 -48.6185 60.5151 -39.7634 -48.6046 
60.5221 -39.8078 -48.5906 60.5291 -39.8518 -48.5767 60.5515 -39.8607 -48.5339 
60.5139 -39.889 -48.6051 34.9523 -1.11919 -45.1182 34.9219 -1.13689 -45.1538 
34.8916 -1.15474 -45.1893 34.8619 -1.17341 -45.225 34.8386 -1.18877 -45.2676 
34.8081 -1.21645 -45.2973 34.7848 -1.24248 -45.3332 34.7645 -1.27057 -45.3691 
34.7355 -1.31174 -45.3828 34.7172 -1.34809 -45.4104 34.7017 -1.38621 -45.4376 
34.6888 -1.42588 -45.4641 34.6788 -1.46699 -45.4899 34.6718 -1.50939 -45.5147 
34.668 -1.55279 -45.5386 34.6674 -1.59703 -45.5614 34.669 -1.64173 -45.5834 
34.672 -1.68668 -45.6047 34.676 -1.73179 -45.6256 34.6807 -1.77699 -45.6461 
34.6983 -1.82164 -45.6597 34.6722 -1.81886 -45.6719 52.5768 -25.2655 -25.0987 
52.5684 -25.221 -25.0813 52.5602 -25.1756 -25.0665 52.5524 -25.13 -25.0541 
52.545 -25.0846 -25.0439 52.5379 -25.0397 -25.0352 52.5309 -24.9956 -25.0271 
52.5242 -24.9523 -25.0194 52.5175 -24.9095 -25.0117 52.5108 -24.8671 -25.0038 
52.5041 -24.825 -24.9958 52.4975 -24.7831 -24.9876 52.4908 -24.7411 -24.9792 
52.484 -24.6991 -24.9706 52.4772 -24.6572 -24.9615 52.4704 -24.6153 -24.9521 
52.4635 -24.5734 -24.9425 52.4565 -24.5315 -24.9323 52.4495 -24.4896 -24.9218 
52.4424 -24.4476 -24.911 52.4416 -24.4087 -24.9376 52.4333 -24.4277 -24.8692 
51.0895 -37.639 -21.7403 51.1157 -37.6013 -21.76 51.1417 -37.5629 -21.7789 
51.1673 -37.5239 -21.7968 51.1926 -37.4842 -21.8137 51.2175 -37.444 -21.8297 
51.2421 -37.4031 -21.8448 51.2664 -37.3618 -21.8589 51.2887 -37.3193 -21.873 
51.308 -37.276 -21.8876 51.327 -37.2322 -21.9013 51.3456 -37.188 -21.914 
51.3639 -37.1434 -21.926 51.3818 -37.0985 -21.9372 51.3994 -37.0532 -21.9478 
51.4168 -37.0077 -21.9578 51.4339 -36.962 -21.9673 51.4508 -36.9161 -21.9763 
51.4676 -36.87 -21.985 51.4842 -36.8238 -21.9933 51.5001 -36.7771 -22.0002 
51.5014 -36.7781 -22.003 17.3452 19.3553 -35.3536 17.2959 19.356 -35.362 
17.2465 19.3579 -35.3694 17.197 19.3604 -35.376 17.1475 19.3633 -35.3825 
17.098 19.3658 -35.3891 17.0486 19.3677 -35.3964 16.9996 19.3669 -35.4062 
16.951 19.3644 -35.4176 16.9029 19.3605 -35.4303 16.855 19.3558 -35.4438 
16.8073 19.3504 -35.4578 16.7597 19.3449 -35.4719 16.7121 19.3394 -35.4861 
16.6644 19.3341 -35.5001 16.6166 19.3291 -35.5137 16.5687 19.3246 -35.527 
16.5205 19.3205 -35.5399 16.4723 19.3169 -35.5523 16.4238 19.3139 -35.5642 
16.3971 19.2862 -35.5961 16.3824 19.3373 -35.549 18.7266 17.7307 -36.7524 
18.6802 17.7224 -36.7693 18.6333 17.7153 -36.785 18.5861 17.7089 -36.8001 
18.5386 17.703 -36.8147 18.491 17.6975 -36.829 18.4433 17.6925 -36.8429 
18.3953 17.6881 -36.8564 18.3472 17.6841 -36.8695 18.299 17.6807 -36.8821 
18.2506 17.6776 -36.8943 18.2021 17.6749 -36.9063 18.1536 17.6724 -36.9179 
18.105 17.67 -36.9295 18.0564 17.6677 -36.9409 18.0077 17.6656 -36.9522 
17.9591 17.6634 -36.9636 17.9105 17.661 -36.9752 17.862 17.6584 -36.987 
17.8136 17.6554 -36.9992 17.8045 17.6219 -37.0352 17.7848 17.6865 -36.9727 
33.772 -24.0213 -51.508 33.8216 -24.0173 -51.5023 33.8705 -24.0099 -51.4955 
33.9185 -23.999 -51.4876 33.9653 -23.9846 -51.4786 34.0108 -23.9672 -51.4686 
38.4085 10.6171 -18.8682 38.4356 10.5866 -18.8393 38.462 10.5572 -18.8087 
38.4879 10.5288 -18.7768 38.5133 10.5011 -18.7438 38.5385 10.474 -18.7102 
38.5633 10.4473 -18.676 38.588 10.4209 -18.6415 38.6125 10.3948 -18.6067 
38.6369 10.3689 -18.5716 38.6696 10.3494 -18.5375 38.6892 10.32 -18.5018 
38.7099 10.2914 -18.4661 38.7342 10.2656 -18.4313 38.7585 10.2397 -18.3965 
38.7679 10.2025 -18.3628 38.7878 10.1729 -18.3285 38.8076 10.1433 -18.2943 
38.8276 10.1136 -18.2601 38.8476 10.0839 -18.2259 38.8493 10.0772 -18.1766 
38.8771 10.0441 -18.2217 43.5988 -2.7438 -34.7835 43.5978 -2.75773 -34.8315 
43.5979 -2.77284 -34.8792 43.5988 -2.78906 -34.9264 43.6007 -2.80621 -34.9734 
43.6032 -2.82415 -35.02 43.6063 -2.84273 -35.0663 43.6098 -2.86185 -35.1124 
43.6137 -2.8813 -35.1583 43.6179 -2.90108 -35.204 43.6222 -2.92104 -35.2496 
43.6267 -2.94116 -35.2952 43.6313 -2.96141 -35.3407 43.6361 -2.98181 -35.3861 
43.6409 -3.00234 -35.4314 43.6459 -3.02296 -35.4767 43.6509 -3.04367 -35.5219 
43.6561 -3.06458 -35.567 43.6614 -3.08558 -35.6121 43.6668 -3.10665 -35.6571 
43.6941 -3.14596 -35.6715 43.6464 -3.09468 -35.7012 48.0167 -21.7073 -46.476 
48.0435 -21.7474 -46.4889 48.0675 -21.7884 -46.5046 48.0887 -21.8298 -46.5227 
48.1072 -21.8714 -46.543 48.1223 -21.9131 -46.5659 48.1344 -21.9545 -46.5908 
48.1436 -21.9955 -46.6176 48.1492 -22.0357 -46.6463 48.1517 -22.075 -46.6767 
48.1513 -22.1132 -46.7085 48.1472 -22.15 -46.7417 48.14 -22.1852 -46.776 
48.1299 -22.2188 -46.8111 48.1166 -22.2504 -46.847 48.1003 -22.28 -46.8835 
48.0807 -22.307 -46.9203 48.0584 -22.3317 -46.9573 23.039 3.74605 -46.288 
23.044 3.79506 -46.2801 23.0505 3.84394 -46.2722 23.0603 3.89234 -46.2645 
23.0738 3.93987 -46.2571 23.0907 3.98633 -46.2498 23.1114 4.0313 -46.2429 
23.1357 4.07452 -46.2364 23.163 4.11591 -46.2302 23.1937 4.15493 -46.2245 
23.227 4.19185 -46.2192 23.2629 4.22632 -46.2143 23.3011 4.25829 -46.2099 
23.3407 4.28848 -46.2058 23.3814 4.31733 -46.202 23.4227 4.34517 -46.1983 
23.4646 4.37226 -46.1948 23.5068 4.39877 -46.1913 23.5494 4.42484 -46.188 
23.5921 4.45055 -46.1847 23.6382 4.46976 -46.1825 23.6306 4.4822 -46.1804 
60.1523 -37.2443 -47.0841 60.1329 -37.2038 -47.1059 60.1132 -37.1617 -47.1244 
60.0935 -37.1183 -47.1397 60.0738 -37.0738 -47.1509 60.0542 -37.0284 -47.1584 
60.0349 -36.9825 -47.1623 60.0158 -36.9362 -47.1627 59.9973 -36.8899 -47.1591 
59.9793 -36.8439 -47.1517 59.9619 -36.7983 -47.1407 59.9453 -36.7534 -47.1265 
59.9295 -36.7095 -47.1085 59.9147 -36.6669 -47.0869 59.9009 -36.6257 -47.0622 
59.888 -36.586 -47.0346 59.8762 -36.548 -47.0043 59.8657 -36.5124 -46.9709 
59.8566 -36.4792 -46.9347 59.8489 -36.4485 -46.896 59.837 -36.4105 -46.8657 
59.8456 -36.427 -46.851 50.9516 -32.5705 -19.8926 50.9327 -32.5906 -19.851 
50.9149 -32.614 -19.8105 50.8984 -32.6404 -19.7714 50.883 -32.6691 -19.7335 
50.8686 -32.6998 -19.6968 50.855 -32.7322 -19.6611 50.8422 -32.7658 -19.6264 
50.8299 -32.8004 -19.5924 50.8182 -32.8357 -19.5591 50.8068 -32.8718 -19.5263 
50.7977 -32.9078 -19.4929 50.8033 -32.9441 -19.4637 50.8088 -32.9807 -19.4348 
50.8143 -33.0174 -19.4058 50.8198 -33.054 -19.3767 50.8254 -33.0903 -19.3472 
50.8311 -33.1257 -19.317 50.8368 -33.1606 -19.2863 50.8426 -33.1954 -19.2554 
50.895 -33.1985 -19.2175 50.8446 -33.2449 -19.2523 50.6108 -14.4313 -23.7977 
50.619 -14.4559 -23.755 50.6267 -14.478 -23.7108 50.6337 -14.4977 -23.6654 
50.6402 -14.5155 -23.6191 50.6463 -14.5315 -23.5721 50.6521 -14.546 -23.5246 
50.6555 -14.5599 -23.4766 50.6578 -14.5732 -23.4286 50.6597 -14.5856 -23.3803 
50.6722 -14.5933 -23.3312 50.6626 -14.608 -23.2831 50.6711 -14.6156 -23.2339 
50.6873 -14.6203 -23.1871 50.6929 -14.6276 -23.1382 50.7037 -14.6328 -23.0893 
50.7016 -14.6408 -23.0395 50.7061 -14.6464 -22.99 50.7104 -14.6512 -22.9404 
50.7145 -14.6553 -22.8908 50.708 -14.6218 -22.8542 50.7264 -14.6941 -22.8616 
34.5777 15.4524 -17.7532 34.5633 15.4666 -17.7101 34.5496 15.4797 -17.6653 
34.5366 15.4918 -17.6193 34.5247 15.5024 -17.5722 34.5137 15.5115 -17.5244 
34.5041 15.5188 -17.4758 34.4959 15.5243 -17.4269 34.4889 15.528 -17.3776 
34.4832 15.53 -17.3282 34.4788 15.5304 -17.2786 34.4755 15.5291 -17.229 
34.4735 15.5263 -17.1795 34.4728 15.5218 -17.13 34.4733 15.5156 -17.0807 
34.4749 15.508 -17.0316 34.4775 15.4991 -16.9827 34.4812 15.4889 -16.9342 
34.4858 15.4774 -16.886 34.4914 15.4647 -16.8382 34.5007 15.4473 -16.7925 
34.493 15.4571 -16.789 55.8715 -46.5029 -46.8598 55.9163 -46.5035 -46.8375 
55.9605 -46.5047 -46.8144 56.0047 -46.506 -46.7911 56.0491 -46.5069 -46.7685 
56.0942 -46.5068 -46.7472 56.1401 -46.5054 -46.7278 56.1866 -46.5027 -46.7105 
56.2337 -46.4985 -46.6954 56.2813 -46.493 -46.6825 56.3292 -46.4861 -46.6718 
56.3772 -46.478 -46.6631 56.4254 -46.469 -46.6561 56.4735 -46.4591 -46.6504 
56.5216 -46.4486 -46.646 56.5697 -46.4376 -46.6425 56.6177 -46.4261 -46.6398 
56.6656 -46.4141 -46.6379 56.7134 -46.4018 -46.6367 56.7595 -46.3833 -46.6326 
56.789 -46.3602 -46.6658 56.799 -46.3974 -46.6038 59.4776 -39.3903 -50.5859 
59.4614 -39.4256 -50.6164 59.444 -39.4587 -50.6489 59.4255 -39.4891 -50.6838 
59.4061 -39.517 -50.7203 59.3858 -39.542 -50.7585 59.365 -39.5647 -50.7979 
59.3437 -39.5854 -50.8381 59.3224 -39.6045 -50.8784 59.2669 -39.6045 -50.8756 
59.2318 -39.6145 -50.8992 59.1965 -39.6241 -50.9232 59.1609 -39.6333 -50.9475 
59.1251 -39.6421 -50.9721 59.0891 -39.6506 -50.9971 59.0529 -39.6586 -51.0223 
59.0165 -39.6662 -51.048 58.98 -39.6733 -51.0739 58.9432 -39.6799 -51.1002 
58.9064 -39.6862 -51.1267 58.8723 -39.7143 -51.142 58.876 -39.6691 -51.1579 
24.9342 -6.76619 -40.319 24.9734 -6.76685 -40.35 25.014 -6.7652 -40.3792 
25.0561 -6.7606 -40.4058 25.0992 -6.7533 -40.4299 25.1449 -6.74634 -40.4495 
25.1918 -6.74138 -40.4631 25.2392 -6.73431 -40.4739 25.2868 -6.72492 -40.4813 
25.3344 -6.71363 -40.486 25.3818 -6.70037 -40.4877 25.4288 -6.68517 -40.4863 
25.4753 -6.66861 -40.4827 25.5213 -6.65111 -40.4776 25.5671 -6.63293 -40.4714 
25.6126 -6.61428 -40.4643 25.6579 -6.59523 -40.4565 25.703 -6.57586 -40.4482 
25.7479 -6.55626 -40.4395 25.7927 -6.53645 -40.4304 25.8266 -6.51128 -40.4086 
25.8406 -6.52546 -40.4357 38.3708 -36.8697 -49.7159 38.3811 -36.9022 -49.6793 
38.3936 -36.9355 -49.6441 38.4079 -36.9693 -49.6102 38.4237 -37.0036 -49.5774 
38.4407 -37.0382 -49.5456 38.4588 -37.073 -49.5145 38.4752 -37.111 -49.4862 
38.4874 -37.1521 -49.4633 38.5002 -37.1933 -49.4408 38.5134 -37.2347 -49.4188 
38.527 -37.2762 -49.397 38.5409 -37.3178 -49.3755 38.5552 -37.3595 -49.3543 
38.5697 -37.4013 -49.3332 38.5844 -37.4432 -49.3123 38.5993 -37.4851 -49.2916 
38.6144 -37.5271 -49.2709 38.6297 -37.5692 -49.2505 38.6451 -37.6113 -49.2301 
38.6753 -37.6504 -49.2281 38.6423 -37.647 -49.196 55.0221 -26.3914 -36.8889 
55.0198 -26.4106 -36.8427 55.0169 -26.4284 -36.7961 55.0135 -26.4451 -36.7491 
55.0097 -26.4608 -36.7018 55.0054 -26.4755 -36.6543 55.0008 -26.4894 -36.6065 
54.9959 -26.5026 -36.5586 54.9908 -26.5153 -36.5105 54.9854 -26.5274 -36.4623 
54.9798 -26.539 -36.414 54.9741 -26.5502 -36.3657 54.9682 -26.5611 -36.3173 
54.9623 -26.5718 -36.2688 54.9562 -26.5823 -36.2203 54.9501 -26.5926 -36.1718 
54.9439 -26.6028 -36.1233 54.9377 -26.6129 -36.0747 54.9315 -26.6229 -36.0262 
54.9252 -26.6329 -35.9776 54.9077 -26.6085 -35.9376 54.9336 -26.6716 -35.9472 
34.5214 -29.2591 -52.6528 34.5696 -29.2698 -52.6602 34.6161 -29.2849 -52.6714 
34.6613 -29.3029 -52.6828 34.705 -29.3245 -52.6936 34.7473 -29.3491 -52.7036 
34.7879 -29.3768 -52.7129 34.8263 -29.4077 -52.7214 34.863 -29.4407 -52.7291 
34.8983 -29.4754 -52.7364 34.9325 -29.5112 -52.7432 34.9659 -29.5477 -52.7498 
34.9988 -29.5848 -52.7561 35.0314 -29.6221 -52.7624 35.0638 -29.6596 -52.7686 
35.0962 -29.6971 -52.7747 35.1288 -29.7344 -52.781 35.1619 -29.7713 -52.7874 
35.1954 -29.8078 -52.794 35.2294 -29.8438 -52.8008 35.2775 -29.8473 -52.8142 
35.232 -29.8936 -52.7974 54.1241 -44.652 -49.5932 54.0954 -44.6234 -49.6224 
54.0683 -44.5939 -49.6523 54.0428 -44.5636 -49.6828 54.0193 -44.5323 -49.7139 
53.9978 -44.5002 -49.7457 53.9787 -44.4671 -49.7779 53.9631 -44.433 -49.8109 
53.9507 -44.398 -49.8442 53.9422 -44.3622 -49.8778 53.9371 -44.326 -49.9115 
53.9354 -44.2895 -49.945 53.9375 -44.2529 -49.9783 53.9428 -44.2164 -50.0111 
53.9515 -44.1802 -50.0432 53.9641 -44.1455 -50.0756 53.9812 -44.1174 -50.1088 
54.0018 -44.0902 -50.1403 54.0257 -44.064 -50.1701 54.0526 -44.0388 -50.198 
54.0496 -44.0097 -50.2355 54.0984 -44.0279 -50.2049 44.6907 0.60151 -18.441 
44.673 0.634063 -18.4075 44.6541 0.66872 -18.3768 44.6342 0.705548 -18.3494 
44.6135 0.743936 -18.3249 44.5924 0.783426 -18.3028 44.5708 0.823733 -18.2825 
44.5489 0.864647 -18.2639 44.5268 0.905997 -18.2465 44.5046 0.947687 -18.2301 
44.4823 0.989622 -18.2146 44.4598 1.03176 -18.1997 44.4373 1.07405 -18.1854 
44.4147 1.11647 -18.1715 44.3921 1.15901 -18.1582 44.3695 1.20165 -18.1452 
44.3468 1.24439 -18.1326 44.324 1.28724 -18.1205 44.3012 1.33016 -18.1088 
44.2784 1.37316 -18.0974 44.2553 1.41733 -18.1012 44.258 1.41099 -18.0718 
41.9014 5.54725 -19.1598 41.9255 5.50499 -19.1483 41.9493 5.46372 -19.1331 
41.9727 5.42355 -19.1148 41.9955 5.3849 -19.0929 42.0177 5.3477 -19.068 
42.0392 5.31227 -19.0401 42.0598 5.27879 -19.0094 42.0797 5.2468 -18.9766 
42.0991 5.21591 -18.9425 42.1181 5.18584 -18.9075 42.1369 5.15633 -18.8718 
42.1554 5.12727 -18.8357 42.1738 5.09855 -18.7992 42.1921 5.07012 -18.7624 
42.2102 5.0419 -18.7254 42.2282 5.01387 -18.6882 42.2462 4.98599 -18.6509 
42.2641 4.95822 -18.6134 42.282 4.93056 -18.5758 42.2853 4.93095 -18.526 
42.3062 4.88758 -18.5679 35.9906 13.4155 -19.006 36.0149 13.401 -18.9648 
36.0406 13.3841 -18.9254 36.0675 13.3654 -18.8876 36.0952 13.3452 -18.8512 
36.1234 13.3241 -18.8157 36.152 13.3023 -18.781 36.1808 13.28 -18.7468 
36.2099 13.2573 -18.713 36.239 13.2345 -18.6793 36.2681 13.2116 -18.6458 
36.2973 13.1887 -18.6122 36.3264 13.166 -18.5785 36.3554 13.1433 -18.5447 
36.3843 13.1209 -18.5106 36.4131 13.0987 -18.4763 36.4418 13.0767 -18.4418 
36.4704 13.0549 -18.407 36.4987 13.0337 -18.3717 36.539 13.0232 -18.3395 
36.5465 13.012 -18.2899 36.5685 12.9866 -18.3222 23.7881 24.8706 -20.8515 
23.8093 24.8762 -20.8065 23.8288 24.8829 -20.761 23.8462 24.889 -20.7145 
23.8627 24.8966 -20.6679 23.878 24.9048 -20.6211 23.8925 24.9135 -20.574 
23.9061 24.9226 -20.5268 23.9191 24.9319 -20.4794 23.9317 24.9416 -20.432 
23.9438 24.9514 -20.3845 23.9556 24.9613 -20.3369 23.9669 24.9715 -20.2893 
23.978 24.9819 -20.2416 23.9888 24.9923 -20.1939 23.9993 25.0028 -20.1462 
38.5163 -40.4658 -45.8688 38.4859 -40.4269 -45.8772 38.4566 -40.3877 -45.8871 
38.4279 -40.3483 -45.8981 38.3997 -40.3087 -45.9099 38.3717 -40.2692 -45.9223 
38.3435 -40.2299 -45.9352 38.3154 -40.1907 -45.9482 38.2872 -40.1514 -45.9611 
38.2589 -40.1122 -45.9738 38.2306 -40.073 -45.9864 38.2021 -40.0338 -45.9988 
38.1734 -39.9947 -46.011 38.1447 -39.9556 -46.023 38.1158 -39.9165 -46.0348 
38.0868 -39.8775 -46.0465 38.0578 -39.8385 -46.058 38.0286 -39.7995 -46.0694 
37.9994 -39.7605 -46.0806 37.9717 -39.72 -46.0903 37.9332 -39.6914 -46.0761 
37.9624 -39.6824 -46.1219 25.9389 23.8985 -20.9633 25.9122 23.9283 -20.9349 
25.8857 23.9499 -20.9028 25.8609 23.9715 -20.8682 25.8378 23.9931 -20.8316 
25.8166 24.0143 -20.7933 25.7974 24.0352 -20.7534 25.7803 24.0557 -20.7121 
25.7653 24.0756 -20.6697 25.7524 24.0949 -20.6262 25.7418 24.1136 -20.5817 
25.7335 24.1315 -20.5363 25.7275 24.1487 -20.4903 25.7238 24.165 -20.4437 
25.7223 24.1806 -20.3966 25.7227 24.1954 -20.3493 25.7249 24.2095 -20.3017 
25.7289 24.2229 -20.254 25.7344 24.2356 -20.2063 25.7413 24.2477 -20.1586 
25.6971 24.2695 -20.1499 25.7875 24.2296 -20.1528 42.4216 -14.5539 -45.9096 
42.4113 -14.5978 -45.9311 42.4032 -14.6428 -45.9514 42.3974 -14.6886 -45.9706 
42.3933 -14.735 -45.9887 42.3909 -14.7818 -46.0061 42.3898 -14.829 -46.0226 
42.3898 -14.8764 -46.0385 42.391 -14.924 -46.0538 42.3948 -14.9706 -46.0717 
42.3985 -15.0168 -46.0901 42.4023 -15.0631 -46.1085 42.4062 -15.1093 -46.1268 
42.4103 -15.1556 -46.145 42.4146 -15.2019 -46.1631 42.4194 -15.2482 -46.1809 
42.4246 -15.2946 -46.1986 42.4302 -15.3411 -46.2159 42.4364 -15.3875 -46.233 
42.4433 -15.4341 -46.2498 42.4632 -15.479 -46.2583 42.4363 -15.4777 -46.2731 
52.852 -36.7153 -24.869 52.8593 -36.7557 -24.8975 52.8677 -36.7938 -24.9287 
52.877 -36.8297 -24.9622 52.8872 -36.8631 -24.998 48.2844 -18.6628 -43.2565 
48.2488 -18.6302 -43.2696 48.2125 -18.5998 -43.2855 48.1758 -18.5715 -43.3042 
48.1388 -18.5454 -43.3255 48.1017 -18.5215 -43.349 48.0647 -18.4993 -43.3743 
48.0278 -18.4788 -43.4011 47.991 -18.4598 -43.4291 47.9545 -18.442 -43.4582 
47.9181 -18.4252 -43.4881 47.8818 -18.4093 -43.5187 47.8457 -18.3941 -43.5497 
47.8097 -18.3794 -43.5812 47.7739 -18.3653 -43.613 47.7381 -18.3516 -43.6452 
47.7025 -18.3383 -43.6777 47.6669 -18.3255 -43.7104 47.6315 -18.3131 -43.7435 
47.5962 -18.3011 -43.7768 47.5716 -18.3116 -43.819 47.5601 -18.27 -43.7918 
55.9103 -28.1226 -37.3199 55.9238 -28.1668 -37.3009 55.9385 -28.2117 -37.2844 
55.9542 -28.257 -37.2703 55.9707 -28.3026 -37.2581 55.9878 -28.3484 -37.2475 
56.0053 -28.3942 -37.2382 56.0233 -28.4402 -37.2299 56.0414 -28.4862 -37.2224 
56.0598 -28.5321 -37.2155 56.0783 -28.5781 -37.2088 56.0967 -28.6241 -37.2022 
56.1151 -28.6701 -37.1954 56.1333 -28.7161 -37.1877 56.1511 -28.762 -37.1794 
56.1689 -28.8079 -37.1705 56.1865 -28.8538 -37.1614 56.204 -28.8997 -37.152 
56.2214 -28.9455 -37.1423 56.2387 -28.9914 -37.1325 56.2375 -29.0191 -37.091 
56.263 -29.0245 -37.161 56.8164 -46.363 -46.5709 56.8488 -46.35 -46.5434 
56.8834 -46.3354 -46.5178 56.9198 -46.3194 -46.4943 56.958 -46.3018 -46.4735 
56.9976 -46.283 -46.4554 57.0384 -46.2629 -46.4403 57.0801 -46.2418 -46.4278 
57.1222 -46.22 -46.4176 57.1646 -46.1977 -46.4091 57.2072 -46.1749 -46.4021 
57.25 -46.1519 -46.3964 57.2928 -46.1286 -46.3918 57.3357 -46.1051 -46.3883 
57.3785 -46.0814 -46.3857 57.4214 -46.0576 -46.3838 57.4642 -46.0336 -46.3829 
57.507 -46.0095 -46.3828 57.5498 -45.9852 -46.3836 57.5924 -45.9608 -46.385 
57.6409 -45.9485 -46.3966 57.6426 -45.9505 -46.3811 35.2736 -11.024 -19.204 
35.3129 -11.048 -19.1845 35.3531 -11.0715 -19.1663 35.394 -11.0946 -19.1493 
35.4357 -11.1172 -19.1336 35.478 -11.1393 -19.1188 35.5207 -11.1611 -19.105 
35.5639 -11.1825 -19.0919 35.6074 -11.2035 -19.0797 35.6513 -11.2242 -19.0681 
35.6955 -11.2446 -19.0574 35.7399 -11.2647 -19.0471 35.7844 -11.2846 -19.0373 
35.8292 -11.3042 -19.028 35.8741 -11.3237 -19.0192 35.9192 -11.3428 -19.0109 
35.9644 -11.3618 -19.003 36.0098 -11.3803 -18.9959 36.0557 -11.3983 -18.99 
36.1018 -11.4158 -18.9851 36.1455 -11.4349 -18.976 36.1493 -11.4312 -18.9843 
28.0119 -7.10785 -50.1944 27.9623 -7.10484 -50.2 27.9127 -7.10022 -50.205 
27.8633 -7.09421 -50.2094 27.814 -7.08709 -50.2132 27.7647 -7.07913 -50.2167 
27.7156 -7.07051 -50.22 27.6665 -7.06139 -50.223 27.6175 -7.05178 -50.2257 
27.5686 -7.04181 -50.2283 27.5197 -7.03155 -50.2308 27.4709 -7.02109 -50.2332 
27.4221 -7.01052 -50.2355 27.3733 -6.99989 -50.2379 27.3244 -6.9893 -50.24 
27.2756 -6.97888 -50.2418 27.2267 -6.96851 -50.2436 27.1778 -6.9582 -50.2455 
27.1289 -6.94796 -50.2473 27.08 -6.93762 -50.2491 27.0304 -6.93712 -50.2553 
27.0341 -6.91793 -50.2466 37.9122 -20.3946 -23.6811 37.9517 -20.4252 -23.6791 
37.9901 -20.4569 -23.6756 38.0277 -20.4895 -23.6708 38.0646 -20.5227 -23.6649 
38.1009 -20.5565 -23.6583 38.1367 -20.5906 -23.6511 38.1721 -20.625 -23.6434 
38.2073 -20.6595 -23.6354 38.2423 -20.6942 -23.6272 38.2772 -20.729 -23.6189 
38.3121 -20.7637 -23.6105 38.3469 -20.7985 -23.6021 38.3818 -20.8333 -23.5938 
38.4167 -20.868 -23.5855 38.4517 -20.9027 -23.5773 38.4867 -20.9373 -23.5691 
38.5217 -20.972 -23.5609 38.5566 -21.0066 -23.5527 38.5916 -21.0413 -23.5446 
38.5994 -21.0755 -23.5201 38.6279 -21.0507 -23.5588 36.236 -16.8028 -47.417 
36.2493 -16.8329 -47.4546 36.2634 -16.8624 -47.4924 36.2783 -16.8913 -47.5304 
36.2938 -16.9197 -47.5685 36.3099 -16.9477 -47.6067 36.3264 -16.9753 -47.645 
36.3431 -17.0027 -47.6833 36.3603 -17.0298 -47.7217 36.3777 -17.0566 -47.7601 
36.3953 -17.0832 -47.7985 36.4132 -17.1097 -47.837 36.4313 -17.1359 -47.8755 
36.4497 -17.1619 -47.9141 36.4682 -17.1877 -47.9527 36.4869 -17.2134 -47.9912 
36.5058 -17.239 -48.0298 36.5249 -17.2643 -48.0685 36.5443 -17.2894 -48.1071 
36.5639 -17.3143 -48.1458 36.5884 -17.334 -48.1844 36.578 -17.3437 -48.1836 
31.249 12.2047 -35.9057 31.211 12.2184 -35.9352 31.1736 12.2302 -35.9662 
31.1368 12.2405 -35.9984 31.1004 12.2495 -36.0314 31.0643 12.2577 -36.065 
31.0284 12.2653 -36.099 30.9928 12.2725 -36.1333 30.9572 12.2794 -36.1678 
30.9218 12.2861 -36.2024 30.8863 12.2928 -36.237 30.8509 12.2994 -36.2716 
30.8181 12.3088 -36.3085 30.7809 12.3141 -36.3416 30.7442 12.3203 -36.375 
30.7084 12.3279 -36.409 30.6688 12.3321 -36.4392 30.6311 12.3388 -36.4712 
30.5934 12.3457 -36.5032 30.5556 12.3528 -36.535 30.5274 12.3424 -36.5749 
30.5152 12.3761 -36.5529 54.0501 -28.4633 -47.9822 54.0181 -28.4501 -48.0184 
53.9867 -28.438 -48.0553 53.9558 -28.4272 -48.0931 53.9257 -28.418 -48.132 
53.8964 -28.4107 -48.1718 53.8683 -28.4057 -48.2129 53.8417 -28.4032 -48.2551 
53.817 -28.404 -48.2984 53.7943 -28.4079 -48.3427 53.7739 -28.4151 -48.3877 
53.7555 -28.4249 -48.433 53.7393 -28.4376 -48.4784 53.7254 -28.4529 -48.5237 
53.714 -28.471 -48.5686 53.7049 -28.4916 -48.6129 53.6982 -28.5146 -48.6565 
53.6943 -28.5401 -48.699 53.6928 -28.5678 -48.7402 53.6941 -28.5978 -48.7798 
53.7219 -28.6382 -48.7888 53.668 -28.5961 -48.8223 41.8369 5.67538 -19.0751 
41.83 5.69367 -19.0291 41.8238 5.71086 -18.9825 41.8181 5.72726 -18.9357 
41.8127 5.74312 -18.8886 41.8075 5.75858 -18.8414 41.7974 5.77105 -18.7937 
41.7974 5.78911 -18.7463 41.776 5.79374 -18.7004 41.7653 5.80506 -18.6537 
41.7545 5.81646 -18.6069 41.7437 5.82794 -18.56 41.7327 5.83971 -18.5132 
41.7215 5.85178 -18.4665 41.7102 5.86404 -18.4198 41.6988 5.87643 -18.3731 
41.6874 5.88894 -18.3264 41.6759 5.90155 -18.2798 41.6643 5.9142 -18.2331 
41.6528 5.9269 -18.1864 41.627 5.96567 -18.1684 41.6632 5.90488 -18.1429 
43.0117 2.88332 -21.9701 43.0249 2.84747 -22.0024 43.04 2.80974 -22.0315 
43.0565 2.77054 -22.0578 43.0746 2.72992 -22.0807 43.0942 2.68812 -22.0998 
43.1152 2.64546 -22.1153 43.1369 2.60238 -22.1284 43.1592 2.55909 -22.1399 
43.1816 2.51572 -22.1506 43.2041 2.47233 -22.1611 43.2266 2.42897 -22.1719 
43.2488 2.38568 -22.1832 43.2708 2.34248 -22.1954 43.2925 2.29942 -22.2085 
43.3138 2.25658 -22.2231 43.3346 2.21406 -22.2392 43.3547 2.1719 -22.2569 
43.3742 2.13021 -22.2764 43.3929 2.08913 -22.2979 43.4187 2.04682 -22.2913 
43.3983 2.06307 -22.3402 35.709 -26.7542 -52.3304 40.5201 -41.3364 -13.0769 
40.5633 -41.3233 -13.0983 40.6064 -41.3105 -13.12 40.6495 -41.2979 -13.1419 
40.6925 -41.2855 -13.164 40.7354 -41.2733 -13.1862 40.7783 -41.2614 -13.2087 
40.8212 -41.2496 -13.2313 40.864 -41.2379 -13.2541 40.9067 -41.2264 -13.2771 
40.9494 -41.2151 -13.3002 40.9921 -41.204 -13.3235 41.0347 -41.193 -13.3469 
41.0773 -41.1821 -13.3705 41.1199 -41.1715 -13.3942 41.1624 -41.161 -13.4182 
41.2048 -41.1507 -13.4423 41.2472 -41.1405 -13.4665 41.2888 -41.1294 -13.4918 
41.3299 -41.1182 -13.5174 41.3614 -41.1251 -13.5554 41.3712 -41.0916 -13.5249 
37.6742 -42.4873 -13.9699 37.6351 -42.472 -13.943 37.598 -42.4562 -13.914 
37.5635 -42.4399 -13.8826 37.5309 -42.4234 -13.8496 37.5 -42.4067 -13.8156 
37.4703 -42.39 -13.7809 37.4412 -42.3733 -13.7461 37.4123 -42.3567 -13.7114 
37.3834 -42.3402 -13.6771 37.3541 -42.3238 -13.6433 37.3242 -42.3077 -13.6103 
37.2935 -42.2917 -13.5781 37.2657 -42.2764 -13.5468 37.2368 -42.2614 -13.5166 
37.207 -42.2466 -13.4874 37.1871 -42.2056 -13.4691 37.1576 -42.1842 -13.4445 
37.1269 -42.1628 -13.4208 37.0952 -42.1412 -13.398 37.0908 -42.1234 -13.3547 
37.0514 -42.1263 -13.4069 51.007 -15.3929 -20.601 50.9988 -15.3606 -20.5635 
50.9934 -15.3305 -20.5238 50.9909 -15.3031 -20.4823 50.989 -15.2786 -20.439 
50.9687 -15.2602 -20.3959 50.962 -15.2429 -20.3504 50.9558 -15.2294 -20.3038 
50.9501 -15.2195 -20.2566 50.9455 -15.2126 -20.2094 50.9411 -15.2061 -20.1629 
50.9365 -15.1971 -20.1181 50.9316 -15.1849 -20.0748 50.9262 -15.1691 -20.033 
50.9204 -15.1501 -19.9927 50.9143 -15.1278 -19.9533 50.9082 -15.1065 -19.9124 
50.9024 -15.0867 -19.8724 50.8969 -15.0695 -19.8325 50.8919 -15.0548 -19.7933 
50.8858 -15.03 -19.7592 50.8882 -15.0509 -19.751 39.5691 -43.7591 -16.7409 
39.6195 -43.7563 -16.7366 39.6688 -43.7568 -16.7278 39.717 -43.7595 -16.7156 
39.7643 -43.7429 -16.708 39.8116 -43.7373 -16.6953 39.8588 -43.7315 -16.6817 
39.9058 -43.7254 -16.6674 39.9527 -43.7192 -16.6527 39.9996 -43.7128 -16.6377 
40.0464 -43.7064 -16.6223 40.0932 -43.7 -16.607 40.14 -43.6935 -16.5914 
40.1868 -43.687 -16.5759 40.2336 -43.6805 -16.5604 40.2804 -43.674 -16.5449 
40.3273 -43.6675 -16.5294 40.3743 -43.6611 -16.5142 40.4214 -43.6549 -16.4994 
40.4671 -43.649 -16.4855 40.4974 -43.6034 -16.4983 40.4956 -43.6012 -16.4932 
58.3819 -44.604 -41.0764 58.3677 -44.5741 -41.039 58.3544 -44.5428 -41.0024 
58.3418 -44.5104 -40.9666 58.3296 -44.4773 -40.9312 58.3177 -44.4438 -40.8962 
58.306 -44.41 -40.8613 58.2944 -44.3762 -40.8265 58.2827 -44.3424 -40.7916 
58.2709 -44.3088 -40.7567 58.2589 -44.2754 -40.7215 58.2467 -44.2424 -40.6861 
58.2342 -44.2098 -40.6504 58.2215 -44.1775 -40.6144 58.2084 -44.1457 -40.5782 
58.1951 -44.1143 -40.5416 58.1815 -44.0835 -40.5048 58.1676 -44.0531 -40.4676 
58.1534 -44.0231 -40.4302 58.139 -43.9936 -40.3925 58.1391 -43.9478 -40.3725 
58.1145 -43.9897 -40.3491 35.2393 -29.943 -52.7954 35.2503 -29.9918 -52.7945 
35.2646 -30.0397 -52.7947 35.2817 -30.0866 -52.7958 35.3013 -30.1326 -52.7976 
35.3228 -30.1777 -52.8 35.3459 -30.2219 -52.803 35.3704 -30.2654 -52.8064 
35.396 -30.3081 -52.8102 35.4227 -30.3502 -52.8144 35.4503 -30.3917 -52.8189 
35.4787 -30.4325 -52.8236 35.5079 -30.4728 -52.8286 35.5378 -30.5125 -52.834 
35.5686 -30.5515 -52.8395 35.6003 -30.5897 -52.8455 35.6329 -30.6271 -52.8517 
35.6666 -30.6634 -52.8583 35.7013 -30.6986 -52.8654 35.7372 -30.7326 -52.8728 
35.7847 -30.7257 -52.887 35.735 -30.7823 -52.8681 32.2638 -34.6335 -44.5764 
32.2893 -34.6328 -44.6194 32.3133 -34.6301 -44.6632 32.3356 -34.6259 -44.7078 
32.3555 -34.6219 -44.7534 32.3744 -34.6169 -44.7993 32.3923 -34.6111 -44.8456 
32.4094 -34.6047 -44.892 32.4259 -34.5978 -44.9386 32.4419 -34.5905 -44.9853 
32.4573 -34.5827 -45.0321 32.4724 -34.5746 -45.079 32.4873 -34.5663 -45.1259 
32.5018 -34.5578 -45.1729 32.5162 -34.5492 -45.22 32.5304 -34.5404 -45.267 
32.5446 -34.5316 -45.3141 32.5587 -34.5228 -45.3611 32.5728 -34.5139 -45.4082 
32.5869 -34.5051 -45.4553 32.5549 -34.4731 -45.4766 32.6284 -34.5311 -45.4655 
51.7973 -29.5276 -51.2731 51.7567 -29.5338 -51.3017 51.7176 -29.5425 -51.3316 
51.6803 -29.554 -51.3628 51.6444 -29.5676 -51.3948 51.6095 -29.5825 -51.4274 
51.5755 -29.5985 -51.4604 51.542 -29.6151 -51.4936 51.5089 -29.6321 -51.527 
51.476 -29.6493 -51.5604 51.4432 -29.6667 -51.5939 51.4104 -29.6842 -51.6274 
51.3777 -29.7017 -51.6609 51.345 -29.7193 -51.6944 51.3126 -29.7371 -51.7281 
51.2802 -29.7549 -51.7617 51.2477 -29.7727 -51.7953 51.2148 -29.79 -51.8288 
51.1815 -29.8068 -51.862 51.1475 -29.8228 -51.895 51.1466 -29.8609 -51.9273 
51.1019 -29.8064 -51.9077 37.4729 11.0693 -21.0666 58.4985 -33.5125 -43.1415 
58.5088 -33.5174 -43.0928 58.5181 -33.5196 -43.0438 58.5265 -33.5195 -42.9945 
58.5343 -33.5173 -42.9452 58.5414 -33.5134 -42.8958 58.548 -33.508 -42.8466 
58.554 -33.5013 -42.7974 58.5597 -33.4935 -42.7484 58.5649 -33.4846 -42.6995 
58.5698 -33.4748 -42.6507 58.606 -33.4526 -42.6075 58.5927 -33.4475 -42.556 
58.5823 -33.4403 -42.5053 58.5859 -33.4271 -42.4571 58.554 -33.4254 -42.417 
58.5408 -33.416 -42.3728 58.5274 -33.4057 -42.3286 58.5136 -33.3945 -42.2846 
58.4996 -33.3823 -42.2407 58.4819 -33.337 -42.2324 58.503 -33.4152 -42.204 
47.7623 -48.9748 -31.9266 47.7241 -48.9702 -31.8946 47.6883 -48.9642 -31.8603 
47.6551 -48.9569 -31.8236 47.6247 -48.9483 -31.7849 47.597 -48.9385 -31.7444 
47.5728 -48.9274 -31.7021 47.5519 -48.9152 -31.6584 47.5341 -48.9019 -31.6136 
47.5201 -48.8876 -31.5677 47.5096 -48.8724 -31.5213 47.5031 -48.8563 -31.4744 
47.4999 -48.8395 -31.4274 47.5 -48.8221 -31.3805 47.5036 -48.8042 -31.334 
47.5103 -48.7859 -31.288 47.5204 -48.7673 -31.2427 47.5332 -48.7484 -31.1982 
47.548 -48.7294 -31.1544 47.5649 -48.7103 -31.1114 47.6026 -48.6929 -31.0835 
47.5563 -48.6946 -31.0647 34.4908 15.4545 -16.7391 34.4898 15.4503 -16.6893 
34.4903 15.4441 -16.6397 34.4921 15.4363 -16.5904 34.495 15.4269 -16.5414 
34.499 15.4162 -16.4927 34.5039 15.4044 -16.4444 34.5097 15.3915 -16.3964 
34.5163 15.3775 -16.3489 34.5237 15.3624 -16.3018 34.5318 15.3465 -16.2551 
34.5406 15.3298 -16.2089 34.5499 15.3123 -16.163 34.5597 15.2942 -16.1174 
34.5719 15.2771 -16.072 34.5845 15.2596 -16.0269 34.5974 15.2419 -15.982 
34.6105 15.2239 -15.9372 34.6238 15.2058 -15.8926 34.6371 15.1875 -15.848 
34.6441 15.1765 -15.7998 34.6561 15.1628 -15.809 35.5221 11.2235 -25.4007 
35.5083 11.2198 -25.4486 35.4967 11.2137 -25.4969 35.4876 11.2052 -25.5453 
35.4814 11.1939 -25.5936 35.4781 11.1799 -25.6414 35.4776 11.1634 -25.6886 
35.4802 11.1443 -25.7346 35.4856 11.1228 -25.7794 35.4939 11.0991 -25.8225 
35.5073 11.0761 -25.8649 35.5232 11.0515 -25.9048 35.5418 11.0249 -25.9422 
35.5627 10.9967 -25.9771 35.5857 10.9671 -26.0095 35.6108 10.936 -26.039 
35.6377 10.9039 -26.0656 35.6664 10.8708 -26.089 35.6969 10.8369 -26.1089 
35.7289 10.8023 -26.125 35.7649 10.771 -26.1105 35.7446 10.7778 -26.1654 
47.4004 -19.0338 -44.5239 47.3735 -18.9931 -44.5127 47.3447 -18.9532 -44.504 
47.3136 -18.9144 -44.4986 47.2806 -18.877 -44.4964 47.2459 -18.841 -44.497 
47.2096 -18.8069 -44.501 47.1724 -18.7742 -44.5084 47.1356 -18.7424 -44.5199 
47.0976 -18.7132 -44.534 47.0587 -18.6863 -44.5501 47.019 -18.6623 -44.5688 
46.9788 -18.641 -44.5894 46.9382 -18.6228 -44.6123 46.8975 -18.6079 -44.6372 
46.8569 -18.5962 -44.664 46.8166 -18.5863 -44.6917 46.7762 -18.577 -44.7197 
46.7358 -18.5673 -44.7475 46.6954 -18.5574 -44.7752 46.6631 -18.5662 -44.8122 
46.6569 -18.5295 -44.7904 35.0987 14.7108 -17.2534 35.1272 14.6756 -17.2324
[truncated: 558,124 more chars]
