# Supplementary material for: Protective Role of False Tendon in Subjects with Left Bundle Branch Block: A Virtual Population Study
Source: PLoS One. 2016 Jan 14;11(1):e0146477. doi: 10.1371/journal.pone.0146477 (PMC4713054; doi:10.1371/journal.pone.0146477)
Supplement: S1 Table — (XLSX) [file pone.0146477.s002.xlsx]

## Sheet: Histogram
Propotion of fully activated Hearts
bin [ms]	LBBB	LBBB-PPM-Delta	LBBB-PPM-Direct	LBBB-APM-Delta	LBBB-APM-Direct	LBBB-VFW-Delta	LBBB-VFW-direct
80
90	0	0	0	0	0.0142857	0	0.0285714
100	0.0285714	0.0285714	0.0571429	0.0428571	0.114286	0.0571429	0.114286
110	0.0285714	0.0857143	0.442857	0.2	0.528571	0.314286	0.571429
120	0	0.314286	0.414286	0.442857	0.3	0.528571	0.242857
130	0.285714	0.314286	0.0857143	0.242857	0.0428571	0.1	0.0428571
140	0.528571	0.185714	0	0.0714286	0	0	0
150	0.114286	0.0571429	0	0	0	0	0
160	0.0142857	0.0142857	0	0	0	0	0

## Sheet: Healthy
mean	108.512	std	7.1038
min	89.2998	More 120ms	3							minMC	First activation of the LV.
max	126.488	n	70							maxMC	LV fully activated
minMC	maxMC	QRSd	minPK	maxPK	min	max	Over QRSD,th	Helper		QRSd	QRS Durration
26.5657	140.152	113.586	0	56.6289	0	140.152	0	25.7549		minPK	Start activation Purkinje system
22.5156	119.754	97.2385	0	45.9543	0	119.754	0	127.08		maxPK	Purkinje System fully activated
27.9851	133.664	105.679	0	56.2316	0	133.664	0	8.02165		min	Start left ventricular activation
27.5923	135.55	107.958	0	52.282	0	135.55	0	0.306264		max	End left ventricular activation
22.0531	129.764	107.711	0	50.5673	0	129.764	0	0.640225		Over QRSD,th	QRS Durration long than 120ms?
27.4176	133.307	105.889	0	73.2956	0	133.307	0	6.87785
26.1199	130.496	104.377	0	61.4643	0	130.496	0	17.0975
25.7531	145.541	119.788	0	63.7014	0	145.541	0	127.16
16.2905	120.243	103.952	0	58.4747	0	120.243	0	20.7855
26.3637	133.181	106.818	0	65.4765	0	133.181	0	2.86882
28.2698	131.631	103.361	0	54.1266	0	131.631	0	26.5281
18.031	112.388	94.3573	0	51.0648	0	112.388	0	200.343
25.9878	142.046	116.059	0	67.212	0	142.046	0	56.9596
27.9502	140.454	112.504	0	57.9745	0	140.454	0	15.9415
26.6473	132.96	106.312	0	54.439	0	132.96	0	4.83617
27.162	134.298	107.136	0	53.614	0	134.298	0	1.89247
26.2066	142.192	115.986	0	49.3006	0	142.192	0	55.8645
25.9135	136.951	111.038	0	57.9402	0	136.951	0	6.38335
25.07	121.309	96.2393	0	54.1303	0	121.309	0	150.606
25.8221	146.504	120.682	0	67.159	0	146.504	1	148.12
25.7995	139.432	113.632	0	68.0662	0	139.432	0	26.2219
22.8652	139.95	117.085	0	50.6427	0	139.95	0	73.5099
27.0757	153.564	126.488	0	61.3693	0	153.564	1	323.158
28.0696	131.893	103.824	0	50.2332	0	131.893	0	21.9737
26.1978	130.61	104.412	0	56.9618	0	130.61	0	16.8055
23.9609	135.013	111.053	0	52.1177	0	135.013	0	6.45684
27.0336	133.72	106.687	0	70.3768	0	133.72	0	3.32955
24.865	132.976	108.111	0	57.8414	0	132.976	0	0.160535
16.5114	116.18	99.6691	0	56.9575	0	116.18	0	78.1882
24.5051	137.46	112.955	0	59.6945	0	137.46	0	19.7436
23.7003	138.883	115.182	0	44.7144	0	138.883	0	44.4998
28.4013	139.143	110.742	0	65.1082	0	139.143	0	4.97486
28.0227	143.913	115.89	0	71.5814	0	143.913	0	54.4418
24.8897	138.506	113.616	0	50.3487	0	138.506	0	26.0596
25.5818	114.882	89.2998	0	50.7484	0	114.882	0	369.09
25.1254	135.99	110.865	0	48.1725	0	135.99	0	5.53735
22.5687	140.775	118.206	0	55.7761	0	140.775	0	93.987
25.4266	133.59	108.163	0	55.9404	0	133.59	0	0.12148
22.9148	128.143	105.228	0	50.1764	0	128.143	0	10.7792
25.2905	130.26	104.97	0	53.7176	0	130.26	0	12.5446
25.9908	130.573	104.582	0	65.9889	0	130.573	0	15.4414
26.2912	132.963	106.672	0	65.5239	0	132.963	0	3.38412
24.4456	129.748	105.303	0	60.9326	0	129.748	0	10.2957
27.225	136.064	108.839	0	58.424	0	136.064	0	0.107317
25.1833	139.575	114.392	0	57.9807	0	139.575	0	34.5752
22.6566	121.472	98.8156	0	46.8594	0	121.472	0	94.0109
25.3608	138.675	113.314	0	54.484	0	138.675	0	23.0629
25.9864	129.606	103.619	0	55.8297	0	129.606	0	23.9353
26.1178	140.295	114.177	0	55.3911	0	140.295	0	32.0955
26.2044	137.811	111.607	0	52.0702	0	137.811	0	9.58082
25.4257	140.555	115.129	0	66.5648	0	140.555	0	43.7935
26.9304	136.358	109.428	0	50.6601	0	136.358	0	0.840085
25.3036	137.341	112.037	0	56.8184	0	137.341	0	12.4324
25.8597	140.659	114.799	0	52.9826	0	140.659	0	39.5317
19.7963	123.805	104.009	0	53.7	0	123.805	0	20.2745
24.2328	133.915	109.682	0	60.3796	0	133.915	0	1.37114
27.1863	135.283	108.097	0	63.3802	0	135.283	0	0.171892
26.4768	134.449	107.972	0	63.4279	0	134.449	0	0.290982
30.2823	134.793	104.51	0	71.8138	0	134.793	0	16.0094
27.8569	146.086	118.229	0	56.4539	0	146.086	0	94.4302
20.9217	118.028	97.1068	0	52.7935	0	118.028	0	130.068
23.9607	125.4	101.439	0	56.0521	0	125.4	0	50.0141
25.0015	150.017	125.016	0	53.2443	0	150.017	1	272.384
26.0148	137.023	111.009	0	47.2969	0	137.023	0	6.23514
25.8518	134.804	108.953	0	61.065	0	134.804	0	0.194573
23.9004	124.363	100.462	0	51.4699	0	124.363	0	64.7871
26.9567	138.329	111.372	0	60.0845	0	138.329	0	8.18266
21.7977	119.533	97.7353	0	51.1722	0	119.533	0	116.127
26.7879	135.774	108.987	0	50.434	0	135.774	0	0.225663
19.522	115.286	95.7637	0	52.3915	0	115.286	0	162.506
								3482.01

## Sheet: LBBB
mean	131.944	std	9.81184
min	97.7703	More 120ms	66							minMC	First activation of the LV.
max	151.712	n	70							maxMC	LV fully activated
minMC	maxMC	QRSd	minPK	maxPK	min	max	Over QRSD,th	Helper		QRSd	QRS Durration
30.9661	163.47	132.504	0	90.3475	0	163.47	1	0.313406		minPK	Start activation Purkinje system
25.945	159.429	133.484	0	86.4108	0	159.429	1	2.37253		maxPK	Purkinje System fully activated
34.084	161.432	127.348	0	97.8241	0	161.432	1	21.1237		min	Start left ventricular activation
29.7033	162.397	132.694	0	101.899	0	162.397	1	0.562313		max	End left ventricular activation
29.5573	167.529	137.972	0	95.5909	0	167.529	1	36.3365		Over QRSD,th	QRS Durration long than 120ms?
37.8297	160.465	122.635	0	108.927	0	160.465	1	86.6437
31.6689	160.488	128.819	0	98.7203	0	160.488	1	9.76603
29.8469	176.902	147.055	0	103.733	0	176.902	1	228.343
16.2905	122.51	106.219	0	58.4747	0	122.51	0	661.737
32.9438	168.821	135.877	0	112.327	0	168.821	1	15.4703
31.8821	157.508	125.626	0	92.1954	0	157.508	1	39.914
32.1986	156.283	124.084	0	90.324	0	156.283	1	61.7748
29.2675	171.596	142.328	0	103.147	0	171.596	1	107.842
31.6863	169.18	137.493	0	107.262	0	169.18	1	30.8
30.1464	160.307	130.16	0	101.71	0	160.307	1	3.18023
33.0792	158.735	125.655	0	102.962	0	158.735	1	39.5433
29.1465	163.48	134.334	0	100.525	0	163.48	1	5.7131
29.0016	162.997	133.996	0	109.525	0	162.997	1	4.21054
30.4665	168.135	137.668	0	99.4985	0	168.135	1	32.7733
28.7305	168.399	139.668	0	107.975	0	168.399	1	59.6692
29.377	162.976	133.599	0	95.2823	0	162.976	1	2.73883
26.4902	172.086	145.596	0	94.122	0	172.086	1	186.373
27.7965	179.508	151.712	0	103.58	0	179.508	1	390.77
28.9496	159.02	130.07	0	92.4593	0	159.02	1	3.50969
32.9784	159.935	126.957	0	100.572	0	159.935	1	24.8685
31.6929	155.626	123.933	0	98.0465	0	155.626	1	64.1752
34.6635	161.432	126.768	0	99.9051	0	161.432	1	26.7838
27.6183	160.934	133.316	0	92.9749	0	160.934	1	1.88282
16.5114	116.18	99.6691	0	56.9575	0	116.18	0	1041.65
29.6191	156.986	127.367	0	94.4443	0	156.986	1	20.95
26.5271	163.301	136.773	0	85.4488	0	163.301	1	23.3269
33.71	168.652	134.942	0	107.519	0	168.652	1	8.9913
36.1816	160.849	124.668	0	102.863	0	160.849	1	52.9373
29.3559	169.543	140.187	0	95.0804	0	169.543	1	67.954
29.8503	155.152	125.302	0	96.083	0	155.152	1	44.1105
28.7573	166.955	138.198	0	86.5556	0	166.955	1	39.1128
26.8817	171.911	145.03	0	91.2912	0	171.911	1	171.24
31.9683	161.898	129.93	0	101.131	0	161.898	1	4.05685
29.661	165.798	136.137	0	97.6942	0	165.798	1	17.5855
28.2406	154.64	126.399	0	90.3018	0	154.64	1	30.7434
							0
33.0039	153.692	120.688	0	104.183	0	153.692	1	126.682
29.5665	162.744	133.178	0	102.084	0	162.744	1	1.52236
32.6308	165.306	132.675	0	101.534	0	165.306	1	0.535465
32.1229	161.031	128.908	0	97.6173	0	161.031	1	9.21712
28.8614	166.811	137.949	0	96.7152	0	166.811	1	36.0695
27.9182	166.693	138.775	0	89.627	0	166.693	1	46.6702
27.7449	170.565	142.82	0	105.171	0	170.565	1	118.298
30.2453	163.873	133.628	0	91.627	0	163.873	1	2.83726
30.7461	169.471	138.724	0	93.9333	0	169.471	1	45.9782
32.0193	161.89	129.871	0	95.3491	0	161.89	1	4.29732
28.5315	162.909	134.378	0	90.7053	0	162.909	1	5.92545
31.3302	167.069	135.739	0	96.9118	0	167.069	1	14.4037
29.9105	165.644	135.734	0	88.9451	0	165.644	1	14.3638
31.6764	166.085	134.408	0	95.025	0	166.085	1	6.07505
19.5095	123.518	104.009	0	53.7	0	123.518	0	780.359
29.31	167.873	138.563	0	99.8289	0	167.873	1	43.8213
35.2902	161.505	126.215	0	108.706	0	161.505	1	32.8167
29.6476	167.715	138.067	0	108.614	0	167.715	1	37.4966
32.7323	165.155	132.423	0	110.1	0	165.155	1	0.229609
29.8922	165.745	135.852	0	97.3639	0	165.745	1	15.2782
30.4229	163.922	133.499	0	96.3765	0	163.922	1	2.41876
29.9717	158.357	128.385	0	101.007	0	158.357	1	12.6649
30.5728	178.858	148.285	0	99.3591	0	178.858	1	267.049
26.9995	161.518	134.519	0	88.8461	0	161.518	1	6.63022
31.619	165.418	133.8	0	105.574	0	165.418	1	3.44406
29.6435	154.475	124.832	0	97.9686	0	154.475	1	50.576
29.8167	164.445	134.628	0	102.512	0	164.445	1	7.2056
28.8203	171.189	142.369	0	96.0303	0	171.189	1	108.684
28.7682	161.963	133.195	0	84.8228	0	161.963	1	1.56637
19.522	117.292	97.7703	0	52.3915	0	117.292	0	1167.82
								6642.79

## Sheet: LBBB-PPM-Delta
mean	124.281	std	11.7463		Count -1	13	# 3 decades	13	# 6 decades	0
min	97.7703	More 120ms	40		# 1 decade	24	# 4 decades	0	# >7 decades	0		minMC	First activation of the LV.
max	151.787	n	70		# 2 decades	20	# 5 decades	0				maxMC	LV fully activated
minMC	maxMC	QRSd	minPK	maxPK	min	max	Over QRSD,th	Helper	QRSLBBB-QRSFT	# decades		QRSd	QRS durration
24.4536	153.622	129.168	0	75.2208	0	153.622	1	23.8851	3.33511	1		minPK	Start activation Purkinje system
21.5523	140.769	119.216	0	71.9617	0	140.769	0	25.6517	14.2676	2		maxPK	Purkinje System fully activated
29.7163	141.869	112.153	0	65.7232	0	141.869	0	147.104	15.1951	2		min	Start left ventricular activation
29.1531	136.609	107.456	0	60.0694	0	136.609	0	283.092	25.2377	3		max	End left ventricular activation
25.3891	142.956	117.567	0	63.4561	0	142.956	0	45.0769	20.4044	3		Over QRSD,th	QRS Durration long than 120ms?
29.4814	155.787	126.305	0	74.8678	0	155.787	1	4.0974	-3.66994	-1		QRSLBBB-QRSFT	Difference in QRS durration between case with LBBB and case with LBBB & FT
24.9372	156.03	131.092	0	91.0579	0	156.03	1	46.3942	-2.27387	-1		decades	Change of QRS durration in bin of size 10 ms
24.0326	146.014	121.982	0	63.7014	0	146.014	1	5.28755	25.073	3
16.2905	122.51	106.219	0	58.4747	0	122.51	0	326.226	0	1
26.3969	157.864	131.468	0	108.265	0	157.864	1	51.6435	4.40941	1
24.684	140.503	115.819	0	68.1207	0	140.503	0	71.6014	9.80653	1
21.4439	140.167	118.723	0	79.4588	0	140.167	0	30.89	5.36071	1
25.1512	162.216	137.065	0	87.8834	0	162.216	1	163.425	5.26345	1
29.4647	143.877	114.412	0	67.3686	0	143.877	0	97.395	23.0812	3
25.7866	137.186	111.399	0	62.8152	0	137.186	0	165.937	18.7609	2
25.5443	137.403	111.858	0	66.63	0	137.403	0	154.325	13.7969	2
29.1465	143.038	113.891	0	75.7733	0	143.038	0	107.95	20.4426	3
26.4754	154.301	127.825	0	95.9554	0	154.301	1	12.5611	6.17033	1
24.8662	136.737	111.871	0	73.3934	0	136.737	0	154.016	25.7976	3
25.0702	155.213	130.143	0	82.2899	0	155.213	1	34.3647	9.52497	1
23.1034	162.976	139.872	0	95.2823	0	162.976	1	243.083	-6.27365	-1
21.272	161.456	140.184	0	83.0703	0	161.456	1	252.891	5.41183	1
22.2984	172.182	149.883	0	90.5987	0	172.182	1	655.468	1.8283	1
23.7257	139.155	115.429	0	63.1836	0	139.155	0	78.3625	14.6414	2
23.1872	146.527	123.34	0	57.3676	0	146.527	1	0.885144	3.61651	1
25.3718	148.124	122.752	0	69.0944	0	148.124	1	2.33685	1.18025	1
25.9896	144.898	118.908	0	75.9809	0	144.898	0	28.8689	7.8602	1
22.8297	138.846	116.017	0	60.3375	0	138.846	0	68.3033	17.2993	2
16.5114	116.18	99.6691	0	56.9575	0	116.18	0	605.754	0	1
22.1881	154.353	132.165	0	89.366	0	154.353	1	62.1552	-4.79844	-1
24.3194	147.528	123.209	0	66.0153	0	147.528	1	1.14958	13.5645	2
26.2432	153.426	127.183	0	90.9809	0	153.426	1	8.42232	7.75895	1
24.4003	144.641	120.241	0	78.6471	0	144.641	1	16.3247	4.4271	1
25.2708	145.753	120.483	0	68.0365	0	145.753	1	14.4291	19.7045	2
24.8896	135.899	111.01	0	74.3547	0	135.899	0	176.133	14.2925	2
23.6496	144.461	120.811	0	55.4219	0	144.461	1	12.0394	17.3863	2
23.4288	160.585	137.156	0	80.2039	0	160.585	1	165.773	7.87314	1
28.0795	139.206	111.126	0	60.8113	0	139.206	0	173.05	18.8032	2
24.2815	147.743	123.461	0	69.1997	0	147.743	1	0.6725	12.6761	2
22.7911	154.64	131.849	0	90.3018	0	154.64	1	57.2649	-5.44951	-1
27.7984	153.066	125.268	0	96.358	0	153.066	1	0.973007	-4.5792	-1
29.5665	135.613	106.047	0	74.4154	0	135.613	0	332.49	27.1307	3
24.6586	144.458	119.799	0	79.8623	0	144.458	0	20.0877	12.8762	2
24.1373	144.676	120.538	0	76.8196	0	144.676	1	14.0088	8.36939	1
21.8452	159.275	137.43	0	93.7835	0	159.275	1	172.893	0.519435	1
27.3752	142.279	114.903	0	67.2841	0	142.279	0	87.9444	23.872	3
24.2509	144.034	119.783	0	70.6228	0	144.034	0	20.2319	23.037	3
25.0446	146.782	121.737	0	67.2911	0	146.782	1	6.47261	11.8911	2
22.6538	165.395	142.741	0	81.3419	0	165.395	1	340.777	-4.01691	-1
29.1931	142.251	113.058	0	58.9347	0	142.251	0	125.954	16.8124	2
22.6407	159.76	137.119	0	87.2721	0	159.76	1	164.819	-2.74144	-1
21.3166	167.069	145.752	0	96.9118	0	167.069	1	461.016	-10.0135	-1
22.0498	158.973	136.923	0	74.0386	0	158.973	1	159.82	-1.18952	-1
23.21	152.833	129.623	0	74.3777	0	152.833	1	28.5323	4.78572	1
19.5095	123.518	104.009	0	53.7	0	123.518	0	410.969	0	1
22.0899	140.378	118.288	0	76.7084	0	140.378	0	35.9189	20.2755	3
25.5731	153.007	127.434	0	99.1622	0	153.007	1	9.9399	-1.21883	-1
24.3507	163.77	139.419	0	108.614	0	163.77	1	229.165	-1.35224	-1
25.335	148.148	122.813	0	77.0388	0	148.148	1	2.15687	9.61033	1
23.5255	155.129	131.603	0	73.9005	0	155.129	1	53.6142	4.24908	1
25.934	134.756	108.822	0	67.6521	0	134.756	0	238.982	24.6768	3
21.6611	137.96	116.299	0	78.7074	0	137.96	0	63.7222	12.0864	2
23.9282	175.715	151.787	0	94.0887	0	175.715	1	756.55	-3.50131	-1
24.8546	146.135	121.281	0	66.9356	0	146.135	1	9.00279	13.2379	2
26.2824	141.87	115.587	0	73.9309	0	141.87	0	75.584	18.2122	2
28.8397	133.191	104.351	0	77.6909	0	133.191	0	397.207	20.4809	3
25.634	148.528	122.894	0	66.9134	0	148.528	1	1.92551	11.7345	2
22.7135	144.14	121.426	0	76.0323	0	144.14	1	8.1504	20.9426	3
26.0812	146.592	120.511	0	58.9367	0	146.592	1	14.2156	12.6844	2
19.522	117.292	97.7703	0	52.3915	0	117.292	0	702.827	0	1
								9520.24

## Sheet: LBBB-PPM-Direct
mean	110.147	std	6.51733		Count -1	1	# 3 decades	34	# 6 decades	0
min	97.7703	More 120ms	6		# 1 decades	7	# 4 decades	11	# >7 decades	0		minMC	First activation of the LV.
max	125.235	n	70		# 2 decades	16	# 5 decades	1				maxMC	LV fully activated
minMC	maxMC	QRSd	minPK	maxPK	min	max	Over QRSD,th	Helper	QRSLBBB-QRSFT	# decades		QRSd	QRS durration
30.3899	136.399	106.009	0	56.6289	0	136.399	0	17.124	26.4947	3		minPK	Start activation Purkinje system
22.9011	123.011	100.11	0	54.2036	0	123.011	0	100.75	33.3744	4		maxPK	Purkinje System fully activated
31.163	140.291	109.128	0	56.2316	0	140.291	0	1.0377	18.2193	2		min	Start left ventricular activation
29.5458	134.456	104.911	0	53.1182	0	134.456	0	27.4206	27.7831	3		max	End left ventricular activation
26.0297	135.366	109.337	0	50.5673	0	135.366	0	0.656821	28.6351	3		Over QRSD,th	QRS Durration long than 120ms?
33.0176	155.787	122.769	0	73.915	0	155.787	1	159.319	-0.13372	-1		QRSLBBB-QRSFT	Difference in QRS durration between case with LBBB and case with LBBB & FT
31.3165	137.544	106.227	0	61.4643	0	137.544	0	15.3646	22.5914	3		decades	Change of QRS durration in bin of size 10 ms
24.7834	146.014	121.231	0	63.7014	0	146.014	1	122.853	25.8238	3
16.2905	120.393	104.102	0	58.4747	0	120.393	0	36.5411	2.11739	1
32.9438	133.366	100.422	0	72.0734	0	133.366	0	94.578	35.4551	4
25.7185	136.384	110.665	0	57.0945	0	136.384	0	0.268611	14.9607	2
22.8792	122.899	100.02	0	59.9332	0	122.899	0	102.563	24.0644	3
29.2675	146.56	117.293	0	67.212	0	146.56	0	51.0653	25.0354	3
30.8912	143.877	112.986	0	58.1569	0	143.877	0	8.05868	24.5077	3
26.6357	135.183	108.548	0	55.8375	0	135.183	0	2.5583	21.6129	3
25.5533	134.855	109.301	0	59.7969	0	134.855	0	0.715059	16.354	2
29.1465	143.038	113.891	0	72.8678	0	143.038	0	14.0199	20.4426	3
29.0016	137.015	108.014	0	57.5886	0	137.015	0	4.55167	25.9821	3
25.2651	131.978	106.713	0	66.7918	0	131.978	0	11.7936	30.9557	4
28.7305	151.604	122.874	0	67.159	0	151.604	1	161.972	16.7945	2
29.377	143.54	114.163	0	68.0662	0	143.54	0	16.1257	19.436	2
26.4902	141.636	115.146	0	50.6427	0	141.636	0	24.9899	30.4496	4
26.5654	151.8	125.235	0	61.3693	0	151.8	1	227.639	26.4769	3
25.0308	132.272	107.241	0	53.6853	0	132.272	0	8.44432	22.8292	3
24.0621	145.213	121.151	0	56.9618	0	145.213	1	121.097	5.80548	1
26.6357	141.093	114.457	0	56.3597	0	141.093	0	18.5779	9.47556	1
26.5852	144.578	117.993	0	70.3768	0	144.578	0	61.559	8.77545	1
23.3469	138.396	115.049	0	57.8414	0	138.396	0	24.0299	18.2668	2
16.5114	116.18	99.6691	0	56.9575	0	116.18	0	109.786	0	1
29.6191	142.867	113.248	0	59.6945	0	142.867	0	9.61498	14.1188	2
25.9675	136.808	110.841	0	44.7383	0	136.808	0	0.481033	25.9329	3
32.3439	139.143	106.799	0	65.1082	0	139.143	0	11.2068	28.1429	3
33.0063	143.913	110.906	0	71.5814	0	143.913	0	0.57655	13.7616	2
26.6552	138.073	111.418	0	53.6322	0	138.073	0	1.61523	28.7692	3
23.164	125.001	101.837	0	65.9447	0	125.001	0	69.0494	23.4647	3
23.7797	143.021	119.241	0	49.8201	0	143.021	0	82.7041	18.9566	2
26.8817	139.055	112.173	0	55.7761	0	139.055	0	4.10588	32.8563	4
30.1828	135.329	105.146	0	54.4841	0	135.329	0	25.0078	24.7833	3
27.8277	136.382	108.554	0	52.2167	0	136.382	0	2.53677	27.5829	3
28.2406	130.832	102.591	0	64.3929	0	130.832	0	57.0863	23.8076	3
33.0039	141.427	108.423	0	73.9278	0	141.427	0	2.97168	12.2653	2
29.5665	132.963	103.397	0	67.5273	0	132.963	0	45.5666	29.7809	3
27.5975	129.46	101.863	0	63.711	0	129.46	0	68.6249	30.8125	4
26.8294	134.928	108.099	0	58.424	0	134.928	0	4.19496	20.8089	3
25.1193	140.233	115.114	0	59.5737	0	140.233	0	24.6707	22.8355	3
27.9182	133.508	105.59	0	61.6687	0	133.508	0	20.7674	33.1854	4
25.4801	137.544	112.064	0	55.7838	0	137.544	0	3.67378	30.7565	4
27.3831	143.085	115.702	0	59.2428	0	143.085	0	30.8576	17.9262	2
30.7461	144.55	113.804	0	55.3911	0	144.55	0	13.3743	24.9204	3
30.242	139.386	109.144	0	52.0702	0	139.386	0	1.00562	20.7265	3
28.5315	140.4	111.868	0	66.5648	0	140.4	0	2.96214	22.5098	3
31.3302	138.894	107.563	0	61.4789	0	138.894	0	6.67457	28.1754	3
29.9105	141.413	111.503	0	56.8184	0	141.413	0	1.8386	24.2307	3
26.328	144.285	117.957	0	62.7243	0	144.285	0	61.0019	16.4511	2
19.5095	123.518	104.009	0	53.7	0	123.518	0	37.6774	0	1
22.6388	133.53	110.892	0	65.8432	0	133.53	0	0.554403	27.6719	3
33.1317	141.56	108.428	0	63.3802	0	141.56	0	2.95366	17.7867	2
29.6476	137.331	107.684	0	68.3122	0	137.331	0	6.0669	30.3833	4
25.527	140.823	115.295	0	71.8138	0	140.823	0	26.5072	17.1274	2
26.8826	144.041	117.158	0	57.0304	0	144.041	0	49.1543	18.6944	2
26.6461	127.308	100.662	0	60.0877	0	127.308	0	89.9664	32.837	4
22.1152	129.437	107.322	0	67.4699	0	129.437	0	7.98211	21.0632	3
30.5728	148.327	117.754	0	57.2464	0	148.327	0	57.8639	30.5315	4
26.9995	139.544	112.545	0	61.2767	0	139.544	0	5.7488	21.974	3
26.4351	138.092	111.657	0	67.6219	0	138.092	0	2.28124	22.1422	3
29.6435	128.468	98.8246	0	66.738	0	128.468	0	128.196	26.0074	3
27.0765	147.772	120.695	0	60.0845	0	147.772	1	111.263	13.9329	2
26.3011	124.215	97.9138	0	53.0811	0	124.215	0	149.651	44.4551	5
27.5227	139.702	112.18	0	50.434	0	139.702	0	4.13233	21.0154	3
19.522	117.292	97.7703	0	52.3915	0	117.292	0	153.183	0	1
								2930.81

## Sheet: LBBB-APM-Delta
mean	115.989	std	9.62246		Count -1	5	# 3 decades	19	# 6 decades	0
min	91.32	More 120ms	22		# 1 decades	12	# 4 decades	5	# >7 decades	0		minMC	First activation of the LV.
max	138.78	n	70		# 2 decades	29	# 5 decades	0				maxMC	LV fully activated
minMC	maxMC	QRSd	minPK	maxPK	min	max	Over QRSD,th	Helper	QRSLBBB-QRSFT	# decades		QRSd	QRS durration
25.3163	154.39	129.074	0	81.8309	0	154.39	1	171.219	3.42939	1		minPK	Start activation Purkinje system
24.1319	155.839	131.707	0	84.4173	0	155.839	1	247.048	1.77719	1		maxPK	Purkinje System fully activated
29.5022	140.487	110.984	0	61.6905	0	140.487	0	25.047	16.3633	2		min	Start left ventricular activation
25.4892	136.892	111.402	0	67.9814	0	136.892	0	21.0372	21.2912	3		max	End left ventricular activation
28.3313	150.629	122.298	0	94.1201	0	150.629	1	39.803	15.6737	2		Over QRSD,th	QRS Durration long than 120ms?
30.8391	155.787	124.948	0	73.915	0	155.787	1	80.2581	-2.3123	-1		QRSLBBB-QRSFT	Difference in QRS durration between case with LBBB and case with LBBB & FT
26.4777	140.486	114.008	0	66.0175	0	140.486	0	3.92311	14.8103	2		decades	Change of QRS durration in bin of size 10 ms
29.8469	146.014	116.167	0	69.0049	0	146.014	0	0.031825	30.8873	4
16.2905	122.51	106.219	0	58.4747	0	122.51	0	95.4451	0	1
28.9982	142.892	113.894	0	74.9749	0	142.892	0	4.38907	21.9829	3
23.666	136.384	112.718	0	67.3011	0	136.384	0	10.7014	12.9082	2
25.9383	126.363	100.425	0	66.4971	0	126.363	0	242.253	23.6594	3
25.572	151.717	126.145	0	70.8996	0	151.717	1	103.149	16.1831	2
26.0213	143.877	117.856	0	63.5205	0	143.877	0	3.48445	19.6377	2
28.4804	135.183	106.703	0	72.4338	0	135.183	0	86.2344	23.4576	3
27.5937	138.193	110.6	0	73.3595	0	138.193	0	29.0448	15.0556	2
24.8348	143.038	118.203	0	68.5791	0	143.038	0	4.90152	16.1309	2
29.0016	142.018	113.016	0	75.4652	0	142.018	0	8.83761	20.9794	3
27.3134	132.591	105.278	0	71.5963	0	132.591	0	114.726	32.3905	4
28.0596	155.213	127.154	0	69.4717	0	155.213	1	124.654	12.5144	2
27.7315	143.54	115.808	0	68.0662	0	143.54	0	0.0327137	17.7905	2
24.3016	143.236	118.934	0	61.7784	0	143.236	0	8.67383	26.6614	3
25.691	164.471	138.78	0	95.1037	0	164.471	1	519.407	12.932	2
25.6599	144.352	118.692	0	72.5995	0	144.352	0	7.30403	11.3786	2
23.8115	151.869	128.057	0	86.0779	0	151.869	1	145.647	-1.1006	-1
30.6712	140.636	109.965	0	64.4129	0	140.636	0	36.2939	13.9681	2
30.0498	144.898	114.848	0	78.8256	0	144.898	0	1.30197	11.9204	2
27.6183	143.417	115.799	0	73.9672	0	143.417	0	0.0362039	17.5171	2
16.5114	116.18	99.6691	0	56.9575	0	116.18	0	266.341	0	1
24.0776	142.867	118.789	0	63.6935	0	142.867	0	7.84132	8.5773	1
25.8554	140.924	115.069	0	63.8687	0	140.924	0	0.846732	21.7046	3
30.78	140.803	110.023	0	68.8082	0	140.803	0	35.5978	24.9196	3
26.9344	154.203	127.269	0	90.2618	0	154.203	1	127.232	-2.60086	-1
28.4484	139.128	110.679	0	66.7154	0	139.128	0	28.1914	29.5076	3
27.8766	119.197	91.32	0	60.4261	0	119.197	0	608.559	33.9821	4
23.7294	153.053	129.324	0	76.9059	0	153.053	1	177.816	8.87392	1
25.8815	146.065	120.184	0	65.4314	0	146.065	1	17.5972	24.8456	3
31.052	143.957	112.905	0	78.6268	0	143.957	0	9.51348	17.0249	2
23.3832	138.268	114.885	0	65.3919	0	138.268	0	1.21874	21.2521	3
27.623	139.378	111.755	0	69.906	0	139.378	0	17.9265	14.6439	2
27.6098	134.682	107.073	0	76.2204	0	134.682	0	79.5027	13.6158	2
29.5665	132.963	103.397	0	73.0341	0	132.963	0	158.568	29.7809	3
28.4003	137.655	109.255	0	67.4963	0	137.655	0	45.346	23.4203	3
25.3548	146.719	121.364	0	72.0475	0	146.719	1	28.8876	7.54396	1
25.4261	142.19	116.764	0	65.5043	0	142.19	0	0.599952	21.1859	3
26.6211	128.694	102.073	0	63.0645	0	128.694	0	193.668	36.7027	4
25.542	141.75	116.208	0	62.8008	0	141.75	0	0.0478068	26.6125	3
28.0903	137.767	109.677	0	69.6554	0	137.767	0	39.8459	23.9514	3
26.6238	147.575	120.951	0	64.6541	0	147.575	1	24.6177	17.7738	2
27.7361	139.816	112.08	0	66.8651	0	139.816	0	15.2777	17.7903	2
26.8469	142.063	115.216	0	66.5648	0	142.063	0	0.597683	19.162	2
23.3642	144.871	121.507	0	61.5354	0	144.871	1	30.4514	14.2316	2
19.3861	147.491	128.105	0	56.8184	0	147.491	1	146.792	7.62883	1
25.4034	146.423	121.019	0	68.4669	0	146.423	1	25.3044	13.3891	2
19.5095	123.518	104.009	0	53.7	0	123.518	0	143.527	0	1
27.4512	150.927	123.476	0	85.0392	0	150.927	1	56.0491	15.0878	2
28.8123	145.162	116.349	0	73.6692	0	145.162	0	0.12991	9.86562	1
27.7339	142.772	115.038	0	66.4287	0	142.772	0	0.90451	23.0292	3
25.3864	134.385	108.999	0	71.8138	0	134.385	0	48.8588	23.4237	3
22.8698	161.305	138.435	0	94.503	0	161.305	1	503.829	-2.58274	-1
25.0629	128.979	103.916	0	65.5187	0	128.979	0	145.753	29.5827	3
23.6557	148.859	125.204	0	91.9267	0	148.859	1	84.9112	3.18114	1
26.3369	159.377	133.04	0	68.2992	0	159.377	1	290.739	15.2452	2
22.529	139.095	116.566	0	69.3681	0	139.095	0	0.332578	17.9529	2
28.3883	143.676	115.288	0	81.0602	0	143.676	0	0.491668	18.5117	2
27.3461	132.5	105.153	0	75.0713	0	132.5	0	117.41	19.6786	2
24.4223	148.014	123.591	0	70.0696	0	148.014	1	57.7965	11.0366	2
22.4188	133.611	111.193	0	61.2818	0	133.611	0	23.0053	31.1762	4
23.3978	158.363	134.965	0	79.4795	0	158.363	1	360.1	-1.77012	-1
19.522	117.292	97.7703	0	52.3915	0	117.292	0	331.923	0	1
								6388.83

## Sheet: LBBB-APM-Direct
mean	108.111	std	7.4792		Count -1	0	# 3 decades	32	# 6 decades	0
min	88.704	More 120ms	3		# 1 decades	6	# 4 decades	14	# >7 decades	0		minMC	First activation of the LV.
max	127.872	n	70		# 2 decades	16	# 5 decades	2				maxMC	LV fully activated
minMC	maxMC	QRSd	minPK	maxPK	min	max	Over QRSD,th	Helper	QRSLBBB-QRSFT	# decades		QRSd	QRS durration
30.2112	133.269	103.058	0	56.6289	0	133.269	0	25.5351	29.4457	3		minPK	Start activation Purkinje system
25.945	131.44	105.495	0	62.6334	0	131.44	0	6.84111	27.9885	3		maxPK	Purkinje System fully activated
29.6039	136.759	107.156	0	56.2316	0	136.759	0	0.912957	20.1921	3		min	Start left ventricular activation
26.5668	135.336	108.769	0	60.9767	0	135.336	0	0.433386	23.9242	3		max	End left ventricular activation
29.5573	132.487	102.929	0	64.6129	0	132.487	0	26.8489	35.0422	4		Over QRSD,th	QRS Durration long than 120ms?
31.446	149.525	118.079	0	73.915	0	149.525	0	99.3587	4.5565	1		QRSLBBB-QRSFT	Difference in QRS durration between case with LBBB and case with LBBB & FT
27.636	137.541	109.905	0	61.4643	0	137.541	0	3.2189	18.9134	2		decades	Change of QRS durration in bin of size 10 ms
29.8469	146.014	116.167	0	63.7014	0	146.014	0	64.9055	30.8873	4
16.2905	118.527	102.236	0	58.4747	0	118.527	0	34.5141	3.98327	1
29.7715	137.641	107.87	0	63.2587	0	137.641	0	0.0581103	28.0069	3
24.6894	134.058	109.368	0	58.8659	0	134.058	0	1.58033	16.2578	2
25.9319	126.363	100.431	0	59.4688	0	126.363	0	58.9836	23.653	3
28.7772	146.816	118.038	0	67.212	0	146.816	0	98.551	24.2901	3
26.0738	143.855	117.781	0	58.1569	0	143.855	0	93.5152	19.7121	2
30.1464	127.652	97.5052	0	57.3917	0	127.652	0	112.483	32.6551	4
30.0479	134.498	104.45	0	58.9173	0	134.498	0	13.4023	21.2052	3
25.5672	143.038	117.471	0	64.876	0	143.038	0	87.6015	16.8633	2
29.0016	137.888	108.887	0	64.3756	0	137.888	0	0.601739	25.1089	3
28.4797	122.726	94.2468	0	61.0857	0	122.726	0	192.217	43.4217	5
28.7305	149.972	121.242	0	67.159	0	149.972	1	172.414	18.4266	2
28.3738	142.587	114.213	0	68.0662	0	142.587	0	37.2327	19.3857	2
25.8044	136.192	110.388	0	51.0064	0	136.192	0	5.18362	35.2077	4
27.7965	146.3	118.503	0	61.3693	0	146.3	0	107.997	33.2084	4
28.1139	130.819	102.705	0	52.5265	0	130.819	0	29.2252	27.3653	3
27.5469	144.043	116.496	0	56.9618	0	144.043	0	70.3007	10.4613	2
31.2271	136.617	105.39	0	58.7866	0	136.617	0	7.40375	18.5427	2
32.0395	139.898	107.858	0	70.3768	0	139.898	0	0.0639573	18.9102	2
27.6183	137.544	109.925	0	60.4751	0	137.544	0	3.29191	23.3904	3
16.5114	112.651	96.14	0	56.9575	0	112.651	0	143.307	3.52912	1
24.1775	142.867	118.689	0	59.6945	0	142.867	0	111.901	8.67719	1
26.5271	134.405	107.878	0	50.3984	0	134.405	0	0.0542777	28.8954	3
31.8791	139.143	107.264	0	65.1082	0	139.143	0	0.717261	27.6781	3
32.1702	143.913	111.742	0	71.5814	0	143.913	0	13.1872	12.9254	2
29.3559	131.871	102.515	0	56.0597	0	131.871	0	31.3152	37.6721	4
27.8675	116.571	88.704	0	54.1779	0	116.571	0	376.634	36.5981	4
28.7573	136.62	107.862	0	52.5352	0	136.62	0	0.061875	30.3354	4
26.8817	134.583	107.702	0	55.7761	0	134.583	0	0.167682	37.328	4
31.9683	136.813	104.845	0	67.8884	0	136.813	0	10.6692	25.0849	3
24.3437	135.095	110.751	0	58.5687	0	135.095	0	6.96948	25.3862	3
28.2406	129.841	101.6	0	57.4484	0	129.841	0	42.3923	24.7989	3
27.8644	133.773	105.908	0	69.2505	0	133.773	0	4.8519	14.78	2
29.5665	132.963	103.397	0	66.2685	0	132.963	0	22.2253	29.7809	3
32.0066	131.896	99.8894	0	60.9326	0	131.896	0	67.596	32.7861	4
26.1715	143.171	117	0	65.009	0	143.171	0	79.0066	11.9081	2
25.4843	139.854	114.37	0	58.4185	0	139.854	0	39.1683	23.58	3
27.2489	121.071	93.8224	0	55.4421	0	121.071	0	204.166	44.9529	5
26.0662	140.435	114.368	0	55.3612	0	140.435	0	39.1549	28.4518	3
29.0491	130.342	101.293	0	61.2959	0	130.342	0	46.4814	32.3348	4
28.8787	137.702	108.824	0	55.3911	0	137.702	0	0.507622	29.9009	3
29.3262	136.902	107.576	0	55.7117	0	136.902	0	0.286691	22.2951	3
26.9404	140.4	113.459	0	66.5648	0	140.4	0	28.6022	20.9188	3
24.8963	141.561	116.665	0	56.125	0	141.561	0	73.1727	19.0738	2
20.1092	141.03	120.92	0	56.8184	0	141.03	1	164.078	14.8133	2
26.8798	139.838	112.958	0	58.7911	0	139.838	0	23.4919	21.4506	3
19.5095	119.02	99.5108	0	53.7	0	119.02	0	73.9638	4.49796	1
28.4101	142.294	113.884	0	73.802	0	142.294	0	33.3258	24.6796	3
29.6979	139.31	109.612	0	63.3802	0	139.31	0	2.25208	16.6034	2
29.237	133.87	104.633	0	63.4279	0	133.87	0	12.0979	33.4343	4
25.4508	133.284	107.833	0	71.8138	0	133.284	0	0.0771244	24.5895	3
29.8922	140.823	110.934	0	59.4435	0	140.823	0	7.96796	24.9186	3
25.4741	126.565	101.091	0	58.1806	0	126.565	0	49.2824	32.408	4
29.9717	129.437	99.4653	0	64.3136	0	129.437	0	74.7489	28.9196	3
28.148	156.02	127.872	0	57.3142	0	156.02	1	390.497	20.4133	3
24.775	134.088	109.313	0	58.7774	0	134.088	0	1.44445	25.2057	3
27.9826	134.804	106.822	0	69.266	0	134.804	0	1.66208	26.9777	3
28.5565	128.603	100.046	0	64.1556	0	128.603	0	65.0452	24.786	3
24.3296	139.785	115.456	0	60.7812	0	139.785	0	53.9425	19.1724	2
23.05	131.84	108.79	0	61.356	0	131.84	0	0.460941	33.5789	4
28.7682	134.73	105.962	0	51.5133	0	134.73	0	4.61924	27.2334	3
19.522	113.367	93.8448	0	52.3915	0	113.367	0	203.526	3.9255	1
								3859.75

## Sheet: LBBB-VFW-Delta
mean	111.503	std	7.08653		Count -1	1	# 3 decades	38	# 6 decades	0
min	92.7129	More 120ms	7		# 1 decades	9	# 4 decades	5	# >7 decades	0		minMC	First activation of the LV.
max	127.611	n	70		# 2 decades	16	# 5 decades	1				maxMC	LV fully activated
minMC	maxMC	QRSd	minPK	maxPK	min	max	Over QRSD,th	Helper	QRSLBBB-QRSFT	# decades		QRSd	QRS durration
29.0758	140.701	111.625	0	61.6985	0	140.701	0	0.0148944	20.8784	3		minPK	Start activation Purkinje system
25.945	118.658	92.7129	0	60.4025	0	118.658	0	353.068	40.771	5		maxPK	Purkinje System fully activated
29.8713	141.869	111.998	0	76.6215	0	141.869	0	0.244545	15.3501	2		min	Start left ventricular activation
29.7033	136.103	106.4	0	69.7214	0	136.103	0	26.0426	26.2937	3		max	End left ventricular activation
28.5066	147.995	119.489	0	89.7736	0	147.995	0	63.7726	18.4828	2		Over QRSD,th	QRS Durration long than 120ms?
32.3805	155.787	123.406	0	73.915	0	155.787	1	141.687	-0.770839	-1		QRSLBBB-QRSFT	Difference in QRS durration between case with LBBB and case with LBBB & FT
31.6689	137.544	105.875	0	63.8593	0	137.544	0	31.677	22.9438	3		decades	Change of QRS durration in bin of size 10 ms
29.8469	146.014	116.167	0	63.7014	0	146.014	0	21.7565	30.8873	4
16.2905	118.854	102.564	0	58.4747	0	118.854	0	79.9066	3.65544	1
29.6256	137.708	108.083	0	84.9088	0	137.708	0	11.6999	27.7944	3
26.8766	150.961	124.084	0	88.0717	0	150.961	1	158.283	1.54183	1
26.3498	127.397	101.048	0	70.1869	0	127.397	0	109.317	23.0364	3
29.2675	149.027	119.759	0	67.212	0	149.027	0	68.1657	22.5691	3
31.034	143.877	112.843	0	65.5597	0	143.877	0	1.7955	24.6504	3
30.1464	135.183	105.037	0	76.8594	0	135.183	0	41.8117	25.1235	3
26.73	138.631	111.901	0	67.3128	0	138.631	0	0.158213	13.7545	2
27.3369	143.038	115.701	0	70.5093	0	143.038	0	17.6222	18.633	2
29.0016	140.164	111.162	0	74.2027	0	140.164	0	0.116382	22.8337	3
27.2712	144.505	117.234	0	84.5443	0	144.505	0	32.8429	20.4346	3
28.7305	155.213	126.483	0	72.6182	0	155.213	1	224.4	13.1852	2
29.377	143.54	114.163	0	68.6414	0	143.54	0	7.07354	19.436	2
26.146	143.236	117.09	0	57.2945	0	143.236	0	31.2122	28.5057	3
27.2023	152.599	125.397	0	65.1136	0	152.599	1	193.046	26.3144	3
28.4429	138.909	110.466	0	63.5741	0	138.909	0	1.07493	19.604	2
28.7271	146.527	117.8	0	67.5472	0	146.527	0	39.6569	9.15643	1
30.5728	147.259	116.686	0	72.0666	0	147.259	0	26.867	7.24635	1
32.0894	144.898	112.808	0	78.0009	0	144.898	0	1.70396	13.96	2
27.6183	139.142	111.524	0	73.9414	0	139.142	0	0.000419529	21.7923	3
16.5114	116.18	99.6691	0	56.9575	0	116.18	0	140.042	0	1
25.4076	144.242	118.834	0	70.3271	0	144.242	0	53.7495	8.53212	1
25.5007	139.153	113.653	0	50.9668	0	139.153	0	4.62138	23.1207	3
32.7766	142.864	110.087	0	72.8765	0	142.864	0	2.00534	24.8553	3
31.6808	143.913	112.232	0	71.5814	0	143.913	0	0.531099	12.4361	2
29.1483	138.116	108.968	0	63.6522	0	138.116	0	6.42705	31.2192	4
26.7332	127.283	100.55	0	68.2266	0	127.283	0	119.969	24.7521	3
27.9588	140.883	112.924	0	63.8339	0	140.883	0	2.0191	25.2737	3
26.6085	142.199	115.59	0	55.7761	0	142.199	0	16.704	29.4395	3
31.9683	139.206	107.238	0	73.8095	0	139.206	0	18.1944	22.692	3
27.2449	135.095	107.85	0	60.9856	0	135.095	0	13.3458	28.2873	3
28.2406	127.903	99.6619	0	62.0292	0	127.903	0	140.214	26.7372	3
32.8395	145.131	112.291	0	83.3839	0	145.131	0	0.621189	8.39717	1
29.5665	132.963	103.397	0	75.426	0	132.963	0	65.7133	29.7809	3
29.3456	141.532	112.187	0	71.905	0	141.532	0	0.467475	20.4887	3
30.626	144.205	113.579	0	72.2823	0	144.205	0	4.30829	15.329	2
28.6351	139.149	110.514	0	60.8632	0	139.149	0	0.978451	27.4356	3
26.3742	134.632	108.258	0	66.6284	0	134.632	0	10.5321	30.5175	4
26.9801	140.435	113.454	0	68.4707	0	140.435	0	3.80813	29.3657	3
27.0895	143.652	116.563	0	64.6149	0	143.652	0	25.5987	17.0655	2
29.2278	144.713	115.486	0	66.5407	0	144.713	0	15.8601	23.2389	3
30.3983	137.613	107.214	0	68.1253	0	137.613	0	18.3928	22.6563	3
28.27	141.486	113.216	0	66.5648	0	141.486	0	2.93547	21.1615	3
27.7245	141.051	113.326	0	69.0137	0	141.051	0	3.32331	22.4129	3
26.1368	147.491	121.354	0	56.8184	0	147.491	1	97.0437	14.3795	2
29.1572	138.883	109.726	0	64.7568	0	138.883	0	3.15846	24.6826	3
19.5095	123.518	104.009	0	53.7	0	123.518	0	56.164	0	1
29.2775	139.206	109.928	0	76.8703	0	139.206	0	2.48008	28.6352	3
31.7781	145.162	113.384	0	76.6232	0	145.162	0	3.53678	12.8314	2
28.9598	139.396	110.436	0	73.0291	0	139.396	0	1.13775	27.6307	3
30.0306	148.148	118.117	0	85.9802	0	148.148	0	43.7431	14.306	2
29.0792	140.733	111.654	0	64.8532	0	140.733	0	0.0228703	24.1981	3
28.9243	132.264	103.34	0	66.0227	0	132.264	0	66.6343	30.1589	4
28.3332	136.341	108.007	0	67.6311	0	136.341	0	12.2203	20.3776	3
29.3122	156.923	127.611	0	68.6357	0	156.923	1	259.457	20.6746	3
26.9995	136.308	109.308	0	78.909	0	136.308	0	4.81781	25.2105	3
29.7216	135.615	105.893	0	61.065	0	135.615	0	31.4706	27.9063	3
29.6435	131.557	101.914	0	72.7778	0	131.557	0	91.9573	22.9184	3
27.2696	148.014	120.744	0	60.4264	0	148.014	1	85.3972	13.8839	2
27.1194	130.253	103.134	0	56.2952	0	130.253	0	70.044	39.235	4
28.284	143.515	115.231	0	55.7646	0	143.515	0	13.8987	17.9641	2
19.522	114.699	95.177	0	52.3915	0	114.699	0	266.541	2.5933	1
								3465.1

## Sheet: LBBB-VFW-Direct
mean	105.765	std	7.10498		Count -1	0	# 3 decades	30	# 6 decades	0
min	86.4553	More 120ms	3		# 1 decades	5	# 4 decades	22	# >7 decades	0		minMC	First activation of the LV.
max	123.237	n	70		# 2 decades	10	# 5 decades	3				maxMC	LV fully activated
minMC	maxMC	QRSd	minPK	maxPK	min	max	Over QRSD,th	Helper	QRSLBBB-QRSFT	# decades		QRSd	QRS durration
30.1155	135.871	105.756	0	56.6289	0	135.871	0	9.70357e-05	26.748	3		minPK	Start activation Purkinje system
25.945	112.4	86.4553	0	55.0569	0	112.4	0	372.879	47.0287	5		maxPK	Purkinje System fully activated
32.9146	134.008	101.094	0	58.7233	0	134.008	0	21.825	26.254	3		min	Start left ventricular activation
29.7033	134.603	104.9	0	53.9299	0	134.603	0	0.748795	27.7935	3		max	End left ventricular activation
29.5573	132.228	102.67	0	64.3537	0	132.228	0	9.57969	35.3014	4		Over QRSD,th	QRS Durration long than 120ms?
32.5197	154.286	121.767	0	73.915	0	154.286	1	256.036	0.868921	1		QRSLBBB-QRSFT	Difference in QRS durration between case with LBBB and case with LBBB & FT
31.6689	137.541	105.872	0	61.4643	0	137.541	0	0.0114196	22.9464	3		decades	Change of QRS durration in bin of size 10 ms
29.8469	146.014	116.167	0	63.7014	0	146.014	0	108.203	30.8873	4
16.2905	116.374	100.083	0	58.4747	0	116.374	0	32.2865	6.13617	1
32.3718	133.366	100.994	0	69.448	0	133.366	0	22.7676	34.8831	4
31.8821	136.384	104.502	0	58.4727	0	136.384	0	1.59707	21.1243	3
28.091	126.167	98.0759	0	54.092	0	126.167	0	59.128	26.0081	3
29.2675	143.395	114.128	0	67.212	0	143.395	0	69.9258	28.2008	3
31.591	143.877	112.286	0	58.5365	0	143.877	0	42.5178	25.2075	3
30.1464	127.792	97.6457	0	63.0013	0	127.792	0	65.9297	32.5147	4
27.2643	132.567	105.303	0	53.3127	0	132.567	0	0.213772	20.3523	3
28.0256	143.038	115.012	0	56.7226	0	143.038	0	85.503	19.3217	2
29.0016	134.598	105.596	0	62.7174	0	134.598	0	0.0287162	28.3997	3
29.2392	132.193	102.954	0	67.0072	0	132.193	0	7.90303	34.7143	4
28.7305	149.972	121.242	0	67.159	0	149.972	1	239.516	18.4266	2
29.377	143.54	114.163	0	68.0662	0	143.54	0	70.5141	19.436	2
26.4902	139.418	112.927	0	50.6427	0	139.418	0	51.2932	32.6682	4
27.4922	150.73	123.237	0	61.3693	0	150.73	1	305.273	28.4741	3
28.9496	130.083	101.133	0	51.9759	0	130.083	0	21.4582	28.9372	3
30.4502	143.44	112.99	0	56.9618	0	143.44	0	52.1975	13.9667	2
31.6929	135.408	103.715	0	51.1221	0	135.408	0	4.20449	20.2178	3
34.6635	144.898	110.234	0	70.3768	0	144.898	0	19.9709	16.5341	2
27.6183	137.544	109.925	0	58.3826	0	137.544	0	17.3057	23.3904	3
16.5114	112.651	96.14	0	56.9575	0	112.651	0	92.6487	3.52912	1
28.9765	142.867	113.89	0	59.6945	0	142.867	0	66.0142	13.4763	2
25.7831	135.724	109.941	0	44.2253	0	135.724	0	17.432	26.8329	3
33.71	139.143	105.433	0	65.1082	0	139.143	0	0.110315	29.509	3
31.9102	143.913	112.002	0	71.5814	0	143.913	0	38.9	12.6655	2
29.3559	133.991	104.635	0	51.6554	0	133.991	0	1.27743	35.5519	4
29.8503	119.398	89.5476	0	57.3813	0	119.398	0	263.017	35.7545	4
28.3486	136.62	108.271	0	50.6127	0	136.62	0	6.27821	29.9267	3
26.7351	137.22	110.485	0	55.7761	0	137.22	0	22.2754	34.5445	4
31.9683	134.158	102.19	0	62.9627	0	134.158	0	12.7825	27.7394	3
27.8563	133.678	105.822	0	53.394	0	133.678	0	0.00321595	30.3151	4
28.2406	124.615	96.3745	0	54.9527	0	124.615	0	88.1893	30.0245	4
33.0039	136.311	103.307	0	66.5809	0	136.311	0	6.04305	17.3812	2
29.5665	132.963	103.397	0	65.5239	0	132.963	0	5.61084	29.7809	3
30.0019	133.62	103.618	0	60.9326	0	133.62	0	4.61157	29.0575	3
32.1229	138.5	106.378	0	63.7347	0	138.5	0	0.374683	22.5302	3
28.8614	134.119	105.258	0	57.9807	0	134.119	0	0.257482	32.6915	4
27.9182	118.971	91.053	0	52.677	0	118.971	0	216.454	47.7222	5
27.7449	135.197	107.452	0	52.1259	0	135.197	0	2.84506	35.3681	4
28.3611	133.208	104.847	0	55.8297	0	133.208	0	0.843238	28.781	3
30.7461	138.532	107.786	0	55.3911	0	138.532	0	4.08171	30.9387	4
31.32	136.902	105.582	0	54.8781	0	136.902	0	0.0336964	24.2889	3
28.3613	140.075	111.714	0	66.5648	0	140.075	0	35.3878	22.6638	3
29.5439	131.648	102.104	0	53.8643	0	131.648	0	13.4036	33.6346	4
27.5262	139.477	111.95	0	56.8184	0	139.477	0	38.2546	23.7832	3
29.8413	133.325	103.484	0	56.9899	0	133.325	0	5.20655	30.9248	4
19.5095	121.671	102.162	0	53.7	0	121.671	0	12.9845	1.84679	1
29.31	133.651	104.341	0	68.5683	0	133.651	0	2.02997	34.2228	4
34.4867	144.603	110.117	0	69.689	0	144.603	0	18.934	16.0984	2
29.6476	134.449	104.801	0	63.4279	0	134.449	0	0.929523	33.2659	4
32.7323	134.385	101.653	0	71.8138	0	134.385	0	16.91	30.7696	4
29.1331	136.694	107.561	0	57.8774	0	136.694	0	3.22357	28.2916	3
29.1317	127.308	98.1764	0	59.2014	0	127.308	0	57.5934	35.3226	4
29.9717	131.984	102.013	0	58.1371	0	131.984	0	14.0822	26.3721	3
30.5728	144.234	113.661	0	53.2443	0	144.234	0	62.3418	34.6242	4
26.9995	131.015	104.016	0	58.1969	0	131.015	0	3.0608	30.5027	4
29.9907	134.804	104.814	0	61.065	0	134.804	0	0.905525	28.9857	3
29.6435	129.906	100.262	0	60.3844	0	129.906	0	30.2856	24.5698	3
27.4147	143.388	115.973	0	60.0845	0	143.388	0	104.191	18.6552	2
28.8203	125.554	96.7335	0	47.7357	0	125.554	0	81.575	45.6353	5
28.7682	139.702	110.934	0	50.434	0	139.702	0	26.717	22.261	3
19.522	112.394	92.8715	0	52.3915	0	112.394	0	166.253	4.89879	1
								3483.17

## Sheet: KS-Test
KS test agaist healthy
		Distance:		0.9	0.585714	0.114286	0.371429	0.0714286	0.214286	0.257143
Alpha	0.01			Reject	Reject	ACCEPT	Reject	ACCEPT	ACCEPT	ACCEPT
	1.62762
KS test agaist LBBB
		Distance:	0.9		0.542857	0.885714	0.7	0.914286	0.857143	0.914286
Alpha	0.0001		Reject		Reject	Reject	Reject	Reject	Reject	Reject
	2.22525
			Healthy	LBBB	LBBB-PPM-Delta	LBBB-PPM-Direct	LBBB-APM-Delta	LBBB-APM-Direct	LBBB-VFW-Delta	LBBB-VFW-direct
Bins
70			0	0	0	0	0	0	0	0
72			0	0	0	0	0	0	0	0
74			0	0	0	0	0	0	0	0
76			0	0	0	0	0	0	0	0
78			0	0	0	0	0	0	0	0
80			0	0	0	0	0	0	0	0
82			0	0	0	0	0	0	0	0
84			0	0	0	0	0	0	0	0
86			0	0	0	0	0	0	0	0.0142857
88			0.0142857	0	0	0	0	0.0142857	0	0.0285714
90			0.0142857	0	0	0	0.0142857	0.0142857	0	0.0428571
92			0.0142857	0	0	0	0.0142857	0.0428571	0.0142857	0.0571429
94			0.0428571	0	0	0	0.0142857	0.0571429	0.0285714	0.0571429
96			0.1	0.0142857	0.0142857	0.0285714	0.0285714	0.0857143	0.0285714	0.114286
98			0.128571	0.0285714	0.0285714	0.0571429	0.0428571	0.128571	0.0571429	0.142857
100			0.157143	0.0285714	0.0285714	0.142857	0.0571429	0.2	0.1	0.228571
102			0.214286	0.0285714	0.0285714	0.171429	0.1	0.285714	0.157143	0.385714
104			0.357143	0.0428571	0.0571429	0.242857	0.142857	0.385714	0.214286	0.614286
106			0.471429	0.0571429	0.1	0.357143	0.185714	0.528571	0.271429	0.671429
108			0.585714	0.0571429	0.114286	0.5	0.242857	0.657143	0.371429	0.714286
110			0.685714	0.0571429	0.185714	0.614286	0.342857	0.714286	0.514286	0.8
112			0.785714	0.0571429	0.228571	0.728571	0.414286	0.757143	0.685714	0.885714
114			0.885714	0.0571429	0.3	0.828571	0.542857	0.814286	0.757143	0.942857
116			0.914286	0.0571429	0.342857	0.9	0.628571	0.9	0.842857	0.957143
118			0.957143	0.0571429	0.428571	0.914286	0.685714	0.957143	0.9	0.957143
120			0.971429	0.0714286	0.557143	0.957143	0.757143	0.985714	0.928571	0.985714
122			0.971429	0.1	0.642857	0.985714	0.8	0.985714	0.942857	1
124			0.985714	0.185714	0.657143	1	0.828571	0.985714	0.971429	1
126			1	0.271429	0.714286	1	0.871429	1	1	1
128			1	0.342857	0.742857	1	0.928571	1	1	1
130			1	0.371429	0.814286	1	0.942857	1	1	1
132			1	0.557143	0.828571	1	0.957143	1	1	1
134			1	0.7	0.828571	1	0.971429	1	1	1
136			1	0.785714	0.9	1	0.971429	1	1	1
138			1	0.871429	0.928571	1	1	1	1	1
140			1	0.885714	0.942857	1	1	1	1	1
142			1	0.928571	0.957143	1	1	1	1	1
144			1	0.957143	0.971429	1	1	1	1	1
146			1	0.971429	0.971429	1	1	1	1	1
148			1	0.985714	0.985714	1	1	1	1	1
150			1	1	1	1	1	1	1	1
152			1	1	1	1	1	1	1	1
154			1	1	1	1	1	1	1	1
156			1	1	1	1	1	1	1	1
158			1	1	1	1	1	1	1	1
160			1	1	1	1	1	1	1	1
162			1	1	1	1	1	1	1	1
164			1	1	1	1	1	1	1	1
166			1	1	1	1	1	1	1	1
168			1	1	1	1	1	1	1	1
170			1	1	1	1	1	1	1	1
172			1	1	1	1	1	1	1	1
174			1	1	1	1	1	1	1	1
176			1	1	1	1	1	1	1	1
178			1	1	1	1	1	1	1	1
180			0	0	0	0	0	0	0	0

[truncated: 1 more sheets: Sensitivity PK]
